# Supplementary material for: Molecular and functional analysis of anchorage independent, treatment-evasive neuroblastoma tumorspheres with enhanced malignant properties: A possible explanation for radio-therapy resistance
Source: PLoS One. 2018 Jan 3;13(1):e0189711. doi: 10.1371/journal.pone.0189711 (PMC5751995; doi:10.1371/journal.pone.0189711)
Supplement: S2 Table — List of SP ID, short name and sequence name of the proteins shared between the AI tumorspheres and AD cells. (XLSX) [file pone.0189711.s005.xlsx]

## Sheet: Sheet1
SP ID	Short Name	Sequence Name
Q91ZW3	Smarca5 PE	SWI/SNF-related matrix-associated actin-dependent regulator of chromatin subfamily A member 5 OS
P62196	Psmc5 PE	26S protease regulatory subunit 8 OS
Q6IRU2	Tpm4 PE	Tropomyosin alpha-4 chain OS
Q99L47	St13 PE	Hsc70-interacting protein OS
Q9DB15	Mrpl12 PE	39S ribosomal protein L12, mitochondrial OS
P62717	Rpl18a PE	60S ribosomal protein L18a OS
Q9D1R9	Rpl34 PE	60S ribosomal protein L34 OS
P49312	Hnrnpa1 PE	Heterogeneous nuclear ribonucleoprotein A1 OS
P28656	Nap1l1 PE	Nucleosome assembly protein 1-like 1 OS
Q7TPV4	Mybbp1a PE	Myb-binding protein 1A OS
Q920E5	Fdps PE	Farnesyl pyrophosphate synthetase OS
Q8BHC4	Dcakd PE	Dephospho-CoA kinase domain-containing protein OS
P23116	Eif3a PE	Eukaryotic translation initiation factor 3 subunit A OS
P15331	Prph PE	Peripherin OS
Q7TMK9	Syncrip PE	Heterogeneous nuclear ribonucleoprotein Q OS
Q9D6R2	Idh3a PE	Isocitrate dehydrogenase [NAD] subunit alpha, mitochondrial OS
Q64674	Srm PE	Spermidine synthase OS
P63028	Tpt1 PE	Translationally-controlled tumor protein OS
P68369	Tuba1a PE	Tubulin alpha-1A chain OS
P10852	Slc3a2 PE	4F2 cell-surface antigen heavy chain OS
O70133	Dhx9 PE	ATP-dependent RNA helicase A OS
P45591	Cfl2 PE	Cofilin-2 OS
Q9WVA4	Tagln2 PE	Transgelin-2 OS
Q62188	Dpysl3 PE	Dihydropyrimidinase-related protein 3 OS
Q99PL5	Rrbp1 PE	Ribosome-binding protein 1 OS
P62751	Rpl23a PE	60S ribosomal protein L23a OS
Q9CXW4	Rpl11 PE	60S ribosomal protein L11 OS
P08030	Aprt PE	Adenine phosphoribosyltransferase OS
Q8R1B4	Eif3c PE	Eukaryotic translation initiation factor 3 subunit C OS
P51410	Rpl9 PE	60S ribosomal protein L9 OS
P08228	Sod1 PE	Superoxide dismutase [Cu-Zn] OS
P20029	Hspa5 PE	78 kDa glucose-regulated protein OS
O08553	Dpysl2 PE	Dihydropyrimidinase-related protein 2 OS
Q62351	Tfrc PE	Transferrin receptor protein 1 OS
P43274	Hist1h1e PE	Histone H1.4 OS
P14131	Rps16 PE	40S ribosomal protein S16 OS
P80313	Cct7 PE	T-complex protein 1 subunit eta OS
Q9CZD3	Gars PE	Glycyl-tRNA synthetase OS
Q91V92	Acly PE	ATP-citrate synthase OS
P14869	Rplp0 PE	60S acidic ribosomal protein P0 OS
P05213	Tuba1b PE	Tubulin alpha-1B chain OS
P68373	Tuba1c PE	Tubulin alpha-1C chain OS
P26039	Tln1 PE	Talin-1 OS
P50544	Acadvl PE	Very long-chain specific acyl-CoA dehydrogenase, mitochondrial OS
P51174	Acadl PE	Long-chain specific acyl-CoA dehydrogenase, mitochondrial OS
P54071	Idh2 PE	Isocitrate dehydrogenase [NADP], mitochondrial OS
O09172	Gclm PE	Glutamate--cysteine ligase regulatory subunit OS
Q8BJU0	Sgta PE	Small glutamine-rich tetratricopeptide repeat-containing protein alpha OS
Q99LD8	Ddah2 PE	N(G),N(G)-dimethylarginine dimethylaminohydrolase 2 OS
Q9CSU0	Rprd1b PE	Regulation of nuclear pre-mRNA domain-containing protein 1B OS
P62897	Cycs PE	Cytochrome c, somatic OS
P17439	Gba PE	Glucosylceramidase OS
Q6PD26	Pigs PE	GPI transamidase component PIG-S OS
Q9QYR6	Map1a PE	Microtubule-associated protein 1A OS
Q9CZW5	Tomm70a PE	Mitochondrial import receptor subunit TOM70 OS
Q5XJY5	Arcn1 PE	Coatomer subunit delta OS
O08756	Hsd17b10 PE	3-hydroxyacyl-CoA dehydrogenase type-2 OS
Q5SW19	Kiaa0664 PE	Protein KIAA0664 OS
O35972	Mrpl23 PE	39S ribosomal protein L23, mitochondrial OS
P09055	Itgb1 PE	Integrin beta-1 OS
P57746	Atp6v1d PE	V-type proton ATPase subunit D OS
Q8N9S3	Ahsa2 PE	Activator of 90 kDa heat shock protein ATPase homolog 2 OS
O88545	Cops6 PE	COP9 signalosome complex subunit 6 OS
Q3UDE2	Ttll12 PE	Tubulin--tyrosine ligase-like protein 12 OS
Q8BH95	Echs1 PE	Enoyl-CoA hydratase, mitochondrial OS
Q8VBT0	Tmx1 PE	Thioredoxin-related transmembrane protein 1 OS
P31230	Scye1 PE	Multisynthetase complex auxiliary component p43 OS
O35143	Atpif1 PE	ATPase inhibitor, mitochondrial OS
Q6ZQ58	Larp1 PE	La-related protein 1 OS
P27601	Gna13 PE	Guanine nucleotide-binding protein subunit alpha-13 OS
P18654	Rps6ka3 PE	Ribosomal protein S6 kinase alpha-3 OS
Q9CR62	Slc25a11 PE	Mitochondrial 2-oxoglutarate/malate carrier protein OS
P97315	Csrp1 PE	Cysteine and glycine-rich protein 1 OS
P59325	Eif5 PE	Eukaryotic translation initiation factor 5 OS
Q9D8B3	Chmp4b PE	Charged multivesicular body protein 4b OS
Q6PAR5	Gapvd1 PE	GTPase-activating protein and VPS9 domain-containing protein 1 OS
Q9Z2N8	Actl6a PE	Actin-like protein 6A OS
Q9EPU0	Upf1 PE	Regulator of nonsense transcripts 1 OS
P26040	Ezr PE	Ezrin OS
P28738	Kif5c PE	Kinesin heavy chain isoform 5C OS
Q9D1J3	Hcc1 PE	Nuclear protein Hcc-1 OS
Q9CPR4	Rpl17 PE	60S ribosomal protein L17 OS
P62830	Rpl23 PE	60S ribosomal protein L23 OS
Q9QZM0	Ubqln2 PE	Ubiquilin-2 OS
P37913	Lig1 PE	DNA ligase 1 OS
Q9D880	Timm50 PE	Mitochondrial import inner membrane translocase subunit TIM50 OS
Q99NB9	Sf3b1 PE	Splicing factor 3B subunit 1 OS
Q8QZT1	Acat1 PE	Acetyl-CoA acetyltransferase, mitochondrial OS
Q9R1P1	Psmb3 PE	Proteasome subunit beta type-3 OS
Q9D358	Acp1 PE	Low molecular weight phosphotyrosine protein phosphatase OS
Q9Z1Q5	Clic1 PE	Chloride intracellular channel protein 1 OS
P30416	Fkbp4 PE	FK506-binding protein 4 OS
Q76MZ3	Ppp2r1a PE	Serine/threonine-protein phosphatase 2A 65 kDa regulatory subunit A alpha isoform OS
Q61753	Phgdh PE	D-3-phosphoglycerate dehydrogenase OS
Q6P5E4	Ugcgl1 PE	UDP-glucose:glycoprotein glucosyltransferase 1 OS
P70296	Pebp1 PE	Phosphatidylethanolamine-binding protein 1 OS
Q61937	Npm1 PE	Nucleophosmin OS
P46471	Psmc2 PE	26S protease regulatory subunit 7 OS
P97427	Crmp1 PE	Dihydropyrimidinase-related protein 1 OS
Q8BH59	Slc25a12 PE	Calcium-binding mitochondrial carrier protein Aralar1 OS
Q9EQU5	Set PE	Protein SET OS
Q9JKB3	Csda PE	DNA-binding protein A OS
P21107	Tpm3 PE	Tropomyosin alpha-3 chain OS
Q61701	Elavl4 PE	ELAV-like protein 4 OS
Q9Z130	Hnrpdl PE	Heterogeneous nuclear ribonucleoprotein D-like OS
Q9CQ80	Vps25 PE	Vacuolar protein-sorting-associated protein 25 OS
P17182	Eno1 PE	Alpha-enolase OS
Q03265	Atp5a1 PE	ATP synthase subunit alpha, mitochondrial OS
P80314	Cct2 PE	T-complex protein 1 subunit beta OS
P62962	Pfn1 PE	Profilin-1 OS
P15532	Nme1 PE	Nucleoside diphosphate kinase A OS
P62852	Rps25 PE	40S ribosomal protein S25 OS
Q9JKF1	Iqgap1 PE	Ras GTPase-activating-like protein IQGAP1 OS
Q9CZ30	Ola1 PE	Obg-like ATPase 1 OS
Q9CZU6	Cs PE	Citrate synthase, mitochondrial OS
P21550	Eno3 PE	Beta-enolase OS
P62702	Rps4x PE	40S ribosomal protein S4, X isoform OS
P51150	Rab7a PE	Ras-related protein Rab-7a OS
Q91VR2	Atp5c1 PE	ATP synthase subunit gamma, mitochondrial OS
Q01768	Nme2 PE	Nucleoside diphosphate kinase B OS
P26041	Msn PE	Moesin OS
Q60668	Hnrnpd PE	Heterogeneous nuclear ribonucleoprotein D0 OS
Q9R0Y5	Ak1 PE	Adenylate kinase isoenzyme 1 OS
O08807	Prdx4 PE	Peroxiredoxin-4 OS
P06837	Gap43 PE	Neuromodulin OS
Q80X50	Ubap2l PE	Ubiquitin-associated protein 2-like OS
Q5SWD9	Tsr1 PE	Pre-rRNA-processing protein TSR1 homolog OS
Q78ZA7	Nap1l4 PE	Nucleosome assembly protein 1-like 4 OS
Q9CPU0	Glo1 PE	Lactoylglutathione lyase OS
P61164	Actr1a PE	Alpha-centractin OS
P58771	Tpm1 PE	Tropomyosin alpha-1 chain OS
O09167	Rpl21 PE	60S ribosomal protein L21 OS
Q505F5	Lrrc47 PE	Leucine-rich repeat-containing protein 47 OS
Q9DCL9	Paics PE	Multifunctional protein ADE2 OS
Q6ZWV7	Rpl35 PE	60S ribosomal protein L35 OS
Q05816	Fabp5 PE	Fatty acid-binding protein, epidermal OS
Q80Y14	Glrx5 PE	Glutaredoxin-related protein 5 OS
Q9CQC9	Sar1b PE	GTP-binding protein SAR1b OS
Q9CQX2	Cyb5b PE	Cytochrome b5 type B OS
Q9D0T1	Nhp2l1 PE	NHP2-like protein 1 OS
Q11011	Npepps PE	Puromycin-sensitive aminopeptidase OS
P26645	Marcks PE	Myristoylated alanine-rich C-kinase substrate OS
Q3UPL0	Sec31a PE	Protein transport protein Sec31A OS
Q9CQQ7	Atp5f1 PE	ATP synthase subunit b, mitochondrial OS
Q8BK64	Ahsa1 PE	Activator of 90 kDa heat shock protein ATPase homolog 1 OS
Q9CXY6	Ilf2 PE	Interleukin enhancer-binding factor 2 OS
P32233	Drg1 PE	Developmentally-regulated GTP-binding protein 1 OS
Q9WUK2	Eif4h PE	Eukaryotic translation initiation factor 4H OS
Q07813	Bax PE	Apoptosis regulator BAX OS
P61750	Arf4 PE	ADP-ribosylation factor 4 OS
Q9D0J4	Arl2 PE	ADP-ribosylation factor-like protein 2 OS
P57784	Snrpa1 PE	U2 small nuclear ribonucleoprotein A' OS
P63001	Rac1 PE	Ras-related C3 botulinum toxin substrate 1 OS
Q9CR67	Tmem33 PE	Transmembrane protein 33 OS
P00375	Dhfr PE	Dihydrofolate reductase OS
P62242	Rps8 PE	40S ribosomal protein S8 OS
P11983	Cct1 PE	T-complex protein 1 subunit alpha B OS
P80317	Cct6a PE	T-complex protein 1 subunit zeta OS
P06151	Ldha PE	L-lactate dehydrogenase A chain OS
P68040	Gnb2l1 PE	Guanine nucleotide-binding protein subunit beta-2-like 1 OS
Q6ZWN5	Rps9 PE	40S ribosomal protein S9 OS
P80318	Cct3 PE	T-complex protein 1 subunit gamma OS
P17742	Ppia PE	Peptidyl-prolyl cis-trans isomerase A OS
P06745	Gpi PE	Glucose-6-phosphate isomerase OS
P18760	Cfl1 PE	Cofilin-1 OS
P47963	Rpl13 PE	60S ribosomal protein L13 OS
P24369	Ppib PE	Peptidyl-prolyl cis-trans isomerase B OS
Q9DB20	Atp5o PE	ATP synthase subunit O, mitochondrial OS
P11984	Cct1 PE	T-complex protein 1 subunit alpha A OS
P80315	Cct4 PE	T-complex protein 1 subunit delta OS
Q9CWJ9	Atic PE	Bifunctional purine biosynthesis protein PURH OS
P23198	Cbx3 PE	Chromobox protein homolog 3 OS
Q99K85	Psat1 PE	Phosphoserine aminotransferase OS
Q8BMJ2	Lars PE	Leucyl-tRNA synthetase, cytoplasmic OS
P62204	Calm1 PE	Calmodulin OS
Q93092	Taldo1 PE	Transaldolase OS
Q61990	Pcbp2 PE	Poly(rC)-binding protein 2 OS
