# Supplementary material for: Molecular and functional analysis of anchorage independent, treatment-evasive neuroblastoma tumorspheres with enhanced malignant properties: A possible explanation for radio-therapy resistance
Source: PLoS One. 2018 Jan 3;13(1):e0189711. doi: 10.1371/journal.pone.0189711 (PMC5751995; doi:10.1371/journal.pone.0189711)
Supplement: S3 Table — This table represents the raw data as derived from the proteomics analysis including the spectral counts (SC) for each peptide and the fold changes (FC) calculated based on these counts. (XLS) [file pone.0189711.s006.xls]

## Sheet: 1
This sheet is "sheet 1" of the file "union of all Zs, all with 2 p results"
Protein Group	SP ID	Short Name	Sequence Name	AD Normalized SC (N-SC)	AI Normalized SC (N-SC)
1	P16546	Sptan1 PE	Spectrin alpha chain, brain OS	42.33	52
2	Q8VDD5	Myh9 PE	Myosin-9 OS	63.5	77
3	P19096	Fasn PE	Fatty acid synthase OS	78.62	104
4	Q62261	Sptbn1 PE	Spectrin beta chain, brain 1 OS	31.25	35
5	P20029	Hspa5 PE	78 kDa glucose-regulated protein OS	57.45	53
6	P20152	Vim PE	Vimentin OS	99.79	53
7	P11499	Hsp90ab1 PE	Heat shock protein HSP 90-beta OS	249.97	188
8	P63017	Hspa8 PE	Heat shock cognate 71 kDa protein OS	112.89	156
9	Q9JHU4	Dync1h1 PE	Cytoplasmic dynein 1 heavy chain 1 OS	25.2	70
10	P14873	Map1b PE	Microtubule-associated protein 1B OS	52.41	81
11	P63038	Hspd1 PE	60 kDa heat shock protein, mitochondrial OS	45.36	60
12	P07901	Hsp90aa1 PE	Heat shock protein HSP 90-alpha OS	178.4	138
13	P08113	Hsp90b1 PE	Endoplasmin OS	74.59	49
14	Q61879	Myh10 PE	Myosin-10 OS	18.14	47
15	P80314	Cct2 PE	T-complex protein 1 subunit beta OS	52.41	52
16	P56480	Atp5b PE	ATP synthase subunit beta, mitochondrial OS	64.51	44
17	P12894	3 SV	Probable Pol polyprotein OS	70.56	58
17	P11368	pol PE	Putative Pol polyprotein OS	38.3	26
18	Q91V92	Acly PE	ATP-citrate synthase OS	40.32	38
19	Q68FD5	Cltc PE	Clathrin heavy chain 1 OS	31.25	26
20	P58252	Eef2 PE	Elongation factor 2 OS	111.88	65
21	P99024	Tubb5 PE	Tubulin beta-5 chain OS	190.5	218
22	P52480	Pkm2 PE	Pyruvate kinase isozymes M1/M2 OS	37.29	56
23	P17182	Eno1 PE	Alpha-enolase OS	123.98	123
24	Q8CGC7	Eprs PE	Bifunctional aminoacyl-tRNA synthetase OS	32.25	26
25	Q9JKF1	Iqgap1 PE	Ras GTPase-activating-like protein IQGAP1 OS	18.14	18
26	P27773	Pdia3 PE	Protein disulfide-isomerase A3 OS	24.19	31
27	Q03265	Atp5a1 PE	ATP synthase subunit alpha, mitochondrial OS	44.35	44
28	Q6P5E4	Ugcgl1 PE	UDP-glucose:glycoprotein glucosyltransferase 1 OS	16.13	16
29	P38647	Hspa9 PE	Stress-70 protein, mitochondrial OS	29.23	37
30	Q9ERD7	Tubb3 PE	Tubulin beta-3 chain OS	130.02	163
31	Q99KI0	Aco2 PE	Aconitate hydratase, mitochondrial OS	29.23	11
32	Q7TPV4	Mybbp1a PE	Myb-binding protein 1A OS	34.27	30
33	P15331	Prph PE	Peripherin OS	40.32	36
34	P23116	Eif3a PE	Eukaryotic translation initiation factor 3 subunit A OS	19.15	17
35	P14824	Anxa6 PE	Annexin A6 OS	12.1	15
36	Q01853	Vcp PE	Transitional endoplasmic reticulum ATPase OS	32.25	19
37	Q61316	Hspa4 PE	Heat shock 70 kDa protein 4 OS	22.17	12
38	Q02053	Uba1 PE	Ubiquitin-like modifier-activating enzyme 1 OS	28.22	24
39	Q6PB66	Lrpprc PE	Leucine-rich PPR motif-containing protein, mitochondrial OS	23.18	30
40	Q7TPR4	Actn1 PE	Alpha-actinin-1 OS	11.09	28
41	Q78PY7	Snd1 PE	Staphylococcal nuclease domain-containing protein 1 OS	20.16	14
42	Q9JKR6	Hyou1 PE	Hypoxia up-regulated protein 1 OS	21.17	18
43	P09405	Ncl PE	Nucleolin OS	59.47	39
44	Q9Z1Q9	Vars PE	Valyl-tRNA synthetase OS	23.18	26
45	P68372	Tubb2c PE	Tubulin beta-2C chain OS	138.09	158
46	Q7TMM9	Tubb2a PE	Tubulin beta-2A chain OS	119.94	140
48	Q9CWF2	Tubb2b PE	Tubulin beta-2B chain OS	118.94	140
49	P29341	Pabpc1 PE	Polyadenylate-binding protein 1 OS	18.14	21
50	P11983	Cct1 PE	T-complex protein 1 subunit alpha B OS	30.24	31
50	P11984	Cct1 PE	T-complex protein 1 subunit alpha A OS	24.19	26
51	Q04447	Ckb PE	Creatine kinase B-type OS	0	3
52	P40142	Tkt PE	Transketolase OS	15.12	21
53	P68369	Tuba1a PE	Tubulin alpha-1A chain OS	197.55	177
54	Q8BMS1	Hadha PE	Trifunctional enzyme subunit alpha, mitochondrial OS	11.09	3
55	Q9JIK5	Ddx21 PE	Nucleolar RNA helicase 2 OS	31.25	13
56	P70168	Kpnb1 PE	Importin subunit beta-1 OS	34.27	13
57	P09411	Pgk1 PE	Phosphoglycerate kinase 1 OS	15.12	19
58	Q8BHN3	Ganab PE	Neutral alpha-glucosidase AB OS	11.09	9
59	P80317	Cct6a PE	T-complex protein 1 subunit zeta OS	29.23	30
60	Q8JZQ9	Eif3b PE	Eukaryotic translation initiation factor 3 subunit B OS	20.16	13
61	Q8BGQ7	Aars PE	Alanyl-tRNA synthetase, cytoplasmic OS	25.2	16
62	P03975	Iap PE	IgE-binding protein OS	42.33	68
64	Q64727	Vcl PE	Vinculin OS	8.06	14
65	P60843	Eif4a1 PE	Eukaryotic initiation factor 4A-I OS	25.2	21
66	P26041	Msn PE	Moesin OS	8.06	8
67	O35685	Nudc PE	Nuclear migration protein nudC OS	14.11	24
68	O70133	Dhx9 PE	ATP-dependent RNA helicase A OS	23.18	21
69	Q01320	Top2a PE	DNA topoisomerase 2-alpha OS	13.1	33
70	P42932	Cct8 PE	T-complex protein 1 subunit theta OS	21.17	37
71	Q8BTM8	Flna PE	Filamin-A OS	7.06	2
72	Q9D6F9	Tubb4 PE	Tubulin beta-4 chain OS	97.77	124
73	Q8BMJ2	Lars PE	Leucyl-tRNA synthetase, cytoplasmic OS	18.14	20
74	O08810	Eftud2 PE	116 kDa U5 small nuclear ribonucleoprotein component OS	16.13	14
75	Q9QUR6	Prep PE	Prolyl endopeptidase OS	21.17	14
76	Q922D8	Mthfd1 PE	C-1-tetrahydrofolate synthase, cytoplasmic OS	15.12	9
77	P60710	Actb PE	Actin, cytoplasmic 1 OS	174.37	227
77	P63260	Actg1 PE	Actin, cytoplasmic 2 OS	174.37	227
78	P35564	Canx PE	Calnexin OS	30.24	17
79	P80315	Cct4 PE	T-complex protein 1 subunit delta OS	24.19	26
80	P06151	Ldha PE	L-lactate dehydrogenase A chain OS	58.46	60
81	P09103	P4hb PE	Protein disulfide-isomerase OS	26.21	18
82	Q9D0E1	Hnrnpm PE	Heterogeneous nuclear ribonucleoprotein M OS	14.11	16
83	Q99PV0	Prpf8 PE	Pre-mRNA-processing-splicing factor 8 OS	14.11	17
84	P05213	Tuba1b PE	Tubulin alpha-1B chain OS	175.38	169
84	P68373	Tuba1c PE	Tubulin alpha-1C chain OS	175.38	169
85	P48036	Anxa5 PE	Annexin A5 OS	8.06	5
86	P57780	Actn4 PE	Alpha-actinin-4 OS	14.11	17
87	O88569	Hnrnpa2b1 PE	Heterogeneous nuclear ribonucleoproteins A2/B1 OS	37.29	47
88	P11365	gag PE	Retrovirus-related Gag polyprotein OS	38.3	60
89	Q91YQ5	Rpn1 PE	Dolichyl-diphosphooligosaccharide--protein glycosyltransferase subunit 1 OS	8.06	13
90	P49312	Hnrnpa1 PE	Heterogeneous nuclear ribonucleoprotein A1 OS	57.45	50
91	P16858	Gapdh PE	Glyceraldehyde-3-phosphate dehydrogenase OS	47.37	74
92	Q6ZQ38	Cand1 PE	Cullin-associated NEDD8-dissociated protein 1 OS	17.13	12
93	Q8K310	Matr3 PE	Matrin-3 OS	16.13	11
94	Q8BG05	Hnrnpa3 PE	Heterogeneous nuclear ribonucleoprotein A3 OS	26.21	22
95	Q61699	Hsph1 PE	Heat shock protein 105 kDa OS	17.13	9
96	Q6P5F9	Xpo1 PE	Exportin-1 OS	15.12	8
97	Q3V3R1	Mthfd1l PE	Monofunctional C1-tetrahydrofolate synthase, mitochondrial OS	19.15	4
98	P61979	Hnrnpk PE	Heterogeneous nuclear ribonucleoprotein K OS	28.22	32
99	P62806	Hist1h4a PE	Histone H4 OS	245.93	188
100	O08553	Dpysl2 PE	Dihydropyrimidinase-related protein 2 OS	15.12	14
101	P30416	Fkbp4 PE	FK506-binding protein 4 OS	11.09	11
102	P08003	Pdia4 PE	Protein disulfide-isomerase A4 OS	11.09	9
103	Q99PL5	Rrbp1 PE	Ribosome-binding protein 1 OS	13.1	12
104	Q61937	Npm1 PE	Nucleophosmin OS	36.29	36
105	Q61598	Gdi2 PE	Rab GDP dissociation inhibitor beta OS	26.21	22
106	Q9DBG6	Rpn2 PE	Dolichyl-diphosphooligosaccharide--protein glycosyltransferase subunit 2 OS	7.06	12
107	Q9QXS1	Plec1 PE	Plectin-1 OS	0	1
108	P97310	Mcm2 PE	DNA replication licensing factor MCM2 OS	14.11	7
109	Q62167	Ddx3x PE	ATP-dependent RNA helicase DDX3X OS	23.18	16
109	P16381	D1Pas1 PE	Putative ATP-dependent RNA helicase Pl10 OS	19.15	13
110	Q9CZD3	Gars PE	Glycyl-tRNA synthetase OS	18.14	17
111	Q60864	Stip1 PE	Stress-induced-phosphoprotein 1 OS	19.15	24
112	Q8CAQ8	Immt PE	Mitochondrial inner membrane protein OS	16.13	7
113	Q8R1B4	Eif3c PE	Eukaryotic translation initiation factor 3 subunit C OS	14.11	13
114	Q62351	Tfrc PE	Transferrin receptor protein 1 OS	15.12	14
115	Q61656	Ddx5 PE	Probable ATP-dependent RNA helicase DDX5 OS	26.21	32
116	Q8VIJ6	Sfpq PE	Splicing factor, proline- and glutamine-rich OS	17.13	12
117	P05202	Got2 PE	Aspartate aminotransferase, mitochondrial OS	54.43	42
119	P97807	Fh PE	Fumarate hydratase, mitochondrial OS	15.12	9
120	P63101	Ywhaz PE	14-3-3 protein zeta/delta OS	34.27	51
121	Q8BKC5	Ipo5 PE	Importin-5 OS	19.15	13
122	Q9Z110	Aldh18a1 PE	Delta-1-pyrroline-5-carboxylate synthetase OS	16.13	4
123	Q61553	Fscn1 PE	Fascin OS	15.12	11
124	Q9WTQ5	Akap12 PE	A-kinase anchor protein 12 OS	3.02	10
125	Q922R8	Pdia6 PE	Protein disulfide-isomerase A6 OS	18.14	13
126	Q9DCN2	Cyb5r3 PE	NADH-cytochrome b5 reductase 3 OS	15.12	12
127	P62908	Rps3 PE	40S ribosomal protein S3 OS	26.21	31
128	P26039	Tln1 PE	Talin-1 OS	2.02	2
129	Q9WVA4	Tagln2 PE	Transgelin-2 OS	26.21	24
130	P80316	Cct5 PE	T-complex protein 1 subunit epsilon OS	27.21	20
131	O35643	Ap1b1 PE	AP-1 complex subunit beta-1 OS	11.09	7
132	P80313	Cct7 PE	T-complex protein 1 subunit eta OS	31.25	29
133	P14733	Lmnb1 PE	Lamin-B1 OS	9.07	5
134	P50580	Pa2g4 PE	Proliferation-associated protein 2G4 OS	14.11	22
135	Q9CWJ9	Atic PE	Bifunctional purine biosynthesis protein PURH OS	11.09	12
136	Q8VDM4	Psmd2 PE	26S proteasome non-ATPase regulatory subunit 2 OS	14.11	6
137	P08249	Mdh2 PE	Malate dehydrogenase, mitochondrial OS	44.35	35
138	Q62318	Trim28 PE	Transcription intermediary factor 1-beta OS	22.17	9
139	Q61024	Asns PE	Asparagine synthetase [glutamine-hydrolyzing] OS	10.08	20
140	Q99K85	Psat1 PE	Phosphoserine aminotransferase OS	20.16	22
141	Q9D0I9	Rars PE	Arginyl-tRNA synthetase, cytoplasmic OS	10.08	12
142	P14211	Calr PE	Calreticulin OS	8.06	12
143	Q7TMK9	Syncrip PE	Heterogeneous nuclear ribonucleoprotein Q OS	10.08	9
144	P10126	Eef1a1 PE	Elongation factor 1-alpha 1 OS	281.21	169
145	A2AGT5	Ckap5 PE	Cytoskeleton-associated protein 5 OS	7.06	14
146	Q6DFW4	Nop58 PE	Nucleolar protein 58 OS	13.1	11
147	Q8BGD9	Eif4b PE	Eukaryotic translation initiation factor 4B OS	8.06	4
148	Q9CW03	Smc3 PE	Structural maintenance of chromosomes protein 3 OS	5.04	9
149	Q9D8E6	Rpl4 PE	60S ribosomal protein L4 OS	26.21	10
150	P62259	Ywhae PE	14-3-3 protein epsilon OS	18.14	23
151	O35129	Phb2 PE	Prohibitin-2 OS	21.17	15
152	Q60932	Vdac1 PE	Voltage-dependent anion-selective channel protein 1 OS	29.23	23
154	Q9WTM5	Ruvbl2 PE	RuvB-like 2 OS	11.09	6
156	Q8VDN2	Atp1a1 PE	Sodium/potassium-transporting ATPase subunit alpha-1 OS	9.07	21
157	Q9DB77	Uqcrc2 PE	Cytochrome b-c1 complex subunit 2, mitochondrial OS	13.1	10
158	Q76MZ3	Ppp2r1a PE	Serine/threonine-protein phosphatase 2A 65 kDa regulatory subunit A alpha isoform OS	11.09	11
159	Q62188	Dpysl3 PE	Dihydropyrimidinase-related protein 3 OS	26.21	24
160	Q64514	Tpp2 PE	Tripeptidyl-peptidase 2 OS	8.06	12
161	P47738	Aldh2 PE	Aldehyde dehydrogenase, mitochondrial OS	1.01	0
162	P56399	Usp5 PE	Ubiquitin carboxyl-terminal hydrolase 5 OS	10.08	0
163	P54775	Psmc4 PE	26S protease regulatory subunit 6B OS	7.06	8
164	Q9CY58	Serbp1 PE	Plasminogen activator inhibitor 1 RNA-binding protein OS	11.09	7
165	Q9CQN1	Trap1 PE	Heat shock protein 75 kDa, mitochondrial OS	10.08	8
166	P26043	Rdx PE	Radixin OS	8.06	6
167	Q9DBG3	Ap2b1 PE	AP-2 complex subunit beta-1 OS	10.08	8
168	Q922B2	Dars PE	Aspartyl-tRNA synthetase, cytoplasmic OS	11.09	9
169	Q11011	Npepps PE	Puromycin-sensitive aminopeptidase OS	3.02	3
170	Q9EQH3	Vps35 PE	Vacuolar protein sorting-associated protein 35 OS	9.07	1
171	O35887	Calu PE	Calumenin OS	2.02	5
172	Q80X90	Flnb PE	Filamin-B OS	4.03	6
173	Q99LC5	Etfa PE	Electron transfer flavoprotein subunit alpha, mitochondrial OS	11.09	7
174	P80318	Cct3 PE	T-complex protein 1 subunit gamma OS	20.16	21
175	P50516	Atp6v1a PE	V-type proton ATPase catalytic subunit A OS	11.09	9
176	P05064	Aldoa PE	Fructose-bisphosphate aldolase A OS	32.25	28
177	P46471	Psmc2 PE	26S protease regulatory subunit 7 OS	10.08	10
178	P11440	Cdc2 PE	Cell division control protein 2 homolog OS	14.11	7
179	P06745	Gpi PE	Glucose-6-phosphate isomerase OS	15.12	16
180	P10649	Gstm1 PE	Glutathione S-transferase Mu 1 OS	0	1
181	O08709	Prdx6 PE	Peroxiredoxin-6 OS	8.06	11
182	P99027	Rplp2 PE	60S acidic ribosomal protein P2 OS	32.25	19
183	O35737	Hnrnph1 PE	Heterogeneous nuclear ribonucleoprotein H OS	30.24	15
184	P67778	Phb PE	Prohibitin OS	14.11	18
185	Q91WQ3	Yars PE	Tyrosyl-tRNA synthetase, cytoplasmic OS	7.06	14
186	P70372	Elavl1 PE	ELAV-like protein 1 OS	23.18	20
187	Q64511	Top2b PE	DNA topoisomerase 2-beta OS	4.03	7
188	Q91VD9	Ndufs1 PE	NADH-ubiquinone oxidoreductase 75 kDa subunit, mitochondrial OS	2.02	0
189	Q68FL6	Mars PE	Methionyl-tRNA synthetase, cytoplasmic OS	12.1	6
190	Q9D6Z1	Nop56 PE	Nucleolar protein 56 OS	10.08	8
191	Q91WK2	Eif3h PE	Eukaryotic translation initiation factor 3 subunit H OS	7.06	6
193	Q99K48	Nono PE	Non-POU domain-containing octamer-binding protein OS	10.08	8
194	Q9DCX2	Atp5h PE	ATP synthase subunit d, mitochondrial OS	11.09	7
195	Q99020	Hnrnpab PE	Heterogeneous nuclear ribonucleoprotein A/B OS	24.19	21
196	P26443	Glud1 PE	Glutamate dehydrogenase 1, mitochondrial OS	4.03	0
197	Q99KJ8	Dctn2 PE	Dynactin subunit 2 OS	11.09	4
198	P05201	Got1 PE	Aspartate aminotransferase, cytoplasmic OS	13.1	15
199	P17751	Tpi1 PE	Triosephosphate isomerase OS	15.12	33
200	Q91ZW3	Smarca5 PE	SWI/SNF-related matrix-associated actin-dependent regulator of chromatin subfamily A member 5 OS	8.06	7
201	P48678	Lmna PE	Lamin-A/C OS	6.05	0
203	Q9D8N0	Eef1g PE	Elongation factor 1-gamma OS	23.18	19
204	Q9Z1N5	Bat1 PE	Spliceosome RNA helicase Bat1 OS	16.13	8
205	P43274	Hist1h1e PE	Histone H1.4 OS	60.48	56
206	Q9QZM0	Ubqln2 PE	Ubiquilin-2 OS	6.05	6
207	Q8VDJ3	Hdlbp PE	Vigilin OS	6.05	2
208	P02088	Hbb-b1 PE	Hemoglobin subunit beta-1 OS	2.02	1
209	P17225	Ptbp1 PE	Polypyrimidine tract-binding protein 1 OS	9.07	14
210	Q9ERK4	Cse1l PE	Exportin-2 OS	10.08	6
211	Q6NZJ6	Eif4g1 PE	Eukaryotic translation initiation factor 4 gamma 1 OS	8.06	11
212	P52293	Kpna2 PE	Importin subunit alpha-2 OS	7.06	8
213	P26638	Sars PE	Seryl-tRNA synthetase, cytoplasmic OS	5.04	10
214	P14869	Rplp0 PE	60S acidic ribosomal protein P0 OS	25.2	24
215	P97427	Crmp1 PE	Dihydropyrimidinase-related protein 1 OS	10.08	10
216	P97351	Rps3a PE	40S ribosomal protein S3a OS	18.14	21
217	P62702	Rps4x PE	40S ribosomal protein S4, X isoform OS	22.17	22
218	P14148	Rpl7 PE	60S ribosomal protein L7 OS	32.25	18
219	Q3U7R1	Fam62a PE	Extended synaptotagmin-1 OS	5.04	7
220	Q99P72	Rtn4 PE	Reticulon-4 OS	2.02	6
221	P68040	Gnb2l1 PE	Guanine nucleotide-binding protein subunit beta-2-like 1 OS	24.19	25
222	Q9CZ30	Ola1 PE	Obg-like ATPase 1 OS	9.07	9
223	P47911	Rpl6 PE	60S ribosomal protein L6 OS	26.21	17
224	Q9DBJ1	Pgam1 PE	Phosphoglycerate mutase 1 OS	14.11	18
225	P17710	Hk1 PE	Hexokinase-1 OS	10.08	5
226	Q9DCD0	Pgd PE	6-phosphogluconate dehydrogenase, decarboxylating OS	14.11	16
227	P39447	Tjp1 PE	Tight junction protein ZO-1 OS	0	2
228	P62270	Rps18 PE	40S ribosomal protein S18 OS	40.32	46
229	Q9DCH4	Eif3f PE	Eukaryotic translation initiation factor 3 subunit F OS	11.09	8
230	Q6PIE5	Atp1a2 PE	Sodium/potassium-transporting ATPase subunit alpha-2 OS	3.02	7
231	P70296	Pebp1 PE	Phosphatidylethanolamine-binding protein 1 OS	16.13	16
232	P28656	Nap1l1 PE	Nucleosome assembly protein 1-like 1 OS	25.2	22
233	Q8CG48	Smc2 PE	Structural maintenance of chromosomes protein 2 OS	6.05	8
234	Q9EPU0	Upf1 PE	Regulator of nonsense transcripts 1 OS	7.06	7
235	Q9CZX8	Rps19 PE	40S ribosomal protein S19 OS	26.21	21
236	Q9CQV8	Ywhab PE	14-3-3 protein beta/alpha OS	16.13	19
237	P62960	Ybx1 PE	Nuclease-sensitive element-binding protein 1 OS	7.06	8
238	P10852	Slc3a2 PE	4F2 cell-surface antigen heavy chain OS	11.09	10
239	P27659	Rpl3 PE	60S ribosomal protein L3 OS	14.11	8
240	Q8QZY1	Eif3l PE	Eukaryotic translation initiation factor 3 subunit L OS	7.06	8
241	O08788	Dctn1 PE	Dynactin subunit 1 OS	6.05	3
242	Q9DBE9	Ftsj3 PE	Putative rRNA methyltransferase 3 OS	5.04	4
243	P43275	Hist1h1a PE	Histone H1.1 OS	42.33	26
244	Q9CZU6	Cs PE	Citrate synthase, mitochondrial OS	9.07	9
246	Q9EPL8	Ipo7 PE	Importin-7 OS	11.09	5
247	Q8BP47	Nars PE	Asparaginyl-tRNA synthetase, cytoplasmic OS	6.05	9
248	P24369	Ppib PE	Peptidyl-prolyl cis-trans isomerase B OS	12.1	13
249	Q99JY0	Hadhb PE	Trifunctional enzyme subunit beta, mitochondrial OS	3.02	1
250	Q91YI0	Asl PE	Argininosuccinate lyase OS	4.03	10
251	P61222	Abce1 PE	ATP-binding cassette sub-family E member 1 OS	9.07	13
252	P25444	Rps2 PE	40S ribosomal protein S2 OS	23.18	12
253	P17426	Ap2a1 PE	AP-2 complex subunit alpha-1 OS	7.06	2
254	P97311	Mcm6 PE	DNA replication licensing factor MCM6 OS	9.07	3
255	Q8K1M6	Dnm1l PE	Dynamin-1-like protein OS	8.06	3
256	P43276	Hist1h1b PE	Histone H1.5 OS	40.32	29
257	Q99PT1	Arhgdia PE	Rho GDP-dissociation inhibitor 1 OS	7.06	12
258	Q921M3	Sf3b3 PE	Splicing factor 3B subunit 3 OS	7.06	15
259	O88685	Psmc3 PE	26S protease regulatory subunit 6A OS	5.04	4
260	P14685	Psmd3 PE	26S proteasome non-ATPase regulatory subunit 3 OS	8.06	6
261	Q91WJ8	Fubp1 PE	Far upstream element-binding protein 1 OS	7.06	6
262	Q9JIF0	Prmt1 PE	Protein arginine N-methyltransferase 1 OS	12.1	6
263	Q61768	Kif5b PE	Kinesin-1 heavy chain OS	7.06	5
264	P50396	Gdi1 PE	Rab GDP dissociation inhibitor alpha OS	12.1	21
265	Q8R081	Hnrnpl PE	Heterogeneous nuclear ribonucleoprotein L OS	6.05	5
266	P50544	Acadvl PE	Very long-chain specific acyl-CoA dehydrogenase, mitochondrial OS	1.01	1
267	P68510	Ywhah PE	14-3-3 protein eta OS	13.1	20
268	Q8CIE6	Copa PE	Coatomer subunit alpha OS	7.06	13
269	Q99MN1	Kars PE	Lysyl-tRNA synthetase OS	7.06	6
270	P35700	Prdx1 PE	Peroxiredoxin-1 OS	17.13	25
271	P62631	Eef1a2 PE	Elongation factor 1-alpha 2 OS	254	141
272	Q9Z204	Hnrnpc PE	Heterogeneous nuclear ribonucleoproteins C1/C2 OS	14.11	11
273	P02089	Hbb-b2 PE	Hemoglobin subunit beta-2 OS	2.02	1
274	Q8VDP4	1 SV	Protein KIAA1967 homolog OS	2.02	5
275	Q61171	Prdx2 PE	Peroxiredoxin-2 OS	24.19	21
276	P12970	Rpl7a PE	60S ribosomal protein L7a OS	19.15	27
277	O55234	Psmb5 PE	Proteasome subunit beta type-5 OS	17.13	11
278	P51150	Rab7a PE	Ras-related protein Rab-7a OS	13.1	13
279	Q8BG32	Psmd11 PE	26S proteasome non-ATPase regulatory subunit 11 OS	4.03	5
280	P32067	Ssb PE	Lupus La protein homolog OS	11.09	6
281	P61982	Ywhag PE	14-3-3 protein gamma OS	13.1	20
282	P17427	Ap2a2 PE	AP-2 complex subunit alpha-2 OS	9.07	3
283	P14206	Rpsa PE	40S ribosomal protein SA OS	21.17	15
284	Q6ZWN5	Rps9 PE	40S ribosomal protein S9 OS	24.19	25
286	O08795	Prkcsh PE	Glucosidase 2 subunit beta OS	7.06	1
287	P37913	Lig1 PE	DNA ligase 1 OS	6.05	6
288	Q91YE6	Ipo9 PE	Importin-9 OS	4.03	6
289	P49722	Psma2 PE	Proteasome subunit alpha type-2 OS	1.01	5
290	P68254	Ywhaq PE	14-3-3 protein theta OS	11.09	16
291	Q9CZ13	Uqcrc1 PE	Cytochrome b-c1 complex subunit 1, mitochondrial OS	6.05	2
292	P57722	Pcbp3 PE	Poly(rC)-binding protein 3 OS	13.1	7
293	Q91VC3	Eif4a3 PE	Eukaryotic initiation factor 4A-III OS	9.07	5
294	Q3TXS7	Psmd1 PE	26S proteasome non-ATPase regulatory subunit 1 OS	4.03	3
295	Q8CI94	Pygb PE	Glycogen phosphorylase, brain form OS	4.03	0
296	P18760	Cfl1 PE	Cofilin-1 OS	30.24	32
297	Q9R0P9	Uchl1 PE	Ubiquitin carboxyl-terminal hydrolase isozyme L1 OS	8.06	16
298	Q8VDW0	Ddx39 PE	ATP-dependent RNA helicase DDX39 OS	15.12	7
299	P17742	Ppia PE	Peptidyl-prolyl cis-trans isomerase A OS	37.29	39
300	Q8K224	Nat10 PE	N-acetyltransferase 10 OS	7.06	1
301	Q8BJ71	Nup93 PE	Nuclear pore complex protein Nup93 OS	8.06	1
302	O88544	Cops4 PE	COP9 signalosome complex subunit 4 OS	8.06	10
303	P97496	Smarcc1 PE	SWI/SNF complex subunit SMARCC1 OS	4.03	7
304	Q8C1A5	Thop1 PE	Thimet oligopeptidase OS	7.06	3
305	P49718	Mcm5 PE	DNA replication licensing factor MCM5 OS	7.06	4
306	P54227	Stmn1 PE	Stathmin OS	13.1	17
307	P70333	Hnrnph2 PE	Heterogeneous nuclear ribonucleoprotein H2 OS	17.13	10
308	P42208	Sept2 PE	Septin-2 OS	4.03	3
309	Q6PDQ2	Chd4 PE	Chromodomain-helicase-DNA-binding protein 4 OS	5.04	7
310	Q99MR6	Srrt PE	Serrate RNA effector molecule homolog OS	4.03	8
311	P46061	Rangap1 PE	Ran GTPase-activating protein 1 OS	7.06	8
312	Q8CGK3	Lonp1 PE	Lon protease homolog, mitochondrial OS	6.05	3
313	Q6ZWX6	Eif2s1 PE	Eukaryotic translation initiation factor 2 subunit 1 OS	8.06	5
314	P60229	Eif3e PE	Eukaryotic translation initiation factor 3 subunit E OS	10.08	7
315	P19157	Gstp1 PE	Glutathione S-transferase P 1 OS	8.06	15
316	P18155	Mthfd2 PE	Bifunctional methylenetetrahydrofolate dehydrogenase/cyclohydrolase, mitochondrial OS	5.04	4
317	Q6PDM2	Sfrs1 PE	Splicing factor, arginine/serine-rich 1 OS	12.1	10
318	P62196	Psmc5 PE	26S protease regulatory subunit 8 OS	8.06	7
319	Q9CZ44	Nsfl1c PE	NSFL1 cofactor p47 OS	5.04	7
320	Q3THK7	Gmps PE	GMP synthase [glutamine-hydrolyzing] OS	7.06	5
321	Q6PDG5	Smarcc2 PE	SWI/SNF complex subunit SMARCC2 OS	5.04	7
322	Q60931	Vdac3 PE	Voltage-dependent anion-selective channel protein 3 OS	15.12	12
323	Q05D44	Eif5b PE	Eukaryotic translation initiation factor 5B OS	5.04	7
324	Q61753	Phgdh PE	D-3-phosphoglycerate dehydrogenase OS	11.09	11
325	O35286	Dhx15 PE	Putative pre-mRNA-splicing factor ATP-dependent RNA helicase DHX15 OS	9.07	4
326	P26040	Ezr PE	Ezrin OS	7.06	7
327	Q9CXW3	Cacybp PE	Calcyclin-binding protein OS	12.1	10
328	Q62446	Fkbp3 PE	FK506-binding protein 3 OS	7.06	8
329	Q62465	Vat1 PE	Synaptic vesicle membrane protein VAT-1 homolog OS	5.04	4
330	Q8CG47	Smc4 PE	Structural maintenance of chromosomes protein 4 OS	3.02	7
331	P29391	Ftl1 PE	Ferritin light chain 1 OS	14.11	1
332	Q61033	Tmpo PE	Lamina-associated polypeptide 2, isoforms alpha/zeta OS	8.06	3
333	Q920B9	Supt16h PE	FACT complex subunit SPT16 OS	2.02	8
334	P07742	Rrm1 PE	Ribonucleoside-diphosphate reductase large subunit OS	6.05	1
336	P28738	Kif5c PE	Kinesin heavy chain isoform 5C OS	7.06	7
337	Q7TQI3	Otub1 PE	Ubiquitin thioesterase OTUB1 OS	8.06	3
338	Q60865	Caprin1 PE	Caprin-1 OS	8.06	4
339	Q8BMK4	Ckap4 PE	Cytoskeleton-associated protein 4 OS	6.05	1
340	O70194	Eif3d PE	Eukaryotic translation initiation factor 3 subunit D OS	8.06	6
341	Q9D6R2	Idh3a PE	Isocitrate dehydrogenase [NAD] subunit alpha, mitochondrial OS	10.08	9
342	P35278	Rab5c PE	Ras-related protein Rab-5C OS	4.03	8
343	P62242	Rps8 PE	40S ribosomal protein S8 OS	31.25	32
344	Q9QZE5	Copg PE	Coatomer subunit gamma OS	5.04	3
345	Q8C1B7	Sept11 PE	Septin-11 OS	8.06	2
346	P14152	Mdh1 PE	Malate dehydrogenase, cytoplasmic OS	11.09	20
347	Q64674	Srm PE	Spermidine synthase OS	10.08	9
348	Q9JHR7	Ide PE	Insulin-degrading enzyme OS	3.02	4
349	Q9DCW4	Etfb PE	Electron transfer flavoprotein subunit beta OS	5.04	9
350	Q6IRU2	Tpm4 PE	Tropomyosin alpha-4 chain OS	8.06	7
351	Q9Z2U0	Psma7 PE	Proteasome subunit alpha type-7 OS	7.06	9
352	Q9D0R2	Tars PE	Threonyl-tRNA synthetase, cytoplasmic OS	5.04	4
353	P97822	Anp32e PE	Acidic leucine-rich nuclear phosphoprotein 32 family member E OS	7.06	8
354	P35980	Rpl18 PE	60S ribosomal protein L18 OS	34.27	26
355	O55131	Sept7 PE	Septin-7 OS	3.02	1
356	P26645	Marcks PE	Myristoylated alanine-rich C-kinase substrate OS	3.02	3
357	P30681	Hmgb2 PE	High mobility group protein B2 OS	9.07	13
358	P62751	Rpl23a PE	60S ribosomal protein L23a OS	13.1	12
359	P97855	G3bp1 PE	Ras GTPase-activating protein-binding protein 1 OS	6.05	5
360	P63085	Mapk1 PE	Mitogen-activated protein kinase 1 OS	2.02	5
361	P60122	Ruvbl1 PE	RuvB-like 1 OS	10.08	4
362	P46660	Ina PE	Alpha-internexin OS	4.03	3
363	Q60597	Ogdh PE	2-oxoglutarate dehydrogenase E1 component, mitochondrial OS	7.06	5
364	P46638	Rab11b PE	Ras-related protein Rab-11B OS	5.04	9
365	Q9Z2U1	Psma5 PE	Proteasome subunit alpha type-5 OS	7.06	9
366	Q3UPL0	Sec31a PE	Protein transport protein Sec31A OS	3.02	3
367	Q9D880	Timm50 PE	Mitochondrial import inner membrane translocase subunit TIM50 OS	6.05	6
368	P51410	Rpl9 PE	60S ribosomal protein L9 OS	14.11	13
369	P51174	Acadl PE	Long-chain specific acyl-CoA dehydrogenase, mitochondrial OS	1.01	1
370	Q9CQ65	Mtap PE	S-methyl-5'-thioadenosine phosphorylase OS	3.02	6
371	Q60737	Csnk2a1 PE	Casein kinase II subunit alpha OS	4.03	3
372	Q99NB9	Sf3b1 PE	Splicing factor 3B subunit 1 OS	6.05	6
373	Q9WTP6	Ak2 PE	Adenylate kinase 2, mitochondrial OS	6.05	4
374	P16014	Chgb PE	Secretogranin-1 OS	1.01	7
375	Q9DB20	Atp5o PE	ATP synthase subunit O, mitochondrial OS	12.1	13
376	P62204	Calm1 PE	Calmodulin OS	8.06	9
377	Q9Z2X1	Hnrnpf PE	Heterogeneous nuclear ribonucleoprotein F OS	24.19	13
378	Q93092	Taldo1 PE	Transaldolase OS	8.06	9
379	P23198	Cbx3 PE	Chromobox protein homolog 3 OS	11.09	12
380	Q99LF4	D10Wsu52e PE	UPF0027 protein C22orf28 homolog OS	0	7
381	P99026	Psmb4 PE	Proteasome subunit beta type-4 OS	3.02	6
382	O55143	Atp2a2 PE	Sarcoplasmic/endoplasmic reticulum calcium ATPase 2 OS	1.01	15
384	P63158	Hmgb1 PE	High mobility group protein B1 OS	10.08	7
385	Q8BH59	Slc25a12 PE	Calcium-binding mitochondrial carrier protein Aralar1 OS	5.04	5
386	Q91VR5	Ddx1 PE	ATP-dependent RNA helicase DDX1 OS	7.06	1
387	P62137	Ppp1ca PE	Serine/threonine-protein phosphatase PP1-alpha catalytic subunit OS	8.06	6
388	P62301	Rps13 PE	40S ribosomal protein S13 OS	16.13	14
389	Q9DC69	Ndufa9 PE	NADH dehydrogenase [ubiquinone] 1 alpha subcomplex subunit 9, mitochondrial OS	2.02	1
390	Q99JI6	Rap1b PE	Ras-related protein Rap-1b OS	5.04	3
391	P26350	Ptma PE	Prothymosin alpha OS	19.15	16
392	P26516	Psmd7 PE	26S proteasome non-ATPase regulatory subunit 7 OS	5.04	6
393	Q9Z2I8	Suclg2 PE	Succinyl-CoA ligase [GDP-forming] subunit beta, mitochondrial OS	2.02	6
394	P56959	Fus PE	RNA-binding protein FUS OS	7.06	2
395	P62082	Rps7 PE	40S ribosomal protein S7 OS	11.09	9
396	Q3U0V1	Khsrp PE	Far upstream element-binding protein 2 OS	7.06	2
397	Q91XV3	Basp1 PE	Brain acid soluble protein 1 OS	11.09	6
398	Q99JY9	Actr3 PE	Actin-related protein 3 OS	4.03	2
399	O54734	Ddost PE	Dolichyl-diphosphooligosaccharide--protein glycosyltransferase 48 kDa subunit OS	6.05	5
400	Q91V12	Acot7 PE	Cytosolic acyl coenzyme A thioester hydrolase OS	12.1	14
401	Q8BYA0	Tbcd PE	Tubulin-specific chaperone D OS	5.04	2
402	Q8BSL7	Arf2 PE	ADP-ribosylation factor 2 OS	5.04	6
403	P67984	Rpl22 PE	60S ribosomal protein L22 OS	16.13	14
404	Q920E5	Fdps PE	Farnesyl pyrophosphate synthetase OS	9.07	8
405	Q9CQE8	2 SV	UPF0568 protein C14orf166 homolog OS	3.02	4
406	Q9WUA3	Pfkp PE	6-phosphofructokinase type C OS	7.06	1
407	Q3TEA8	Hp1bp3 PE	Heterochromatin protein 1-binding protein 3 OS	3.02	1
408	P57776	Eef1d PE	Elongation factor 1-delta OS	12.1	10
409	Q91VR2	Atp5c1 PE	ATP synthase subunit gamma, mitochondrial OS	13.1	13
410	Q60668	Hnrnpd PE	Heterogeneous nuclear ribonucleoprotein D0 OS	8.06	8
411	P62192	Psmc1 PE	26S protease regulatory subunit 4 OS	6.05	5
412	Q921F2	Tardbp PE	TAR DNA-binding protein 43 OS	16.13	11
413	P62754	Rps6 PE	40S ribosomal protein S6 OS	13.1	7
414	P70670	Naca PE	Nascent polypeptide-associated complex subunit alpha, muscle-specific form OS	17.13	13
415	P48962	Slc25a4 PE	ADP/ATP translocase 1 OS	36.29	49
416	P62962	Pfn1 PE	Profilin-1 OS	14.11	14
417	Q9R0Y5	Ak1 PE	Adenylate kinase isoenzyme 1 OS	4.03	4
418	Q922U2	Krt5 PE	Keratin, type II cytoskeletal 5 OS	20.16	36
419	P15532	Nme1 PE	Nucleoside diphosphate kinase A OS	14.11	14
421	Q9DCT2	Ndufs3 PE	NADH dehydrogenase [ubiquinone] iron-sulfur protein 3, mitochondrial OS	6.05	0
422	Q9D0I8	Mrto4 PE	mRNA turnover protein 4 homolog OS	11.09	9
423	Q8K2B3	Sdha PE	Succinate dehydrogenase [ubiquinone] flavoprotein subunit, mitochondrial OS	2.02	5
424	P53026	Rpl10a PE	60S ribosomal protein L10a OS	14.11	11
425	O70251	Eef1b PE	Elongation factor 1-beta OS	22.17	26
426	Q9Z1R2	Bat3 PE	Large proline-rich protein BAT3 OS	4.03	7
427	Q9D1J3	Hcc1 PE	Nuclear protein Hcc-1 OS	7.06	7
428	P20357	Map2 PE	Microtubule-associated protein 2 OS	0	1
429	Q99JI4	Psmd6 PE	26S proteasome non-ATPase regulatory subunit 6 OS	6.05	3
430	Q9D819	Ppa1 PE	Inorganic pyrophosphatase OS	5.04	7
431	P61255	Rpl26 PE	60S ribosomal protein L26 OS	11.09	8
432	Q8JZK9	Hmgcs1 PE	Hydroxymethylglutaryl-CoA synthase, cytoplasmic OS	0	3
433	Q8VI75	Ipo4 PE	Importin-4 OS	2.02	3
434	Q80TB8	Vat1l PE	Synaptic vesicle membrane protein VAT-1 homolog-like OS	7.06	4
435	O70435	Psma3 PE	Proteasome subunit alpha type-3 OS	6.05	8
436	P49717	Mcm4 PE	DNA replication licensing factor MCM4 OS	6.05	1
437	Q8QZT1	Acat1 PE	Acetyl-CoA acetyltransferase, mitochondrial OS	6.05	6
438	Q9EQU5	Set PE	Protein SET OS	10.08	10
439	Q61881	Mcm7 PE	DNA replication licensing factor MCM7 OS	8.06	4
440	O08807	Prdx4 PE	Peroxiredoxin-4 OS	8.06	8
441	Q9CXW4	Rpl11 PE	60S ribosomal protein L11 OS	13.1	12
442	Q3UEB3	Puf60 PE	Poly(U)-binding-splicing factor PUF60 OS	5.04	3
443	P47962	Rpl5 PE	60S ribosomal protein L5 OS	10.08	7
444	Q60605	Myl6 PE	Myosin light polypeptide 6 OS	7.06	15
445	Q8BH04	Pck2 PE	Phosphoenolpyruvate carboxykinase [GTP], mitochondrial OS	3.02	6
446	Q99KK7	Dpp3 PE	Dipeptidyl-peptidase 3 OS	5.04	1
447	Q14C51	Ptcd3 PE	Pentatricopeptide repeat-containing protein 3, mitochondrial OS	6.05	0
448	P70699	Gaa PE	Lysosomal alpha-glucosidase OS	3.02	4
449	Q60930	Vdac2 PE	Voltage-dependent anion-selective channel protein 2 OS	7.06	8
451	P06837	Gap43 PE	Neuromodulin OS	4.03	4
452	Q8BHC4	Dcakd PE	Dephospho-CoA kinase domain-containing protein OS	9.07	8
453	P61290	Psme3 PE	Proteasome activator complex subunit 3 OS	6.05	7
454	Q8BFY9	Tnpo1 PE	Transportin-1 OS	7.06	5
455	Q8R1M2	H2afj PE	Histone H2A.J OS	195.54	121
456	Q9WV55	Vapa PE	Vesicle-associated membrane protein-associated protein A OS	7.06	8
457	P18242	Ctsd PE	Cathepsin D OS	0	1
458	Q9WUP7	Uchl5 PE	Ubiquitin carboxyl-terminal hydrolase isozyme L5 OS	2.02	6
459	P63242	Eif5a PE	Eukaryotic translation initiation factor 5A-1 OS	17.13	13
460	Q80X50	Ubap2l PE	Ubiquitin-associated protein 2-like OS	4.03	4
461	Q8BMF4	Dlat PE	Dihydrolipoyllysine-residue acetyltransferase component of pyruvate dehydrogenase complex, mitochondrial OS	3.02	7
462	P13595	Ncam1 PE	Neural cell adhesion molecule 1 OS	7.06	2
463	P07724	Alb PE	Serum albumin OS	5.04	39
464	Q5SWD9	Tsr1 PE	Pre-rRNA-processing protein TSR1 homolog OS	4.03	4
465	P62141	Ppp1cb PE	Serine/threonine-protein phosphatase PP1-beta catalytic subunit OS	8.06	6
466	Q78ZA7	Nap1l4 PE	Nucleosome assembly protein 1-like 4 OS	8.06	8
467	Q3THE2	Myl12b PE	Myosin regulatory light chain 12B OS	11.09	8
468	Q5XG71	Utp20 PE	Small subunit processome component 20 homolog OS	4.03	1
469	P35550	Fbl PE	rRNA 2'-O-methyltransferase fibrillarin OS	7.06	3
470	P62821	Rab1A PE	Ras-related protein Rab-1A OS	16.13	10
471	Q9QZQ8	H2afy PE	Core histone macro-H2A.1 OS	6.05	1
472	Q9CQQ7	Atp5f1 PE	ATP synthase subunit b, mitochondrial OS	3.02	3
473	Q8K4Z5	Sf3a1 PE	Splicing factor 3 subunit 1 OS	7.06	1
474	Q99L47	St13 PE	Hsc70-interacting protein OS	8.06	7
475	O89086	Rbm3 PE	Putative RNA-binding protein 3 OS	7.06	5
476	P06801	Me1 PE	NADP-dependent malic enzyme OS	1.01	3
478	P29758	Oat PE	Ornithine aminotransferase, mitochondrial OS	6.05	1
479	P62827	Ran PE	GTP-binding nuclear protein Ran OS	15.12	19
480	Q9CZM2	Rpl15 PE	60S ribosomal protein L15 OS	5.04	8
481	P25206	Mcm3 PE	DNA replication licensing factor MCM3 OS	5.04	2
482	Q922K7	Nop2 PE	Putative ribosomal RNA methyltransferase NOP2 OS	4.03	2
483	P27546	Map4 PE	Microtubule-associated protein 4 OS	2.02	0
484	P60335	Pcbp1 PE	Poly(rC)-binding protein 1 OS	10.08	6
486	P13864	Dnmt1 PE	DNA (cytosine-5)-methyltransferase 1 OS	4.03	3
489	Q8R326	Pspc1 PE	Paraspeckle component 1 OS	4.03	1
490	P53994	Rab2a PE	Ras-related protein Rab-2A OS	6.05	7
491	P51881	Slc25a5 PE	ADP/ATP translocase 2 OS	36.29	46
492	P18872	Gnao1 PE	Guanine nucleotide-binding protein G(o) subunit alpha OS	3.02	4
493	P62814	Atp6v1b2 PE	V-type proton ATPase subunit B, brain isoform OS	5.04	4
494	Q922Q8	Lrrc59 PE	Leucine-rich repeat-containing protein 59 OS	9.07	6
495	Q9CPU0	Glo1 PE	Lactoylglutathione lyase OS	4.03	4
496	P51660	Hsd17b4 PE	Peroxisomal multifunctional enzyme type 2 OS	3.02	2
497	Q9WVJ2	Psmd13 PE	26S proteasome non-ATPase regulatory subunit 13 OS	3.02	4
498	Q9QZD9	Eif3i PE	Eukaryotic translation initiation factor 3 subunit I OS	5.04	4
499	Q9CQD1	Rab5a PE	Ras-related protein Rab-5A OS	2.02	5
500	Q9QYB1	Clic4 PE	Chloride intracellular channel protein 4 OS	2.02	7
501	Q9D8W5	Psmd12 PE	26S proteasome non-ATPase regulatory subunit 12 OS	7.06	2
502	P34022	Ranbp1 PE	Ran-specific GTPase-activating protein OS	7.06	11
503	P54116	Stom PE	Erythrocyte band 7 integral membrane protein OS	0	6
504	P62991	Rps27a PE	Ubiquitin OS	36.29	58
505	Q8BU30	Iars PE	Isoleucyl-tRNA synthetase, cytoplasmic OS	3.02	4
506	Q9JKB3	Csda PE	DNA-binding protein A OS	5.04	5
507	Q9R1P1	Psmb3 PE	Proteasome subunit beta type-3 OS	6.05	6
508	Q8K363	Ddx18 PE	ATP-dependent RNA helicase DDX18 OS	5.04	0
509	Q9Z1Z0	Uso1 PE	General vesicular transport factor p115 OS	2.02	3
510	P02535	Krt10 PE	Keratin, type I cytoskeletal 10 OS	11.09	35
511	Q8K0D5	Gfm1 PE	Elongation factor G 1, mitochondrial OS	6.05	1
512	P17918	Pcna PE	Proliferating cell nuclear antigen OS	7.06	4
513	P97371	Psme1 PE	Proteasome activator complex subunit 1 OS	6.05	7
514	Q8BK64	Ahsa1 PE	Activator of 90 kDa heat shock protein ATPase homolog 1 OS	3.02	3
515	Q05920	Pc PE	Pyruvate carboxylase, mitochondrial OS	0	5
517	Q61029	Tmpo PE	Lamina-associated polypeptide 2, isoforms beta/delta/epsilon/gamma OS	7.06	5
518	Q9R0N0	Galk1 PE	Galactokinase OS	3.02	2
519	O35381	Anp32a PE	Acidic leucine-rich nuclear phosphoprotein 32 family member A OS	3.02	9
520	Q9WVA3	Bub3 PE	Mitotic checkpoint protein BUB3 OS	4.03	1
522	Q5SUR0	Pfas PE	Phosphoribosylformylglycinamidine synthase OS	4.03	3
523	Q99JX4	Eif3m PE	Eukaryotic translation initiation factor 3 subunit M OS	3.02	5
524	Q8BK67	Rcc2 PE	Protein RCC2 OS	6.05	3
525	P61161	Actr2 PE	Actin-related protein 2 OS	5.04	6
526	Q9CPY7	Lap3 PE	Cytosol aminopeptidase OS	3.02	4
527	Q8BI84	Mia3 PE	Melanoma inhibitory activity protein 3 OS	0	6
528	P12382	Pfkl PE	6-phosphofructokinase, liver type OS	4.03	2
529	Q9D0K2	Oxct1 PE	Succinyl-CoA:3-ketoacid-coenzyme A transferase 1, mitochondrial OS	4.03	8
530	P99029	Prdx5 PE	Peroxiredoxin-5, mitochondrial OS	0	1
531	P50247	Ahcy PE	Adenosylhomocysteinase OS	5.04	8
532	P26369	U2af2 PE	Splicing factor U2AF 65 kDa subunit OS	4.03	3
533	Q64012	Raly PE	RNA-binding protein Raly OS	5.04	4
534	P47963	Rpl13 PE	60S ribosomal protein L13 OS	13.1	14
535	Q8VDF2	Uhrf1 PE	E3 ubiquitin-protein ligase UHRF1 OS	5.04	0
536	Q01405	Sec23a PE	Protein transport protein Sec23A OS	5.04	1
537	Q9CU62	Smc1a PE	Structural maintenance of chromosomes protein 1A OS	1.01	4
538	Q9R1P4	Psma1 PE	Proteasome subunit alpha type-1 OS	5.04	4
539	Q08943	Ssrp1 PE	FACT complex subunit SSRP1 OS	2.02	1
540	P57716	Ncstn PE	Nicastrin OS	4.03	3
541	Q9CRB9	Chchd3 PE	Coiled-coil-helix-coiled-coil-helix domain-containing protein 3, mitochondrial OS	4.03	3
542	P54071	Idh2 PE	Isocitrate dehydrogenase [NADP], mitochondrial OS	2.02	2
544	P63325	Rps10 PE	40S ribosomal protein S10 OS	13.1	11
545	Q8R317	Ubqln1 PE	Ubiquilin-1 OS	2.02	1
546	Q9CR16	Ppid PE	40 kDa peptidyl-prolyl cis-trans isomerase OS	2.02	3
548	Q99ME9	Gtpbp4 PE	Nucleolar GTP-binding protein 1 OS	4.03	3
549	P21107	Tpm3 PE	Tropomyosin alpha-3 chain OS	5.04	5
550	P14131	Rps16 PE	40S ribosomal protein S16 OS	15.12	14
551	O35691	Pnn PE	Pinin OS	3.02	1
552	Q6URW6	Myh14 PE	Myosin-14 OS	5.04	8
553	Q9CXY6	Ilf2 PE	Interleukin enhancer-binding factor 2 OS	3.02	3
554	Q9D0F9	Pgm1 PE	Phosphoglucomutase-1 OS	0	1
555	P41105	Rpl28 PE	60S ribosomal protein L28 OS	5.04	7
556	Q1HFZ0	Nsun2 PE	tRNA (cytosine-5-)-methyltransferase NSUN2 OS	6.05	2
557	Q99L45	Eif2s2 PE	Eukaryotic translation initiation factor 2 subunit 2 OS	7.06	0
558	O35658	C1qbp PE	Complement component 1 Q subcomponent-binding protein, mitochondrial OS	6.05	5
560	P61924	Copz1 PE	Coatomer subunit zeta-1 OS	5.04	4
561	O54984	Asna1 PE	Arsenical pump-driving ATPase OS	3.02	4
562	Q9CQA3	Sdhb PE	Succinate dehydrogenase [ubiquinone] iron-sulfur subunit, mitochondrial OS	1.01	2
563	P62334	Psmc6 PE	26S protease regulatory subunit S10B OS	5.04	4
564	Q6ZQ08	Cnot1 PE	CCR4-NOT transcription complex subunit 1 OS	1.01	5
565	Q9CQ60	Pgls PE	6-phosphogluconolactonase OS	1.01	5
566	Q60899	Elavl2 PE	ELAV-like protein 2 OS	3.02	5
567	Q8VEM8	Slc25a3 PE	Phosphate carrier protein, mitochondrial OS	12.1	16
568	P61164	Actr1a PE	Alpha-centractin OS	4.03	4
569	Q9CZU3	Skiv2l2 PE	Superkiller viralicidic activity 2-like 2 OS	2.02	4
570	Q8BFR5	Tufm PE	Elongation factor Tu, mitochondrial OS	3.02	2
571	Q9JJI8	Rpl38 PE	60S ribosomal protein L38 OS	2.02	4
572	Q8VHX6	Flnc PE	Filamin-C OS	1.01	2
573	Q61701	Elavl4 PE	ELAV-like protein 4 OS	5.04	5
574	Q9R1P3	Psmb2 PE	Proteasome subunit beta type-2 OS	7.06	5
575	Q9CR57	Rpl14 PE	60S ribosomal protein L14 OS	19.15	25
576	P63028	Tpt1 PE	Translationally-controlled tumor protein OS	10.08	9
577	Q9D7G0	Prps1 PE	Ribose-phosphate pyrophosphokinase 1 OS	4.03	2
578	P84104	Sfrs3 PE	Splicing factor, arginine/serine-rich 3 OS	14.11	8
579	Q64433	Hspe1 PE	10 kDa heat shock protein, mitochondrial OS	6.05	7
580	P59999	Arpc4 PE	Actin-related protein 2/3 complex subunit 4 OS	8.06	10
581	Q9ER72	Cars PE	Cysteinyl-tRNA synthetase, cytoplasmic OS	4.03	2
582	Q9DBP5	Cmpk1 PE	UMP-CMP kinase OS	5.04	2
583	O54774	Ap3d1 PE	AP-3 complex subunit delta-1 OS	1.01	3
584	Q61686	Cbx5 PE	Chromobox protein homolog 5 OS	4.03	6
585	P45376	Akr1b1 PE	Aldose reductase OS	7.06	9
586	P01942	Hba PE	Hemoglobin subunit alpha OS	1.01	0
587	Q9WV54	Asah1 PE	Acid ceramidase OS	0	1
588	P11103	Parp1 PE	Poly [ADP-ribose] polymerase 1 OS	2.02	4
589	O88844	Idh1 PE	Isocitrate dehydrogenase [NADP] cytoplasmic OS	2.02	3
590	Q8VBV7	Cops8 PE	COP9 signalosome complex subunit 8 OS	4.03	2
591	Q99P88	Nup155 PE	Nuclear pore complex protein Nup155 OS	3.02	2
592	Q8C854	Myef2 PE	Myelin expression factor 2 OS	3.02	4
593	Q9QYI3	Dnajc7 PE	DnaJ homolog subfamily C member 7 OS	5.04	4
594	O08749	Dld PE	Dihydrolipoyl dehydrogenase, mitochondrial OS	3.02	2
595	Q9QZE7	Tsnax PE	Translin-associated protein X OS	3.02	1
598	Q64152	Btf3 PE	Transcription factor BTF3 OS	7.06	3
599	Q80UG5	Sept9 PE	Septin-9 OS	2.02	3
601	Q01768	Nme2 PE	Nucleoside diphosphate kinase B OS	13.1	13
602	P32921	Wars PE	Tryptophanyl-tRNA synthetase, cytoplasmic OS	5.04	0
603	Q9CPR4	Rpl17 PE	60S ribosomal protein L17 OS	7.06	7
604	Q9CPW4	Arpc5 PE	Actin-related protein 2/3 complex subunit 5 OS	2.02	5
605	O35841	Api5 PE	Apoptosis inhibitor 5 OS	4.03	2
606	O35857	Timm44 PE	Mitochondrial import inner membrane translocase subunit TIM44 OS	4.03	3
607	P08030	Aprt PE	Adenine phosphoribosyltransferase OS	13.1	12
608	Q3THS6	Mat2a PE	S-adenosylmethionine synthetase isoform type-2 OS	6.05	3
609	P08752	Gnai2 PE	Guanine nucleotide-binding protein G(i), alpha-2 subunit OS	3.02	2
610	Q9DBC7	Prkar1a PE	cAMP-dependent protein kinase type I-alpha regulatory subunit OS	4.03	1
611	Q9R257	Hebp1 PE	Heme-binding protein 1 OS	3.02	0
612	Q9D358	Acp1 PE	Low molecular weight phosphotyrosine protein phosphatase OS	6.05	6
613	P08228	Sod1 PE	Superoxide dismutase [Cu-Zn] OS	14.11	13
614	P19783	Cox4i1 PE	Cytochrome c oxidase subunit 4 isoform 1, mitochondrial OS	2.02	1
615	P63276	Rps17 PE	40S ribosomal protein S17 OS	3.02	7
616	P24527	Lta4h PE	Leukotriene A-4 hydrolase OS	0	2
617	P62264	Rps14 PE	40S ribosomal protein S14 OS	11.09	13
618	Q6ZWV3	Rpl10 PE	60S ribosomal protein L10 OS	6.05	8
619	P84084	Arf5 PE	ADP-ribosylation factor 5 OS	8.06	10
620	P48722	Hspa4l PE	Heat shock 70 kDa protein 4L OS	4.03	1
622	Q9JIF7	Copb1 PE	Coatomer subunit beta OS	3.02	2
623	Q9JJU8	Sh3bgrl PE	SH3 domain-binding glutamic acid-rich-like protein OS	2.02	1
625	Q9DB15	Mrpl12 PE	39S ribosomal protein L12, mitochondrial OS	8.06	7
626	Q8R5C5	Actr1b PE	Beta-centractin OS	4.03	3
627	P54728	Rad23b PE	UV excision repair protein RAD23 homolog B OS	1.01	2
628	Q61081	Cdc37 PE	Hsp90 co-chaperone Cdc37 OS	5.04	2
629	Q9JK81	Myg1 PE	UPF0160 protein MYG1, mitochondrial OS	4.03	1
630	Q99LE6	Abcf2 PE	ATP-binding cassette sub-family F member 2 OS	5.04	0
631	Q924C1	Xpo5 PE	Exportin-5 OS	2.02	3
632	Q64522	Hist2h2ab PE	Histone H2A type 2-B OS	123.98	62
633	Q9CVB6	Arpc2 PE	Actin-related protein 2/3 complex subunit 2 OS	5.04	3
634	O70311	Nmt2 PE	Glycylpeptide N-tetradecanoyltransferase 2 OS	3.02	2
635	Q501J6	Ddx17 PE	Probable ATP-dependent RNA helicase DDX17 OS	13.1	15
637	P24288	Bcat1 PE	Branched-chain-amino-acid aminotransferase, cytosolic OS	4.03	5
638	Q8CAY6	Acat2 PE	Acetyl-CoA acetyltransferase, cytosolic OS	2.02	4
639	Q9EST5	Anp32b PE	Acidic leucine-rich nuclear phosphoprotein 32 family member B OS	2.02	7
640	Q9DAR7	Dcps PE	Scavenger mRNA-decapping enzyme DcpS OS	3.02	2
641	Q9Z130	Hnrpdl PE	Heterogeneous nuclear ribonucleoprotein D-like OS	5.04	5
642	Q8BIJ6	Iars2 PE	Isoleucyl-tRNA synthetase, mitochondrial OS	1.01	0
643	P62245	Rps15a PE	40S ribosomal protein S15a OS	6.05	4
644	P62717	Rpl18a PE	60S ribosomal protein L18a OS	8.06	7
645	Q6A068	Cdc5l PE	Cell division cycle 5-related protein OS	4.03	1
647	Q99JB2	Stoml2 PE	Stomatin-like protein 2 OS	5.04	2
648	O55201	Supt5h PE	Transcription elongation factor SPT5 OS	3.02	1
649	P47857	Pfkm PE	6-phosphofructokinase, muscle type OS	4.03	0
650	Q99KQ4	Nampt PE	Nicotinamide phosphoribosyltransferase OS	2.02	4
651	P10639	Txn PE	Thioredoxin OS	8.06	14
652	Q7TNV0	Dek PE	Protein DEK OS	4.03	0
653	Q99MD9	Nasp PE	Nuclear autoantigenic sperm protein OS	1.01	4
654	Q8C7X2	Kiaa0090 PE	Uncharacterized protein KIAA0090 OS	3.02	1
655	Q9R0P5	Dstn PE	Destrin OS	4.03	7
656	Q91V41	Rab14 PE	Ras-related protein Rab-14 OS	3.02	4
657	Q9CQM9	Glrx3 PE	Glutaredoxin-3 OS	4.03	5
658	Q9WUM4	Coro1c PE	Coronin-1C OS	3.02	5
659	P35293	Rab18 PE	Ras-related protein Rab-18 OS	5.04	3
660	Q6PHZ2	Camk2d PE	Calcium/calmodulin-dependent protein kinase type II delta chain OS	0	1
661	O70492	Snx3 PE	Sorting nexin-3 OS	7.06	3
662	Q91W50	Csde1 PE	Cold shock domain-containing protein E1 OS	3.02	0
663	Q8VH51	Rbm39 PE	RNA-binding protein 39 OS	0	4
664	Q9QUM9	Psma6 PE	Proteasome subunit alpha type-6 OS	6.05	7
665	Q99JR1	Sfxn1 PE	Sideroflexin-1 OS	2.02	5
666	Q9QZQ1	Mllt4 PE	Afadin OS	1.01	3
667	P39054	Dnm2 PE	Dynamin-2 OS	2.02	0
668	Q9CQ80	Vps25 PE	Vacuolar protein-sorting-associated protein 25 OS	5.04	5
669	Q9JJ80	Bxdc1 PE	Brix domain-containing protein 1 OS	4.03	2
670	Q7M6Y3	Picalm PE	Phosphatidylinositol-binding clathrin assembly protein OS	1.01	3
671	Q9R0U0	Fusip1 PE	FUS-interacting serine-arginine-rich protein 1 OS	11.09	4
672	P32020	Scp2 PE	Non-specific lipid-transfer protein OS	0	1
673	P62843	Rps15 PE	40S ribosomal protein S15 OS	2.02	4
674	Q9Z1D1	Eif3g PE	Eukaryotic translation initiation factor 3 subunit G OS	5.04	3
675	Q9QYJ0	Dnaja2 PE	DnaJ homolog subfamily A member 2 OS	4.03	0
676	Q9Z1Z2	Strap PE	Serine-threonine kinase receptor-associated protein OS	3.02	1
677	Q62383	Supt6h PE	Transcription elongation factor SPT6 OS	1.01	2
678	P62317	Snrpd2 PE	Small nuclear ribonucleoprotein Sm D2 OS	4.03	3
679	Q9D2G2	Dlst PE	Dihydrolipoyllysine-residue succinyltransferase component of 2-oxoglutarate dehydrogenase complex, mitochondrial OS	3.02	2
680	Q62186	Ssr4 PE	Translocon-associated protein subunit delta OS	6.05	1
681	O09106	Hdac1 PE	Histone deacetylase 1 OS	4.03	1
682	Q9DCS9	Ndufb10 PE	NADH dehydrogenase [ubiquinone] 1 beta subcomplex subunit 10 OS	5.04	0
683	Q60972	Rbbp4 PE	Histone-binding protein RBBP4 OS	4.03	3
684	Q6P1B1	Xpnpep1 PE	Xaa-Pro aminopeptidase 1 OS	1.01	3
685	P62900	Rpl31 PE	60S ribosomal protein L31 OS	9.07	11
686	Q9Z0W3	Nup160 PE	Nuclear pore complex protein Nup160 OS	1.01	3
688	Q9D1D4	Tmed10 PE	Transmembrane emp24 domain-containing protein 10 OS	4.03	2
689	Q99LP6	Grpel1 PE	GrpE protein homolog 1, mitochondrial OS	3.02	4
690	P62315	Snrpd1 PE	Small nuclear ribonucleoprotein Sm D1 OS	7.06	5
691	Q9JLJ2	Aldh9a1 PE	4-trimethylaminobutyraldehyde dehydrogenase OS	1.01	4
692	P58389	Ppp2r4 PE	Serine/threonine-protein phosphatase 2A regulatory subunit B' OS	4.03	2
693	Q9Z1F9	Uba2 PE	SUMO-activating enzyme subunit 2 OS	3.02	1
694	Q6IFX2	Krt42 PE	Keratin, type I cytoskeletal 42 OS	0	6
696	Q9Z1Q5	Clic1 PE	Chloride intracellular channel protein 1 OS	6.05	6
697	O35226	Psmd4 PE	26S proteasome non-ATPase regulatory subunit 4 OS	1.01	2
698	Q8BL97	Sfrs7 PE	Splicing factor, arginine/serine-rich 7 OS	13.1	9
699	P60867	Rps20 PE	40S ribosomal protein S20 OS	5.04	10
700	Q9R1C7	Prpf40a PE	Pre-mRNA-processing factor 40 homolog A OS	0	5
701	Q80UM7	Mogs PE	Mannosyl-oligosaccharide glucosidase OS	2.02	1
702	Q62348	Tsn PE	Translin OS	1.01	2
703	Q9ESZ8	Gtf2i PE	General transcription factor II-I OS	0	3
704	P60824	Cirbp PE	Cold-inducible RNA-binding protein OS	3.02	2
705	Q61239	Fnta PE	Protein farnesyltransferase/geranylgeranyltransferase type-1 subunit alpha OS	2.02	3
706	P05063	Aldoc PE	Fructose-bisphosphate aldolase C OS	1.01	0
707	Q04750	Top1 PE	DNA topoisomerase 1 OS	4.03	0
708	Q9JKX4	Aatf PE	Protein AATF OS	0	3
709	O09172	Gclm PE	Glutamate--cysteine ligase regulatory subunit OS	1.01	1
710	Q9QXB9	Drg2 PE	Developmentally-regulated GTP-binding protein 2 OS	3.02	2
711	P58771	Tpm1 PE	Tropomyosin alpha-1 chain OS	4.03	4
712	Q8CGF7	Tcerg1 PE	Transcription elongation regulator 1 OS	2.02	1
713	P32233	Drg1 PE	Developmentally-regulated GTP-binding protein 1 OS	3.02	3
714	Q61990	Pcbp2 PE	Poly(rC)-binding protein 2 OS	8.06	9
715	P35486	Pdha1 PE	Pyruvate dehydrogenase E1 component subunit alpha, somatic form, mitochondrial OS	3.02	0
716	Q9D051	Pdhb PE	Pyruvate dehydrogenase E1 component subunit beta, mitochondrial OS	0	2
717	Q8K019	Bclaf1 PE	Bcl-2-associated transcription factor 1 OS	3.02	2
718	P35979	Rpl12 PE	60S ribosomal protein L12 OS	16.13	6
719	Q9JMH6	Txnrd1 PE	Thioredoxin reductase 1, cytoplasmic OS	3.02	1
720	P62849	Rps24 PE	40S ribosomal protein S24 OS	6.05	8
721	Q4VA53	Pds5b PE	Sister chromatid cohesion protein PDS5 homolog B OS	3.02	1
722	Q9WUA2	Farsb PE	Phenylalanyl-tRNA synthetase beta chain OS	3.02	2
723	P56812	Pdcd5 PE	Programmed cell death protein 5 OS	6.05	2
724	Q6ZQ73	Cand2 PE	Cullin-associated NEDD8-dissociated protein 2 OS	1.01	3
725	P16045	Lgals1 PE	Galectin-1 OS	1.01	3
726	Q9CZR8	Tsfm PE	Elongation factor Ts, mitochondrial OS	1.01	2
727	Q3U9G9	Lbr PE	Lamin-B receptor OS	0	4
728	P84099	Rpl19 PE	60S ribosomal protein L19 OS	5.04	6
729	Q91YR1	Twf1 PE	Twinfilin-1 OS	3.02	2
730	Q569Z6	Thrap3 PE	Thyroid hormone receptor-associated protein 3 OS	2.02	1
731	Q9Z0S1	Bpnt1 PE	3'(2'),5'-bisphosphate nucleotidase 1 OS	3.02	4
732	Q8BJU0	Sgta PE	Small glutamine-rich tetratricopeptide repeat-containing protein alpha OS	2.02	2
733	Q62418	Dbnl PE	Drebrin-like protein OS	2.02	1
734	P28352	Apex1 PE	DNA-(apurinic or apyrimidinic site) lyase OS	2.02	4
735	Q9WUL7	Arl3 PE	ADP-ribosylation factor-like protein 3 OS	3.02	5
736	Q9CZ04	Cops7a PE	COP9 signalosome complex subunit 7a OS	4.03	2
737	P47758	Srprb PE	Signal recognition particle receptor subunit beta OS	3.02	0
738	Q61414	Krt15 PE	Keratin, type I cytoskeletal 15 OS	1.01	9
739	Q9JKX6	Nudt5 PE	ADP-sugar pyrophosphatase OS	5.04	4
740	Q9CZY3	Ube2v1 PE	Ubiquitin-conjugating enzyme E2 variant 1 OS	4.03	7
741	Q8R0G9	Nup133 PE	Nuclear pore complex protein Nup133 OS	4.03	2
742	Q3U1J4	Ddb1 PE	DNA damage-binding protein 1 OS	0	4
743	P70288	Hdac2 PE	Histone deacetylase 2 OS	4.03	1
744	Q9WU78	Pdcd6ip PE	Programmed cell death 6-interacting protein OS	2.02	1
745	Q8BVI4	Qdpr PE	Dihydropteridine reductase OS	0	3
746	Q9JKB1	Uchl3 PE	Ubiquitin carboxyl-terminal hydrolase isozyme L3 OS	3.02	4
747	Q7TMY8	Huwe1 PE	E3 ubiquitin-protein ligase HUWE1 OS	1.01	3
748	Q6NVF9	Cpsf6 PE	Cleavage and polyadenylation specificity factor subunit 6 OS	3.02	2
749	P21550	Eno3 PE	Beta-enolase OS	18.14	18
750	Q99LD8	Ddah2 PE	N(G),N(G)-dimethylarginine dimethylaminohydrolase 2 OS	1.01	1
751	Q9Z1G3	Atp6v1c1 PE	V-type proton ATPase subunit C 1 OS	2.02	3
752	Q9WUK2	Eif4h PE	Eukaryotic translation initiation factor 4H OS	3.02	3
753	P46460	Nsf PE	Vesicle-fusing ATPase OS	3.02	2
754	O09167	Rpl21 PE	60S ribosomal protein L21 OS	8.06	8
755	Q91ZJ5	Ugp2 PE	UTP--glucose-1-phosphate uridylyltransferase OS	2.02	0
756	P46664	Adss PE	Adenylosuccinate synthetase isozyme 2 OS	1.01	2
757	Q9QY76	Vapb PE	Vesicle-associated membrane protein-associated protein B OS	4.03	2
758	P04104	Krt1 PE	Keratin, type II cytoskeletal 1 OS	17.13	35
759	Q91YR7	Prpf6 PE	Pre-mRNA-processing factor 6 OS	3.02	0
760	Q9CS42	Prps2 PE	Ribose-phosphate pyrophosphokinase 2 OS	3.02	2
761	P61087	Ube2k PE	Ubiquitin-conjugating enzyme E2 K OS	3.02	5
762	Q8CDN6	Txnl1 PE	Thioredoxin-like protein 1 OS	2.02	1
763	P46978	Stt3a PE	Dolichyl-diphosphooligosaccharide--protein glycosyltransferase subunit STT3A OS	0	7
764	Q9CSU0	Rprd1b PE	Regulation of nuclear pre-mRNA domain-containing protein 1B OS	2.02	2
765	P50431	Shmt1 PE	Serine hydroxymethyltransferase, cytosolic OS	3.02	2
766	Q3TCN2	Plbd2 PE	Putative phospholipase B-like 2 OS	0	1
767	Q9DAW9	Cnn3 PE	Calponin-3 OS	2.02	3
768	O08547	Sec22b PE	Vesicle-trafficking protein SEC22b OS	2.02	1
769	Q9D662	Sec23b PE	Protein transport protein Sec23B OS	3.02	1
770	Q6PDI5	Ecm29 PE	Proteasome-associated protein ECM29 homolog OS	2.02	6
771	Q9JJV2	Pfn2 PE	Profilin-2 OS	1.01	0
773	P61358	Rpl27 PE	60S ribosomal protein L27 OS	4.03	5
774	P62869	Tceb2 PE	Transcription elongation factor B polypeptide 2 OS	4.03	9
775	P20108	Prdx3 PE	Thioredoxin-dependent peroxide reductase, mitochondrial OS	6.05	5
776	Q07813	Bax PE	Apoptosis regulator BAX OS	3.02	3
777	Q99KV1	Dnajb11 PE	DnaJ homolog subfamily B member 11 OS	1.01	2
779	P62918	Rpl8 PE	60S ribosomal protein L8 OS	9.07	12
780	P31786	Dbi PE	Acyl-CoA-binding protein OS	0	2
781	Q9JLI8	Sart3 PE	Squamous cell carcinoma antigen recognized by T-cells 3 OS	1.01	3
782	Q8BWY3	Etf1 PE	Eukaryotic peptide chain release factor subunit 1 OS	5.04	1
783	P47754	Capza2 PE	F-actin-capping protein subunit alpha-2 OS	2.02	4
784	P24547	Impdh2 PE	Inosine-5'-monophosphate dehydrogenase 2 OS	2.02	4
785	P70122	Sbds PE	Ribosome maturation protein SBDS OS	3.02	0
787	P62267	Rps23 PE	40S ribosomal protein S23 OS	7.06	11
789	Q505F5	Lrrc47 PE	Leucine-rich repeat-containing protein 47 OS	4.03	4
790	Q07646	Mest PE	Mesoderm-specific transcript protein OS	3.02	2
791	P10922	H1f0 PE	Histone H1.0 OS	3.02	10
793	O70591	Pfdn2 PE	Prefoldin subunit 2 OS	2.02	4
794	P70398	Usp9x PE	Probable ubiquitin carboxyl-terminal hydrolase FAF-X OS	0	2
795	Q9DBG7	Srpr PE	Signal recognition particle receptor subunit alpha OS	3.02	1
796	O89017	Lgmn PE	Legumain OS	3.02	1
797	P62852	Rps25 PE	40S ribosomal protein S25 OS	14.11	14
798	O70318	Epb41l2 PE	Band 4.1-like protein 2 OS	0	1
799	Q61425	Hadh PE	Hydroxyacyl-coenzyme A dehydrogenase, mitochondrial OS	3.02	2
800	P62897	Cycs PE	Cytochrome c, somatic OS	1.01	1
801	Q925I1	Atad3 PE	ATPase family AAA domain-containing protein 3 OS	3.02	0
802	P61750	Arf4 PE	ADP-ribosylation factor 4 OS	3.02	3
803	Q61035	Hars PE	Histidyl-tRNA synthetase, cytoplasmic OS	3.02	0
805	P54822	Adsl PE	Adenylosuccinate lyase OS	1.01	2
806	O35134	Polr1a PE	DNA-directed RNA polymerase I subunit RPA1 OS	0	3
807	P97461	Rps5 PE	40S ribosomal protein S5 OS	4.03	0
808	Q9D1C1	Ube2c PE	Ubiquitin-conjugating enzyme E2 C OS	4.03	1
809	Q6ZQL4	Wdr43 PE	WD repeat-containing protein 43 OS	3.02	0
810	Q9JMA1	Usp14 PE	Ubiquitin carboxyl-terminal hydrolase 14 OS	4.03	3
811	P00405	Mtco2 PE	Cytochrome c oxidase subunit 2 OS	0	1
812	Q9DCL9	Paics PE	Multifunctional protein ADE2 OS	4.03	4
813	P63024	Vamp3 PE	Vesicle-associated membrane protein 3 OS	2.02	5
814	P70698	Ctps PE	CTP synthase 1 OS	0	4
815	P17439	Gba PE	Glucosylceramidase OS	1.01	1
816	P70677	Casp3 PE	Caspase-3 OS	2.02	8
817	P62889	Rpl30 PE	60S ribosomal protein L30 OS	5.04	3
818	P63280	Ube2i PE	SUMO-conjugating enzyme UBC9 OS	2.02	3
819	Q9JM76	Arpc3 PE	Actin-related protein 2/3 complex subunit 3 OS	7.06	4
820	P48758	Cbr1 PE	Carbonyl reductase [NADPH] 1 OS	1.01	3
821	Q791V5	Mtch2 PE	Mitochondrial carrier homolog 2 OS	4.03	0
822	Q9CPQ8	Atp5l PE	ATP synthase subunit g, mitochondrial OS	1.01	3
823	Q9D1G1	Rab1b PE	Ras-related protein Rab-1B OS	9.07	4
824	Q9R0E1	Plod3 PE	Procollagen-lysine,2-oxoglutarate 5-dioxygenase 3 OS	3.02	1
825	Q99LG2	Tnpo2 PE	Transportin-2 OS	3.02	2
826	P00493	Hprt1 PE	Hypoxanthine-guanine phosphoribosyltransferase OS	1.01	6
827	Q6ZWV7	Rpl35 PE	60S ribosomal protein L35 OS	8.06	8
828	Q6PD26	Pigs PE	GPI transamidase component PIG-S OS	2.02	2
829	Q62093	Sfrs2 PE	Splicing factor, arginine/serine-rich 2 OS	2.02	5
830	Q9D0J4	Arl2 PE	ADP-ribosylation factor-like protein 2 OS	3.02	3
831	O88487	Dync1i2 PE	Cytoplasmic dynein 1 intermediate chain 2 OS	2.02	0
832	Q60749	Khdrbs1 PE	KH domain-containing, RNA-binding, signal transduction-associated protein 1 OS	0	2
833	P45591	Cfl2 PE	Cofilin-2 OS	12.1	11
834	Q8K0C4	Cyp51a1 PE	Lanosterol 14-alpha demethylase OS	2.02	3
835	Q9QYR6	Map1a PE	Microtubule-associated protein 1A OS	2.02	2
836	P12787	Cox5a PE	Cytochrome c oxidase subunit 5A, mitochondrial OS	7.06	5
837	Q9CRB6	Tppp3 PE	Tubulin polymerization-promoting protein family member 3 OS	7.06	2
839	Q9CZW5	Tomm70a PE	Mitochondrial import receptor subunit TOM70 OS	1.01	1
840	Q61792	Lasp1 PE	LIM and SH3 domain protein 1 OS	0	1
841	Q921M7	Fam49b PE	Protein FAM49B OS	0	5
842	Q9R1Q8	Tagln3 PE	Transgelin-3 OS	2.02	1
843	Q9ERU9	Ranbp2 PE	E3 SUMO-protein ligase RanBP2 OS	1.01	4
844	Q9QYF1	Rdh11 PE	Retinol dehydrogenase 11 OS	1.01	6
845	P28740	Kif2a PE	Kinesin-like protein KIF2A OS	3.02	0
846	P57759	Erp29 PE	Endoplasmic reticulum protein ERp29 OS	2.02	5
848	P35279	Rab6a PE	Ras-related protein Rab-6A OS	3.02	2
849	P11031	Sub1 PE	Activated RNA polymerase II transcriptional coactivator p15 OS	3.02	2
850	P21995	Emb PE	Embigin OS	3.02	4
852	P21278	Gna11 PE	Guanine nucleotide-binding protein subunit alpha-11 OS	0	1
853	P10630	Eif4a2 PE	Eukaryotic initiation factor 4A-II OS	2.02	3
854	Q6ZWU9	Rps27 PE	40S ribosomal protein S27 OS	3.02	4
855	P61089	Ube2n PE	Ubiquitin-conjugating enzyme E2 N OS	7.06	8
856	O08599	Stxbp1 PE	Syntaxin-binding protein 1 OS	3.02	1
857	P62774	Mtpn PE	Myotrophin OS	2.02	3
859	Q3UHX2	Pdap1 PE	28 kDa heat- and acid-stable phosphoprotein OS	1.01	3
860	Q6P1F6	Ppp2r2a PE	Serine/threonine-protein phosphatase 2A 55 kDa regulatory subunit B alpha isoform OS	3.02	1
861	Q5XJY5	Arcn1 PE	Coatomer subunit delta OS	1.01	1
862	O09061	Psmb1 PE	Proteasome subunit beta type-1 OS	3.02	6
863	Q9QUI0	Rhoa PE	Transforming protein RhoA OS	2.02	4
864	Q9DBR1	Xrn2 PE	5'-3' exoribonuclease 2 OS	1.01	0
865	Q9D0M3	Cyc1 PE	Cytochrome c1, heme protein, mitochondrial OS	4.03	1
866	Q6NS46	Pdcd11 PE	Protein RRP5 homolog OS	2.02	3
867	O70503	Hsd17b12 PE	Estradiol 17-beta-dehydrogenase 12 OS	1.01	3
868	P11679	Krt8 PE	Keratin, type II cytoskeletal 8 OS	4.03	1
869	Q99LI7	Cstf3 PE	Cleavage stimulation factor 77 kDa subunit OS	3.02	0
870	Q8C0C7	Farsa PE	Phenylalanyl-tRNA synthetase alpha chain OS	1.01	3
871	O35114	Scarb2 PE	Lysosome membrane protein 2 OS	1.01	0
872	A2APV2	Fmnl2 PE	Formin-like protein 2 OS	0	2
873	O35864	Cops5 PE	COP9 signalosome complex subunit 5 OS	2.02	1
874	Q05816	Fabp5 PE	Fatty acid-binding protein, epidermal OS	4.03	4
875	P47753	Capza1 PE	F-actin-capping protein subunit alpha-1 OS	2.02	4
876	Q6NZB0	Dnajc8 PE	DnaJ homolog subfamily C member 8 OS	2.02	1
877	Q99KP6	Prpf19 PE	Pre-mRNA-processing factor 19 OS	2.02	3
878	O35900	Lsm2 PE	U6 snRNA-associated Sm-like protein LSm2 OS	1.01	2
879	Q9CX56	Psmd8 PE	26S proteasome non-ATPase regulatory subunit 8 OS	0	3
880	Q3UM45	Ppp1r7 PE	Protein phosphatase 1 regulatory subunit 7 OS	2.02	4
881	Q8VE97	Sfrs4 PE	Splicing factor, arginine/serine-rich 4 OS	3.02	0
882	O08756	Hsd17b10 PE	3-hydroxyacyl-CoA dehydrogenase type-2 OS	2.02	2
883	Q9Z0N1	Eif2s3x PE	Eukaryotic translation initiation factor 2 subunit 3, X-linked OS	3.02	2
884	Q9DBD5	Pelp1 PE	Proline-, glutamic acid- and leucine-rich protein 1 OS	2.02	3
885	Q6NZC7	Sec23ip PE	SEC23-interacting protein OS	2.02	1
886	P08553	Nefm PE	Neurofilament medium polypeptide OS	1.01	0
887	P47757	Capzb PE	F-actin-capping protein subunit beta OS	2.02	5
888	Q66JS6	Eif3j PE	Eukaryotic translation initiation factor 3 subunit J OS	3.02	2
889	O08583	Thoc4 PE	THO complex subunit 4 OS	5.04	7
891	Q64520	Guk1 PE	Guanylate kinase OS	1.01	2
892	Q9DC61	Pmpca PE	Mitochondrial-processing peptidase subunit alpha OS	0	3
893	Q8BKS9	Kiaa0020 PE	Pumilio domain-containing protein KIAA0020 OS	3.02	0
894	P57784	Snrpa1 PE	U2 small nuclear ribonucleoprotein A' OS	3.02	3
895	P61082	Ube2m PE	NEDD8-conjugating enzyme Ubc12 OS	0	5
898	Q5SW19	Kiaa0664 PE	Protein KIAA0664 OS	2.02	2
899	O35479	Rbmx PE	Heterogeneous nuclear ribonucleoprotein G OS	3.02	4
900	P22892	Ap1g1 PE	AP-1 complex subunit gamma-1 OS	2.02	1
901	Q9R1T4	Sept6 PE	Septin-6 OS	3.02	0
902	O35972	Mrpl23 PE	39S ribosomal protein L23, mitochondrial OS	1.01	1
903	Q8WTY4	Ciapin1 PE	Anamorsin OS	3.02	1
904	Q62425	Ndufa4 PE	NADH dehydrogenase [ubiquinone] 1 alpha subcomplex subunit 4 OS	1.01	2
905	Q9D7X3	Dusp3 PE	Dual specificity protein phosphatase 3 OS	1.01	2
906	P09055	Itgb1 PE	Integrin beta-1 OS	1.01	1
907	Q91YP2	Nln PE	Neurolysin, mitochondrial OS	2.02	0
908	Q9CQR2	Rps21 PE	40S ribosomal protein S21 OS	2.02	1
909	P62281	Rps11 PE	40S ribosomal protein S11 OS	5.04	6
910	Q61166	Mapre1 PE	Microtubule-associated protein RP/EB family member 1 OS	0	2
911	P63001	Rac1 PE	Ras-related C3 botulinum toxin substrate 1 OS	3.02	3
913	Q9Z2K1	Krt16 PE	Keratin, type I cytoskeletal 16 OS	1.01	6
914	Q9WTX5	Skp1 PE	S-phase kinase-associated protein 1 OS	3.02	6
916	P57746	Atp6v1d PE	V-type proton ATPase subunit D OS	2.02	2
917	Q8N9S3	Ahsa2 PE	Activator of 90 kDa heat shock protein ATPase homolog 2 OS	2.02	2
918	Q05CL8	Larp7 PE	La-related protein 7 OS	3.02	0
919	P40124	Cap1 PE	Adenylyl cyclase-associated protein 1 OS	2.02	1
920	Q9Z0H1	Wdr46 PE	WD repeat-containing protein 46 OS	2.02	0
921	Q91VK1	Bzw2 PE	Basic leucine zipper and W2 domain-containing protein 2 OS	1.01	2
922	O88545	Cops6 PE	COP9 signalosome complex subunit 6 OS	2.02	2
923	O35593	Psmd14 PE	26S proteasome non-ATPase regulatory subunit 14 OS	0	3
924	Q8K4Z3	Apoa1bp PE	Apolipoprotein A-I-binding protein OS	2.02	1
925	Q8BY87	Usp47 PE	Ubiquitin carboxyl-terminal hydrolase 47 OS	0	2
926	Q3UDE2	Ttll12 PE	Tubulin--tyrosine ligase-like protein 12 OS	2.02	2
927	Q922J9	Far1 PE	Fatty acyl-CoA reductase 1 OS	2.02	0
928	Q9WV92	Epb41l3 PE	Band 4.1-like protein 3 OS	1.01	3
929	Q80WJ7	Mtdh PE	Protein LYRIC OS	1.01	0
930	Q8C2Q3	Rbm14 PE	RNA-binding protein 14 OS	3.02	1
931	P58044	Idi1 PE	Isopentenyl-diphosphate Delta-isomerase 1 OS	0	2
932	P23591	Tsta3 PE	GDP-L-fucose synthetase OS	2.02	3
933	P09671	Sod2 PE	Superoxide dismutase [Mn], mitochondrial OS	3.02	2
934	Q60900	Elavl3 PE	ELAV-like protein 3 OS	1.01	2
935	Q9CYG7	Tomm34 PE	Mitochondrial import receptor subunit TOM34 OS	2.02	1
936	P47915	Rpl29 PE	60S ribosomal protein L29 OS	6.05	10
937	Q8BH95	Echs1 PE	Enoyl-CoA hydratase, mitochondrial OS	2.02	2
938	O55029	Copb2 PE	Coatomer subunit beta' OS	1.01	2
939	Q80Y14	Glrx5 PE	Glutaredoxin-related protein 5 OS	4.03	4
940	P01900	H2-D1 PE	H-2 class I histocompatibility antigen, D-D alpha chain OS	1.01	2
941	Q62448	Eif4g2 PE	Eukaryotic translation initiation factor 4 gamma 2 OS	2.02	0
942	Q59J78	Ndufaf2 PE	Mimitin, mitochondrial OS	2.02	1
943	Q3UGR5	Hdhd2 PE	Haloacid dehalogenase-like hydrolase domain-containing protein 2 OS	3.02	1
944	Q80X82	Sympk PE	Symplekin OS	1.01	2
947	P61202	Cops2 PE	COP9 signalosome complex subunit 2 OS	3.02	0
948	P50518	Atp6v1e1 PE	V-type proton ATPase subunit E 1 OS	3.02	4
949	Q9CY50	Ssr1 PE	Translocon-associated protein subunit alpha OS	3.02	2
950	Q9CQ71	Rpa3 PE	Replication protein A 14 kDa subunit OS	3.02	2
951	Q8BQM4	Heatr3 PE	HEAT repeat-containing protein 3 OS	3.02	1
952	Q8BWZ3	1 SV	TPR repeat-containing protein C12orf30 homolog OS	2.02	1
954	Q9QYJ3	Dnajb1 PE	DnaJ homolog subfamily B member 1 OS	1.01	2
955	Q7TT37	Ikbkap PE	Elongator complex protein 1 OS	1.01	2
956	Q9JMG7	Hdgfrp3 PE	Hepatoma-derived growth factor-related protein 3 OS	0	2
957	P62855	Rps26 PE	40S ribosomal protein S26 OS	7.06	5
958	Q9R0Q7	Ptges3 PE	Prostaglandin E synthase 3 OS	6.05	3
959	Q9ER00	Stx12 PE	Syntaxin-12 OS	2.02	1
960	P14115	Rpl27a PE	60S ribosomal protein L27a OS	6.05	4
961	Q9CXS4	Cenpv PE	Centromere protein V OS	1.01	3
962	P61027	Rab10 PE	Ras-related protein Rab-10 OS	3.02	2
963	O35326	Sfrs5 PE	Splicing factor, arginine/serine-rich 5 OS	1.01	2
964	Q91WU5	As3mt PE	Arsenite methyltransferase OS	1.01	2
966	Q9WVL0	Gstz1 PE	Maleylacetoacetate isomerase OS	0	1
968	O54950	Prkag1 PE	5'-AMP-activated protein kinase subunit gamma-1 OS	2.02	0
969	Q9QYA2	Tomm40 PE	Mitochondrial import receptor subunit TOM40 homolog OS	2.02	1
970	P10518	Alad PE	Delta-aminolevulinic acid dehydratase OS	2.02	1
971	Q8VBT0	Tmx1 PE	Thioredoxin-related transmembrane protein 1 OS	2.02	2
972	Q8BP67	Rpl24 PE	60S ribosomal protein L24 OS	5.04	9
973	P70195	Psmb7 PE	Proteasome subunit beta type-7 OS	2.02	1
975	Q9D3D9	Atp5d PE	ATP synthase subunit delta, mitochondrial OS	4.03	5
976	P70336	Rock2 PE	Rho-associated protein kinase 2 OS	0	2
977	Q9CWX9	Ddx47 PE	Probable ATP-dependent RNA helicase DDX47 OS	2.02	0
979	Q9DC51	Gnai3 PE	Guanine nucleotide-binding protein G(k) subunit alpha OS	3.02	1
980	P31230	Scye1 PE	Multisynthetase complex auxiliary component p43 OS	2.02	2
981	Q9QXT0	Cnpy2 PE	Protein canopy homolog 2 OS	2.02	1
982	Q91VW3	Sh3bgrl3 PE	SH3 domain-binding glutamic acid-rich-like protein 3 OS	0	2
983	Q64105	Spr PE	Sepiapterin reductase OS	0	1
985	P47802	Mtx1 PE	Metaxin-1 OS	1.01	2
986	P62830	Rpl23 PE	60S ribosomal protein L23 OS	7.06	7
989	Q6P8I4	Pcnp PE	PEST proteolytic signal-containing nuclear protein OS	2.02	1
990	Q9CR67	Tmem33 PE	Transmembrane protein 33 OS	3.02	3
992	O35343	Kpna4 PE	Importin subunit alpha-4 OS	2.02	0
993	Q52KI8	Srrm1 PE	Serine/arginine repetitive matrix protein 1 OS	2.02	0
994	Q9DB05	Napa PE	Alpha-soluble NSF attachment protein OS	0	2
995	Q8BGW1	Fto PE	Protein fto OS	2.02	0
996	Q810A7	Ddx42 PE	ATP-dependent RNA helicase DDX42 OS	1.01	2
997	Q8K297	Glt25d1 PE	Glycosyltransferase 25 family member 1 OS	2.02	0
999	Q8VED5	Krt79 PE	Keratin, type II cytoskeletal 79 OS	8.06	15
1000	Q9QZ23	Nfu1 PE	NFU1 iron-sulfur cluster scaffold homolog, mitochondrial OS	0	2
1001	Q8CG76	Akr7a2 PE	Aflatoxin B1 aldehyde reductase member 2 OS	2.02	1
1002	Q61074	Ppm1g PE	Protein phosphatase 1G OS	3.02	2
1003	Q99M31	Hspa14 PE	Heat shock 70 kDa protein 14 OS	1.01	2
1004	Q8BRF7	Scfd1 PE	Sec1 family domain-containing protein 1 OS	1.01	2
1005	Q9Z1T1	Ap3b1 PE	AP-3 complex subunit beta-1 OS	1.01	2
1007	Q60692	Psmb6 PE	Proteasome subunit beta type-6 OS	4.03	7
1008	Q01730	Rsu1 PE	Ras suppressor protein 1 OS	3.02	2
1009	Q9CRT8	Xpot PE	Exportin-T OS	2.02	0
1011	Q9CPQ3	Tomm22 PE	Mitochondrial import receptor subunit TOM22 homolog OS	1.01	2
1012	Q80ZS3	Mrps26 PE	28S ribosomal protein S26, mitochondrial OS	3.02	0
1013	Q9ES00	Ube4b PE	Ubiquitin conjugation factor E4 B OS	1.01	2
1014	Q99J62	Rfc4 PE	Replication factor C subunit 4 OS	2.02	0
1015	Q8CCF0	Prpf31 PE	U4/U6 small nuclear ribonucleoprotein Prp31 OS	0	2
1016	P59708	Sf3b14 PE	Pre-mRNA branch site protein p14 OS	1.01	3
1018	O35143	Atpif1 PE	ATPase inhibitor, mitochondrial OS	1.01	1
1019	P61957	Sumo2 PE	Small ubiquitin-related modifier 2 OS	6.05	5
1020	Q63918	Sdpr PE	Serum deprivation-response protein OS	0	2
1021	Q9CQ92	Fis1 PE	Mitochondrial fission 1 protein OS	0	1
1022	Q3TTY5	Krt2 PE	Keratin, type II cytoskeletal 2 epidermal OS	1.01	3
1023	Q9R1P0	Psma4 PE	Proteasome subunit alpha type-4 OS	3.02	6
1024	Q9WV80	Snx1 PE	Sorting nexin-1 OS	0	2
1025	Q9Z2Y8	Prosc PE	Proline synthetase co-transcribed bacterial homolog protein OS	1.01	4
1026	Q3UVK0	Ermp1 PE	Endoplasmic reticulum metallopeptidase 1 OS	0	4
1027	Q9D0J8	Ptms PE	Parathymosin OS	3.02	0
1028	Q9ERR7	Sep15 PE	15 kDa selenoprotein OS	0	3
1029	Q9DCA5	Bxdc2 PE	Brix domain-containing protein 2 OS	2.02	0
1030	Q9CQF3	Nudt21 PE	Cleavage and polyadenylation specificity factor subunit 5 OS	2.02	3
1031	Q6ZQ58	Larp1 PE	La-related protein 1 OS	2.02	2
1032	P27601	Gna13 PE	Guanine nucleotide-binding protein subunit alpha-13 OS	2.02	2
1033	B2RY56	Rbm25 PE	RNA-binding protein 25 OS	2.02	0
1034	Q99LS3	Psph PE	Phosphoserine phosphatase OS	2.02	0
1035	O35215	Ddt PE	D-dopachrome decarboxylase OS	2.02	4
1036	P28667	Marcksl1 PE	MARCKS-related protein OS	2.02	4
1037	Q80YP0	Cdk3 PE	Cell division protein kinase 3 OS	1.01	3
1039	Q9DBZ5	Eif3k PE	Eukaryotic translation initiation factor 3 subunit K OS	3.02	1
1040	P63073	Eif4e PE	Eukaryotic translation initiation factor 4E OS	2.02	1
1041	Q9D898	Arpc5l PE	Actin-related protein 2/3 complex subunit 5-like protein OS	2.02	1
1042	Q11136	Pepd PE	Xaa-Pro dipeptidase OS	2.02	0
1043	P18654	Rps6ka3 PE	Ribosomal protein S6 kinase alpha-3 OS	2.02	2
1044	O70378	Cox4nb PE	Neighbor of COX4 OS	2.02	1
1045	P07356	Anxa2 PE	Annexin A2 OS	0	1
1046	Q9R0E2	Plod1 PE	Procollagen-lysine,2-oxoglutarate 5-dioxygenase 1 OS	2.02	1
1047	P62858	Rps28 PE	40S ribosomal protein S28 OS	2.02	4
1048	Q9CQC9	Sar1b PE	GTP-binding protein SAR1b OS	4.03	4
1049	Q6PFR5	Tra2a PE	Transformer-2 protein homolog alpha OS	3.02	1
1050	Q6ZWY3	Rps27l PE	40S ribosomal protein S27-like protein OS	2.02	3
1051	Q61550	Rad21 PE	Double-strand-break repair protein rad21 homolog OS	2.02	0
1052	Q9CQ40	Mrpl49 PE	39S ribosomal protein L49, mitochondrial OS	1.01	2
1053	Q8R5H1	Usp15 PE	Ubiquitin carboxyl-terminal hydrolase 15 OS	0	2
1055	Q9CQX2	Cyb5b PE	Cytochrome b5 type B OS	4.03	4
1056	Q9CR62	Slc25a11 PE	Mitochondrial 2-oxoglutarate/malate carrier protein OS	2.02	2
1057	P14576	Srp54 PE	Signal recognition particle 54 kDa protein OS	0	2
1058	P97315	Csrp1 PE	Cysteine and glycine-rich protein 1 OS	2.02	2
1059	Q9CWM4	Pfdn1 PE	Prefoldin subunit 1 OS	3.02	4
1060	Q8K1J6	Trnt1 PE	tRNA-nucleotidyltransferase 1, mitochondrial OS	2.02	1
1061	P37040	Por PE	NADPH--cytochrome P450 reductase OS	2.02	0
1062	Q9DCZ4	Apoo PE	Apolipoprotein O OS	2.02	0
1063	P52479	Usp10 PE	Ubiquitin carboxyl-terminal hydrolase 10 OS	0	2
1065	Q61335	Bcap31 PE	B-cell receptor-associated protein 31 OS	2.02	1
1066	Q9CY66	Gar1 PE	H/ACA ribonucleoprotein complex subunit 1 OS	2.02	0
1067	Q5U458	Dnajc11 PE	DnaJ homolog subfamily C member 11 OS	1.01	3
1068	P19246	Nefh PE	Neurofilament heavy polypeptide OS	2.02	0
1069	P35585	Ap1m1 PE	AP-1 complex subunit mu-1 OS	2.02	1
1070	P28063	Psmb8 PE	Proteasome subunit beta type-8 OS	1.01	2
1071	Q9CWZ3	Rbm8a PE	RNA-binding protein 8A OS	3.02	1
1073	Q9JIY5	Htra2 PE	Serine protease HTRA2, mitochondrial OS	2.02	1
1074	Q9R190	Mta2 PE	Metastasis-associated protein MTA2 OS	2.02	0
1075	P12815	Pdcd6 PE	Programmed cell death protein 6 OS	3.02	2
1076	Q9JKV1	Adrm1 PE	Proteasomal ubiquitin receptor ADRM1 OS	0	1
1077	Q8BRT1	Clasp2 PE	CLIP-associating protein 2 OS	0	1
1078	P61804	Dad1 PE	Dolichyl-diphosphooligosaccharide--protein glycosyltransferase subunit DAD1 OS	0	3
1079	P59325	Eif5 PE	Eukaryotic translation initiation factor 5 OS	2.02	2
1080	Q8R016	Blmh PE	Bleomycin hydrolase OS	2.02	1
1081	Q9D365	Spcs3 PE	Signal peptidase complex subunit 3 OS	1.01	0
1082	Q9CQK7	Rwdd1 PE	RWD domain-containing protein 1 OS	2.02	0
1083	P62305	Snrpe PE	Small nuclear ribonucleoprotein E OS	0	3
1084	Q6P542	Abcf1 PE	ATP-binding cassette sub-family F member 1 OS	1.01	0
1085	Q62189	Snrpa PE	U1 small nuclear ribonucleoprotein A OS	2.02	0
1088	P51863	Atp6v0d1 PE	V-type proton ATPase subunit d 1 OS	1.01	2
1089	P00375	Dhfr PE	Dihydrofolate reductase OS	3.02	3
1090	P08556	Nras PE	GTPase NRas OS	1.01	3
1092	Q9CWL8	Ctnnbl1 PE	Beta-catenin-like protein 1 OS	1.01	2
1094	Q9D8B3	Chmp4b PE	Charged multivesicular body protein 4b OS	1.01	1
1095	Q9CWK8	Snx2 PE	Sorting nexin-2 OS	0	2
1096	Q9D1B9	Mrpl28 PE	39S ribosomal protein L28, mitochondrial OS	2.02	0
1097	Q91WD5	Ndufs2 PE	NADH dehydrogenase [ubiquinone] iron-sulfur protein 2, mitochondrial OS	2.02	0
1099	Q9CQI7	Snrpb2 PE	U2 small nuclear ribonucleoprotein B'' OS	1.01	2
1100	Q9D0T1	Nhp2l1 PE	NHP2-like protein 1 OS	4.03	4
1101	P62862	Fau PE	40S ribosomal protein S30 OS	3.02	2
1103	Q99KG3	Rbm10 PE	RNA-binding protein 10 OS	2.02	0
1104	Q9D735	2 SV	Uncharacterized protein C19orf43 homolog OS	2.02	1
1105	P18572	Bsg PE	Basigin OS	1.01	4
1106	Q9D1M4	Eef1e1 PE	Eukaryotic translation elongation factor 1 epsilon-1 OS	2.02	1
1107	Q6PAR5	Gapvd1 PE	GTPase-activating protein and VPS9 domain-containing protein 1 OS	2.02	2
1108	Q9D855	Uqcrb PE	Cytochrome b-c1 complex subunit 7 OS	1.01	0
1110	Q9WV70	Noc2l PE	Nucleolar complex protein 2 homolog OS	2.02	0
1112	P23492	Np PE	Purine nucleoside phosphorylase OS	2.02	0
1113	Q8VHE0	Sec63 PE	Translocation protein SEC63 homolog OS	2.02	0
1115	Q9Z2N8	Actl6a PE	Actin-like protein 6A OS	1.01	1
1116	Q9Z2W0	Dnpep PE	Aspartyl aminopeptidase OS	2.02	0
1118	Q80U93	Nup214 PE	Nuclear pore complex protein Nup214 OS	0	2
1120	Q6NV83	Sr140 PE	U2-associated protein SR140 OS	2.02	0
1122	P53657	Pklr PE	Pyruvate kinase isozymes R/L OS	4.03	1
1123	Q8BLN5	Lss PE	Lanosterol synthase OS	1.01	2
1124	Q9DCC4	Pycrl PE	Pyrroline-5-carboxylate reductase 3 OS	1.01	2
1130	Q99LX0	Park7 PE	Protein DJ-1 OS	2.02	1
1131	O54941	Smarce1 PE	SWI/SNF-related matrix-associated actin-dependent regulator chromatin subfamily E member 1 OS	2.02	0
1132	Q00612	G6pdx PE	Glucose-6-phosphate 1-dehydrogenase X OS	2.02	0
1137	Q9WVE8	Pacsin2 PE	Protein kinase C and casein kinase substrate in neurons protein 2 OS	0	2
1138	P68037	Ube2l3 PE	Ubiquitin-conjugating enzyme E2 L3 OS	1.01	0
1140	Q08093	Cnn2 PE	Calponin-2 OS	1.01	2
1141	P48774	Gstm5 PE	Glutathione S-transferase Mu 5 OS	0	1
1142	Q6P5B0	Rrp12 PE	RRP12-like protein OS	2.02	0
1143	P40630	Tfam PE	Transcription factor A, mitochondrial OS	2.02	0
1144	P52431	Pold1 PE	DNA polymerase delta catalytic subunit OS	0	2
1145	Q9QZ88	Vps29 PE	Vacuolar protein sorting-associated protein 29 OS	2.02	0
1146	Q9D1R9	Rpl34 PE	60S ribosomal protein L34 OS	8.06	7
1148	Q9D903	Ebna1bp2 PE	Probable rRNA-processing protein EBP2 OS	2.02	1
1149	Q99P31	Hspbp1 PE	Hsp70-binding protein 1 OS	2.02	0
1150	Q8C5L7	Rbm34 PE	RNA-binding protein 34 OS	2.02	0
1151	P61211	Arl1 PE	ADP-ribosylation factor-like protein 1 OS	3.02	2
1152	P83882	Rpl36a PE	60S ribosomal protein L36a OS	3.02	1
1154	Q8VI84	Noc3l PE	Nucleolar complex protein 3 homolog OS	2.02	0
1155	Q9CYZ2	Tpd52l2 PE	Tumor protein D54 OS	0	2
1156	O35130	Emg1 PE	Probable ribosome biogenesis protein NEP1 OS	2.02	0
1157	Q91V64	Isoc1 PE	Isochorismatase domain-containing protein 1 OS	0	2
1159	O55142	Rpl35a PE	60S ribosomal protein L35a OS	3.02	1
1160	P36916	Gnl1 PE	Guanine nucleotide-binding protein-like 1 OS	2.02	0
1161	Q8BLN6	Unc80 PE	Protein unc-80 homolog OS	2.02	0

## Sheet: 2
This sheet is "sheet 2" of the file "union of all Zs, all with 2 p results" with Fold Change
Protein Group	SP ID	Short Name	Sequence Name	AD Normalized SC (N-SC)	AI Normalized SC (N-SC)	FC NC/D10
1	P16546	Sptan1 PE	Spectrin alpha chain, brain OS	42.33	52	1.22844
2	Q8VDD5	Myh9 PE	Myosin-9 OS	63.5	77	1.2126
3	P19096	Fasn PE	Fatty acid synthase OS	78.62	104	1.32282
4	Q62261	Sptbn1 PE	Spectrin beta chain, brain 1 OS	31.25	35	1.12
5	P20029	Hspa5 PE	78 kDa glucose-regulated protein OS	57.45	53	0.922541
6	P20152	Vim PE	Vimentin OS	99.79	53	0.531115
7	P11499	Hsp90ab1 PE	Heat shock protein HSP 90-beta OS	249.97	188	0.75209
8	P63017	Hspa8 PE	Heat shock cognate 71 kDa protein OS	112.89	156	1.38188
9	Q9JHU4	Dync1h1 PE	Cytoplasmic dynein 1 heavy chain 1 OS	25.2	70	2.77778
10	P14873	Map1b PE	Microtubule-associated protein 1B OS	52.41	81	1.54551
11	P63038	Hspd1 PE	60 kDa heat shock protein, mitochondrial OS	45.36	60	1.32275
12	P07901	Hsp90aa1 PE	Heat shock protein HSP 90-alpha OS	178.4	138	0.773543
13	P08113	Hsp90b1 PE	Endoplasmin OS	74.59	49	0.656925
14	Q61879	Myh10 PE	Myosin-10 OS	18.14	47	2.59096
15	P80314	Cct2 PE	T-complex protein 1 subunit beta OS	52.41	52	0.992177
16	P56480	Atp5b PE	ATP synthase subunit beta, mitochondrial OS	64.51	44	0.682065
17	P12894	3 SV	Probable Pol polyprotein OS	70.56	58	0.821995
17	P11368	pol PE	Putative Pol polyprotein OS	38.3	26	0.678851
18	Q91V92	Acly PE	ATP-citrate synthase OS	40.32	38	0.94246
19	Q68FD5	Cltc PE	Clathrin heavy chain 1 OS	31.25	26	0.832
20	P58252	Eef2 PE	Elongation factor 2 OS	111.88	65	0.58098
21	P99024	Tubb5 PE	Tubulin beta-5 chain OS	190.5	218	1.14436
22	P52480	Pkm2 PE	Pyruvate kinase isozymes M1/M2 OS	37.29	56	1.50174
23	P17182	Eno1 PE	Alpha-enolase OS	123.98	123	0.992095
24	Q8CGC7	Eprs PE	Bifunctional aminoacyl-tRNA synthetase OS	32.25	26	0.806202
25	Q9JKF1	Iqgap1 PE	Ras GTPase-activating-like protein IQGAP1 OS	18.14	18	0.992282
26	P27773	Pdia3 PE	Protein disulfide-isomerase A3 OS	24.19	31	1.28152
27	Q03265	Atp5a1 PE	ATP synthase subunit alpha, mitochondrial OS	44.35	44	0.992108
28	Q6P5E4	Ugcgl1 PE	UDP-glucose:glycoprotein glucosyltransferase 1 OS	16.13	16	0.99194
29	P38647	Hspa9 PE	Stress-70 protein, mitochondrial OS	29.23	37	1.26582
30	Q9ERD7	Tubb3 PE	Tubulin beta-3 chain OS	130.02	163	1.25365
31	Q99KI0	Aco2 PE	Aconitate hydratase, mitochondrial OS	29.23	11	0.376326
32	Q7TPV4	Mybbp1a PE	Myb-binding protein 1A OS	34.27	30	0.875401
33	P15331	Prph PE	Peripherin OS	40.32	36	0.892857
34	P23116	Eif3a PE	Eukaryotic translation initiation factor 3 subunit A OS	19.15	17	0.887728
35	P14824	Anxa6 PE	Annexin A6 OS	12.1	15	1.23967
36	Q01853	Vcp PE	Transitional endoplasmic reticulum ATPase OS	32.25	19	0.589147
37	Q61316	Hspa4 PE	Heat shock 70 kDa protein 4 OS	22.17	12	0.541272
38	Q02053	Uba1 PE	Ubiquitin-like modifier-activating enzyme 1 OS	28.22	24	0.850461
39	Q6PB66	Lrpprc PE	Leucine-rich PPR motif-containing protein, mitochondrial OS	23.18	30	1.29422
40	Q7TPR4	Actn1 PE	Alpha-actinin-1 OS	11.09	28	2.5248
41	Q78PY7	Snd1 PE	Staphylococcal nuclease domain-containing protein 1 OS	20.16	14	0.694444
42	Q9JKR6	Hyou1 PE	Hypoxia up-regulated protein 1 OS	21.17	18	0.85026
43	P09405	Ncl PE	Nucleolin OS	59.47	39	0.655793
44	Q9Z1Q9	Vars PE	Valyl-tRNA synthetase OS	23.18	26	1.12166
45	P68372	Tubb2c PE	Tubulin beta-2C chain OS	138.09	158	1.14418
46	Q7TMM9	Tubb2a PE	Tubulin beta-2A chain OS	119.94	140	1.16725
48	Q9CWF2	Tubb2b PE	Tubulin beta-2B chain OS	118.94	140	1.17706
49	P29341	Pabpc1 PE	Polyadenylate-binding protein 1 OS	18.14	21	1.15766
50	P11983	Cct1 PE	T-complex protein 1 subunit alpha B OS	30.24	31	1.02513
50	P11984	Cct1 PE	T-complex protein 1 subunit alpha A OS	24.19	26	1.07482
52	P40142	Tkt PE	Transketolase OS	15.12	21	1.38889
53	P68369	Tuba1a PE	Tubulin alpha-1A chain OS	197.55	177	0.895976
54	Q8BMS1	Hadha PE	Trifunctional enzyme subunit alpha, mitochondrial OS	11.09	3	0.270514
55	Q9JIK5	Ddx21 PE	Nucleolar RNA helicase 2 OS	31.25	13	0.416
56	P70168	Kpnb1 PE	Importin subunit beta-1 OS	34.27	13	0.379341
57	P09411	Pgk1 PE	Phosphoglycerate kinase 1 OS	15.12	19	1.25661
58	Q8BHN3	Ganab PE	Neutral alpha-glucosidase AB OS	11.09	9	0.811542
59	P80317	Cct6a PE	T-complex protein 1 subunit zeta OS	29.23	30	1.02634
60	Q8JZQ9	Eif3b PE	Eukaryotic translation initiation factor 3 subunit B OS	20.16	13	0.644841
61	Q8BGQ7	Aars PE	Alanyl-tRNA synthetase, cytoplasmic OS	25.2	16	0.634921
62	P03975	Iap PE	IgE-binding protein OS	42.33	68	1.60643
64	Q64727	Vcl PE	Vinculin OS	8.06	14	1.73697
65	P60843	Eif4a1 PE	Eukaryotic initiation factor 4A-I OS	25.2	21	0.833333
66	P26041	Msn PE	Moesin OS	8.06	8	0.992556
67	O35685	Nudc PE	Nuclear migration protein nudC OS	14.11	24	1.70092
68	O70133	Dhx9 PE	ATP-dependent RNA helicase A OS	23.18	21	0.905953
69	Q01320	Top2a PE	DNA topoisomerase 2-alpha OS	13.1	33	2.51908
70	P42932	Cct8 PE	T-complex protein 1 subunit theta OS	21.17	37	1.74776
71	Q8BTM8	Flna PE	Filamin-A OS	7.06	2	0.283286
72	Q9D6F9	Tubb4 PE	Tubulin beta-4 chain OS	97.77	124	1.26828
73	Q8BMJ2	Lars PE	Leucyl-tRNA synthetase, cytoplasmic OS	18.14	20	1.10254
74	O08810	Eftud2 PE	116 kDa U5 small nuclear ribonucleoprotein component OS	16.13	14	0.867948
75	Q9QUR6	Prep PE	Prolyl endopeptidase OS	21.17	14	0.661313
76	Q922D8	Mthfd1 PE	C-1-tetrahydrofolate synthase, cytoplasmic OS	15.12	9	0.595238
77	P60710	Actb PE	Actin, cytoplasmic 1 OS	174.37	227	1.30183
77	P63260	Actg1 PE	Actin, cytoplasmic 2 OS	174.37	227	1.30183
78	P35564	Canx PE	Calnexin OS	30.24	17	0.562169
79	P80315	Cct4 PE	T-complex protein 1 subunit delta OS	24.19	26	1.07482
80	P06151	Ldha PE	L-lactate dehydrogenase A chain OS	58.46	60	1.02634
81	P09103	P4hb PE	Protein disulfide-isomerase OS	26.21	18	0.686761
82	Q9D0E1	Hnrnpm PE	Heterogeneous nuclear ribonucleoprotein M OS	14.11	16	1.13395
83	Q99PV0	Prpf8 PE	Pre-mRNA-processing-splicing factor 8 OS	14.11	17	1.20482
84	P05213	Tuba1b PE	Tubulin alpha-1B chain OS	175.38	169	0.963622
84	P68373	Tuba1c PE	Tubulin alpha-1C chain OS	175.38	169	0.963622
85	P48036	Anxa5 PE	Annexin A5 OS	8.06	5	0.620347
86	P57780	Actn4 PE	Alpha-actinin-4 OS	14.11	17	1.20482
87	O88569	Hnrnpa2b1 PE	Heterogeneous nuclear ribonucleoproteins A2/B1 OS	37.29	47	1.26039
88	P11365	gag PE	Retrovirus-related Gag polyprotein OS	38.3	60	1.56658
89	Q91YQ5	Rpn1 PE	Dolichyl-diphosphooligosaccharide--protein glycosyltransferase subunit 1 OS	8.06	13	1.6129
90	P49312	Hnrnpa1 PE	Heterogeneous nuclear ribonucleoprotein A1 OS	57.45	50	0.870322
91	P16858	Gapdh PE	Glyceraldehyde-3-phosphate dehydrogenase OS	47.37	74	1.56217
92	Q6ZQ38	Cand1 PE	Cullin-associated NEDD8-dissociated protein 1 OS	17.13	12	0.700525
93	Q8K310	Matr3 PE	Matrin-3 OS	16.13	11	0.681959
94	Q8BG05	Hnrnpa3 PE	Heterogeneous nuclear ribonucleoprotein A3 OS	26.21	22	0.839374
95	Q61699	Hsph1 PE	Heat shock protein 105 kDa OS	17.13	9	0.525394
96	Q6P5F9	Xpo1 PE	Exportin-1 OS	15.12	8	0.529101
97	Q3V3R1	Mthfd1l PE	Monofunctional C1-tetrahydrofolate synthase, mitochondrial OS	19.15	4	0.208877
98	P61979	Hnrnpk PE	Heterogeneous nuclear ribonucleoprotein K OS	28.22	32	1.13395
99	P62806	Hist1h4a PE	Histone H4 OS	245.93	188	0.764445
100	O08553	Dpysl2 PE	Dihydropyrimidinase-related protein 2 OS	15.12	14	0.925926
101	P30416	Fkbp4 PE	FK506-binding protein 4 OS	11.09	11	0.991885
102	P08003	Pdia4 PE	Protein disulfide-isomerase A4 OS	11.09	9	0.811542
103	Q99PL5	Rrbp1 PE	Ribosome-binding protein 1 OS	13.1	12	0.916031
104	Q61937	Npm1 PE	Nucleophosmin OS	36.29	36	0.992009
105	Q61598	Gdi2 PE	Rab GDP dissociation inhibitor beta OS	26.21	22	0.839374
106	Q9DBG6	Rpn2 PE	Dolichyl-diphosphooligosaccharide--protein glycosyltransferase subunit 2 OS	7.06	12	1.69972
108	P97310	Mcm2 PE	DNA replication licensing factor MCM2 OS	14.11	7	0.496102
109	Q62167	Ddx3x PE	ATP-dependent RNA helicase DDX3X OS	23.18	16	0.69025
109	P16381	D1Pas1 PE	Putative ATP-dependent RNA helicase Pl10 OS	19.15	13	0.678851
110	Q9CZD3	Gars PE	Glycyl-tRNA synthetase OS	18.14	17	0.937155
111	Q60864	Stip1 PE	Stress-induced-phosphoprotein 1 OS	19.15	24	1.25326
112	Q8CAQ8	Immt PE	Mitochondrial inner membrane protein OS	16.13	7	0.433974
113	Q8R1B4	Eif3c PE	Eukaryotic translation initiation factor 3 subunit C OS	14.11	13	0.921332
114	Q62351	Tfrc PE	Transferrin receptor protein 1 OS	15.12	14	0.925926
115	Q61656	Ddx5 PE	Probable ATP-dependent RNA helicase DDX5 OS	26.21	32	1.22091
116	Q8VIJ6	Sfpq PE	Splicing factor, proline- and glutamine-rich OS	17.13	12	0.700525
117	P05202	Got2 PE	Aspartate aminotransferase, mitochondrial OS	54.43	42	0.771633
119	P97807	Fh PE	Fumarate hydratase, mitochondrial OS	15.12	9	0.595238
120	P63101	Ywhaz PE	14-3-3 protein zeta/delta OS	34.27	51	1.48818
121	Q8BKC5	Ipo5 PE	Importin-5 OS	19.15	13	0.678851
122	Q9Z110	Aldh18a1 PE	Delta-1-pyrroline-5-carboxylate synthetase OS	16.13	4	0.247985
123	Q61553	Fscn1 PE	Fascin OS	15.12	11	0.727513
124	Q9WTQ5	Akap12 PE	A-kinase anchor protein 12 OS	3.02	10	3.31126
125	Q922R8	Pdia6 PE	Protein disulfide-isomerase A6 OS	18.14	13	0.716648
126	Q9DCN2	Cyb5r3 PE	NADH-cytochrome b5 reductase 3 OS	15.12	12	0.793651
127	P62908	Rps3 PE	40S ribosomal protein S3 OS	26.21	31	1.18275
128	P26039	Tln1 PE	Talin-1 OS	2.02	2	0.990099
129	Q9WVA4	Tagln2 PE	Transgelin-2 OS	26.21	24	0.915681
130	P80316	Cct5 PE	T-complex protein 1 subunit epsilon OS	27.21	20	0.735024
131	O35643	Ap1b1 PE	AP-1 complex subunit beta-1 OS	11.09	7	0.631199
132	P80313	Cct7 PE	T-complex protein 1 subunit eta OS	31.25	29	0.928
133	P14733	Lmnb1 PE	Lamin-B1 OS	9.07	5	0.551268
134	P50580	Pa2g4 PE	Proliferation-associated protein 2G4 OS	14.11	22	1.55918
135	Q9CWJ9	Atic PE	Bifunctional purine biosynthesis protein PURH OS	11.09	12	1.08206
136	Q8VDM4	Psmd2 PE	26S proteasome non-ATPase regulatory subunit 2 OS	14.11	6	0.42523
137	P08249	Mdh2 PE	Malate dehydrogenase, mitochondrial OS	44.35	35	0.789177
138	Q62318	Trim28 PE	Transcription intermediary factor 1-beta OS	22.17	9	0.405954
139	Q61024	Asns PE	Asparagine synthetase [glutamine-hydrolyzing] OS	10.08	20	1.98413
140	Q99K85	Psat1 PE	Phosphoserine aminotransferase OS	20.16	22	1.09127
141	Q9D0I9	Rars PE	Arginyl-tRNA synthetase, cytoplasmic OS	10.08	12	1.19048
142	P14211	Calr PE	Calreticulin OS	8.06	12	1.48883
143	Q7TMK9	Syncrip PE	Heterogeneous nuclear ribonucleoprotein Q OS	10.08	9	0.892857
144	P10126	Eef1a1 PE	Elongation factor 1-alpha 1 OS	281.21	169	0.600974
145	A2AGT5	Ckap5 PE	Cytoskeleton-associated protein 5 OS	7.06	14	1.983
146	Q6DFW4	Nop58 PE	Nucleolar protein 58 OS	13.1	11	0.839695
147	Q8BGD9	Eif4b PE	Eukaryotic translation initiation factor 4B OS	8.06	4	0.496278
148	Q9CW03	Smc3 PE	Structural maintenance of chromosomes protein 3 OS	5.04	9	1.78571
149	Q9D8E6	Rpl4 PE	60S ribosomal protein L4 OS	26.21	10	0.381534
150	P62259	Ywhae PE	14-3-3 protein epsilon OS	18.14	23	1.26792
151	O35129	Phb2 PE	Prohibitin-2 OS	21.17	15	0.70855
152	Q60932	Vdac1 PE	Voltage-dependent anion-selective channel protein 1 OS	29.23	23	0.786863
154	Q9WTM5	Ruvbl2 PE	RuvB-like 2 OS	11.09	6	0.541028
156	Q8VDN2	Atp1a1 PE	Sodium/potassium-transporting ATPase subunit alpha-1 OS	9.07	21	2.31533
157	Q9DB77	Uqcrc2 PE	Cytochrome b-c1 complex subunit 2, mitochondrial OS	13.1	10	0.763359
158	Q76MZ3	Ppp2r1a PE	Serine/threonine-protein phosphatase 2A 65 kDa regulatory subunit A alpha isoform OS	11.09	11	0.991885
159	Q62188	Dpysl3 PE	Dihydropyrimidinase-related protein 3 OS	26.21	24	0.915681
160	Q64514	Tpp2 PE	Tripeptidyl-peptidase 2 OS	8.06	12	1.48883
161	P47738	Aldh2 PE	Aldehyde dehydrogenase, mitochondrial OS	1.01	0	0
162	P56399	Usp5 PE	Ubiquitin carboxyl-terminal hydrolase 5 OS	10.08	0	0
163	P54775	Psmc4 PE	26S protease regulatory subunit 6B OS	7.06	8	1.13314
164	Q9CY58	Serbp1 PE	Plasminogen activator inhibitor 1 RNA-binding protein OS	11.09	7	0.631199
165	Q9CQN1	Trap1 PE	Heat shock protein 75 kDa, mitochondrial OS	10.08	8	0.793651
166	P26043	Rdx PE	Radixin OS	8.06	6	0.744417
167	Q9DBG3	Ap2b1 PE	AP-2 complex subunit beta-1 OS	10.08	8	0.793651
168	Q922B2	Dars PE	Aspartyl-tRNA synthetase, cytoplasmic OS	11.09	9	0.811542
169	Q11011	Npepps PE	Puromycin-sensitive aminopeptidase OS	3.02	3	0.993377
170	Q9EQH3	Vps35 PE	Vacuolar protein sorting-associated protein 35 OS	9.07	1	0.110254
171	O35887	Calu PE	Calumenin OS	2.02	5	2.47525
172	Q80X90	Flnb PE	Filamin-B OS	4.03	6	1.48883
173	Q99LC5	Etfa PE	Electron transfer flavoprotein subunit alpha, mitochondrial OS	11.09	7	0.631199
174	P80318	Cct3 PE	T-complex protein 1 subunit gamma OS	20.16	21	1.04167
175	P50516	Atp6v1a PE	V-type proton ATPase catalytic subunit A OS	11.09	9	0.811542
176	P05064	Aldoa PE	Fructose-bisphosphate aldolase A OS	32.25	28	0.868217
177	P46471	Psmc2 PE	26S protease regulatory subunit 7 OS	10.08	10	0.992063
178	P11440	Cdc2 PE	Cell division control protein 2 homolog OS	14.11	7	0.496102
179	P06745	Gpi PE	Glucose-6-phosphate isomerase OS	15.12	16	1.0582
181	O08709	Prdx6 PE	Peroxiredoxin-6 OS	8.06	11	1.36476
182	P99027	Rplp2 PE	60S acidic ribosomal protein P2 OS	32.25	19	0.589147
183	O35737	Hnrnph1 PE	Heterogeneous nuclear ribonucleoprotein H OS	30.24	15	0.496032
184	P67778	Phb PE	Prohibitin OS	14.11	18	1.27569
185	Q91WQ3	Yars PE	Tyrosyl-tRNA synthetase, cytoplasmic OS	7.06	14	1.983
186	P70372	Elavl1 PE	ELAV-like protein 1 OS	23.18	20	0.862813
187	Q64511	Top2b PE	DNA topoisomerase 2-beta OS	4.03	7	1.73697
188	Q91VD9	Ndufs1 PE	NADH-ubiquinone oxidoreductase 75 kDa subunit, mitochondrial OS	2.02	0	0
189	Q68FL6	Mars PE	Methionyl-tRNA synthetase, cytoplasmic OS	12.1	6	0.495868
190	Q9D6Z1	Nop56 PE	Nucleolar protein 56 OS	10.08	8	0.793651
191	Q91WK2	Eif3h PE	Eukaryotic translation initiation factor 3 subunit H OS	7.06	6	0.849858
193	Q99K48	Nono PE	Non-POU domain-containing octamer-binding protein OS	10.08	8	0.793651
194	Q9DCX2	Atp5h PE	ATP synthase subunit d, mitochondrial OS	11.09	7	0.631199
195	Q99020	Hnrnpab PE	Heterogeneous nuclear ribonucleoprotein A/B OS	24.19	21	0.868127
196	P26443	Glud1 PE	Glutamate dehydrogenase 1, mitochondrial OS	4.03	0	0
197	Q99KJ8	Dctn2 PE	Dynactin subunit 2 OS	11.09	4	0.360685
198	P05201	Got1 PE	Aspartate aminotransferase, cytoplasmic OS	13.1	15	1.14504
199	P17751	Tpi1 PE	Triosephosphate isomerase OS	15.12	33	2.18254
200	Q91ZW3	Smarca5 PE	SWI/SNF-related matrix-associated actin-dependent regulator of chromatin subfamily A member 5 OS	8.06	7	0.868486
201	P48678	Lmna PE	Lamin-A/C OS	6.05	0	0
203	Q9D8N0	Eef1g PE	Elongation factor 1-gamma OS	23.18	19	0.819672
204	Q9Z1N5	Bat1 PE	Spliceosome RNA helicase Bat1 OS	16.13	8	0.49597
205	P43274	Hist1h1e PE	Histone H1.4 OS	60.48	56	0.925926
206	Q9QZM0	Ubqln2 PE	Ubiquilin-2 OS	6.05	6	0.991736
207	Q8VDJ3	Hdlbp PE	Vigilin OS	6.05	2	0.330579
208	P02088	Hbb-b1 PE	Hemoglobin subunit beta-1 OS	2.02	1	0.49505
209	P17225	Ptbp1 PE	Polypyrimidine tract-binding protein 1 OS	9.07	14	1.54355
210	Q9ERK4	Cse1l PE	Exportin-2 OS	10.08	6	0.595238
211	Q6NZJ6	Eif4g1 PE	Eukaryotic translation initiation factor 4 gamma 1 OS	8.06	11	1.36476
212	P52293	Kpna2 PE	Importin subunit alpha-2 OS	7.06	8	1.13314
213	P26638	Sars PE	Seryl-tRNA synthetase, cytoplasmic OS	5.04	10	1.98413
214	P14869	Rplp0 PE	60S acidic ribosomal protein P0 OS	25.2	24	0.952381
215	P97427	Crmp1 PE	Dihydropyrimidinase-related protein 1 OS	10.08	10	0.992063
216	P97351	Rps3a PE	40S ribosomal protein S3a OS	18.14	21	1.15766
217	P62702	Rps4x PE	40S ribosomal protein S4, X isoform OS	22.17	22	0.992332
218	P14148	Rpl7 PE	60S ribosomal protein L7 OS	32.25	18	0.55814
219	Q3U7R1	Fam62a PE	Extended synaptotagmin-1 OS	5.04	7	1.38889
220	Q99P72	Rtn4 PE	Reticulon-4 OS	2.02	6	2.9703
221	P68040	Gnb2l1 PE	Guanine nucleotide-binding protein subunit beta-2-like 1 OS	24.19	25	1.03348
222	Q9CZ30	Ola1 PE	Obg-like ATPase 1 OS	9.07	9	0.992282
223	P47911	Rpl6 PE	60S ribosomal protein L6 OS	26.21	17	0.648607
224	Q9DBJ1	Pgam1 PE	Phosphoglycerate mutase 1 OS	14.11	18	1.27569
225	P17710	Hk1 PE	Hexokinase-1 OS	10.08	5	0.496032
226	Q9DCD0	Pgd PE	6-phosphogluconate dehydrogenase, decarboxylating OS	14.11	16	1.13395
228	P62270	Rps18 PE	40S ribosomal protein S18 OS	40.32	46	1.14087
229	Q9DCH4	Eif3f PE	Eukaryotic translation initiation factor 3 subunit F OS	11.09	8	0.721371
230	Q6PIE5	Atp1a2 PE	Sodium/potassium-transporting ATPase subunit alpha-2 OS	3.02	7	2.31788
231	P70296	Pebp1 PE	Phosphatidylethanolamine-binding protein 1 OS	16.13	16	0.99194
232	P28656	Nap1l1 PE	Nucleosome assembly protein 1-like 1 OS	25.2	22	0.873016
233	Q8CG48	Smc2 PE	Structural maintenance of chromosomes protein 2 OS	6.05	8	1.32231
234	Q9EPU0	Upf1 PE	Regulator of nonsense transcripts 1 OS	7.06	7	0.991501
235	Q9CZX8	Rps19 PE	40S ribosomal protein S19 OS	26.21	21	0.801221
236	Q9CQV8	Ywhab PE	14-3-3 protein beta/alpha OS	16.13	19	1.17793
237	P62960	Ybx1 PE	Nuclease-sensitive element-binding protein 1 OS	7.06	8	1.13314
238	P10852	Slc3a2 PE	4F2 cell-surface antigen heavy chain OS	11.09	10	0.901713
239	P27659	Rpl3 PE	60S ribosomal protein L3 OS	14.11	8	0.566974
240	Q8QZY1	Eif3l PE	Eukaryotic translation initiation factor 3 subunit L OS	7.06	8	1.13314
241	O08788	Dctn1 PE	Dynactin subunit 1 OS	6.05	3	0.495868
242	Q9DBE9	Ftsj3 PE	Putative rRNA methyltransferase 3 OS	5.04	4	0.793651
243	P43275	Hist1h1a PE	Histone H1.1 OS	42.33	26	0.614222
244	Q9CZU6	Cs PE	Citrate synthase, mitochondrial OS	9.07	9	0.992282
246	Q9EPL8	Ipo7 PE	Importin-7 OS	11.09	5	0.450857
247	Q8BP47	Nars PE	Asparaginyl-tRNA synthetase, cytoplasmic OS	6.05	9	1.4876
248	P24369	Ppib PE	Peptidyl-prolyl cis-trans isomerase B OS	12.1	13	1.07438
249	Q99JY0	Hadhb PE	Trifunctional enzyme subunit beta, mitochondrial OS	3.02	1	0.331126
250	Q91YI0	Asl PE	Argininosuccinate lyase OS	4.03	10	2.48139
251	P61222	Abce1 PE	ATP-binding cassette sub-family E member 1 OS	9.07	13	1.4333
252	P25444	Rps2 PE	40S ribosomal protein S2 OS	23.18	12	0.517688
253	P17426	Ap2a1 PE	AP-2 complex subunit alpha-1 OS	7.06	2	0.283286
254	P97311	Mcm6 PE	DNA replication licensing factor MCM6 OS	9.07	3	0.330761
255	Q8K1M6	Dnm1l PE	Dynamin-1-like protein OS	8.06	3	0.372208
256	P43276	Hist1h1b PE	Histone H1.5 OS	40.32	29	0.719246
257	Q99PT1	Arhgdia PE	Rho GDP-dissociation inhibitor 1 OS	7.06	12	1.69972
258	Q921M3	Sf3b3 PE	Splicing factor 3B subunit 3 OS	7.06	15	2.12465
259	O88685	Psmc3 PE	26S protease regulatory subunit 6A OS	5.04	4	0.793651
260	P14685	Psmd3 PE	26S proteasome non-ATPase regulatory subunit 3 OS	8.06	6	0.744417
261	Q91WJ8	Fubp1 PE	Far upstream element-binding protein 1 OS	7.06	6	0.849858
262	Q9JIF0	Prmt1 PE	Protein arginine N-methyltransferase 1 OS	12.1	6	0.495868
263	Q61768	Kif5b PE	Kinesin-1 heavy chain OS	7.06	5	0.708215
264	P50396	Gdi1 PE	Rab GDP dissociation inhibitor alpha OS	12.1	21	1.73554
265	Q8R081	Hnrnpl PE	Heterogeneous nuclear ribonucleoprotein L OS	6.05	5	0.826446
266	P50544	Acadvl PE	Very long-chain specific acyl-CoA dehydrogenase, mitochondrial OS	1.01	1	0.990099
267	P68510	Ywhah PE	14-3-3 protein eta OS	13.1	20	1.52672
268	Q8CIE6	Copa PE	Coatomer subunit alpha OS	7.06	13	1.84136
269	Q99MN1	Kars PE	Lysyl-tRNA synthetase OS	7.06	6	0.849858
270	P35700	Prdx1 PE	Peroxiredoxin-1 OS	17.13	25	1.45943
271	P62631	Eef1a2 PE	Elongation factor 1-alpha 2 OS	254	141	0.555118
272	Q9Z204	Hnrnpc PE	Heterogeneous nuclear ribonucleoproteins C1/C2 OS	14.11	11	0.779589
273	P02089	Hbb-b2 PE	Hemoglobin subunit beta-2 OS	2.02	1	0.49505
274	Q8VDP4	1 SV	Protein KIAA1967 homolog OS	2.02	5	2.47525
275	Q61171	Prdx2 PE	Peroxiredoxin-2 OS	24.19	21	0.868127
276	P12970	Rpl7a PE	60S ribosomal protein L7a OS	19.15	27	1.40992
277	O55234	Psmb5 PE	Proteasome subunit beta type-5 OS	17.13	11	0.642148
278	P51150	Rab7a PE	Ras-related protein Rab-7a OS	13.1	13	0.992366
279	Q8BG32	Psmd11 PE	26S proteasome non-ATPase regulatory subunit 11 OS	4.03	5	1.24069
280	P32067	Ssb PE	Lupus La protein homolog OS	11.09	6	0.541028
281	P61982	Ywhag PE	14-3-3 protein gamma OS	13.1	20	1.52672
282	P17427	Ap2a2 PE	AP-2 complex subunit alpha-2 OS	9.07	3	0.330761
283	P14206	Rpsa PE	40S ribosomal protein SA OS	21.17	15	0.70855
284	Q6ZWN5	Rps9 PE	40S ribosomal protein S9 OS	24.19	25	1.03348
286	O08795	Prkcsh PE	Glucosidase 2 subunit beta OS	7.06	1	0.141643
287	P37913	Lig1 PE	DNA ligase 1 OS	6.05	6	0.991736
288	Q91YE6	Ipo9 PE	Importin-9 OS	4.03	6	1.48883
289	P49722	Psma2 PE	Proteasome subunit alpha type-2 OS	1.01	5	4.9505
290	P68254	Ywhaq PE	14-3-3 protein theta OS	11.09	16	1.44274
291	Q9CZ13	Uqcrc1 PE	Cytochrome b-c1 complex subunit 1, mitochondrial OS	6.05	2	0.330579
292	P57722	Pcbp3 PE	Poly(rC)-binding protein 3 OS	13.1	7	0.534351
293	Q91VC3	Eif4a3 PE	Eukaryotic initiation factor 4A-III OS	9.07	5	0.551268
294	Q3TXS7	Psmd1 PE	26S proteasome non-ATPase regulatory subunit 1 OS	4.03	3	0.744417
295	Q8CI94	Pygb PE	Glycogen phosphorylase, brain form OS	4.03	0	0
296	P18760	Cfl1 PE	Cofilin-1 OS	30.24	32	1.0582
297	Q9R0P9	Uchl1 PE	Ubiquitin carboxyl-terminal hydrolase isozyme L1 OS	8.06	16	1.98511
298	Q8VDW0	Ddx39 PE	ATP-dependent RNA helicase DDX39 OS	15.12	7	0.462963
299	P17742	Ppia PE	Peptidyl-prolyl cis-trans isomerase A OS	37.29	39	1.04586
300	Q8K224	Nat10 PE	N-acetyltransferase 10 OS	7.06	1	0.141643
301	Q8BJ71	Nup93 PE	Nuclear pore complex protein Nup93 OS	8.06	1	0.124069
302	O88544	Cops4 PE	COP9 signalosome complex subunit 4 OS	8.06	10	1.24069
303	P97496	Smarcc1 PE	SWI/SNF complex subunit SMARCC1 OS	4.03	7	1.73697
304	Q8C1A5	Thop1 PE	Thimet oligopeptidase OS	7.06	3	0.424929
305	P49718	Mcm5 PE	DNA replication licensing factor MCM5 OS	7.06	4	0.566572
306	P54227	Stmn1 PE	Stathmin OS	13.1	17	1.29771
307	P70333	Hnrnph2 PE	Heterogeneous nuclear ribonucleoprotein H2 OS	17.13	10	0.583771
308	P42208	Sept2 PE	Septin-2 OS	4.03	3	0.744417
309	Q6PDQ2	Chd4 PE	Chromodomain-helicase-DNA-binding protein 4 OS	5.04	7	1.38889
310	Q99MR6	Srrt PE	Serrate RNA effector molecule homolog OS	4.03	8	1.98511
311	P46061	Rangap1 PE	Ran GTPase-activating protein 1 OS	7.06	8	1.13314
312	Q8CGK3	Lonp1 PE	Lon protease homolog, mitochondrial OS	6.05	3	0.495868
313	Q6ZWX6	Eif2s1 PE	Eukaryotic translation initiation factor 2 subunit 1 OS	8.06	5	0.620347
314	P60229	Eif3e PE	Eukaryotic translation initiation factor 3 subunit E OS	10.08	7	0.694444
315	P19157	Gstp1 PE	Glutathione S-transferase P 1 OS	8.06	15	1.86104
316	P18155	Mthfd2 PE	Bifunctional methylenetetrahydrofolate dehydrogenase/cyclohydrolase, mitochondrial OS	5.04	4	0.793651
317	Q6PDM2	Sfrs1 PE	Splicing factor, arginine/serine-rich 1 OS	12.1	10	0.826446
318	P62196	Psmc5 PE	26S protease regulatory subunit 8 OS	8.06	7	0.868486
319	Q9CZ44	Nsfl1c PE	NSFL1 cofactor p47 OS	5.04	7	1.38889
320	Q3THK7	Gmps PE	GMP synthase [glutamine-hydrolyzing] OS	7.06	5	0.708215
321	Q6PDG5	Smarcc2 PE	SWI/SNF complex subunit SMARCC2 OS	5.04	7	1.38889
322	Q60931	Vdac3 PE	Voltage-dependent anion-selective channel protein 3 OS	15.12	12	0.793651
323	Q05D44	Eif5b PE	Eukaryotic translation initiation factor 5B OS	5.04	7	1.38889
324	Q61753	Phgdh PE	D-3-phosphoglycerate dehydrogenase OS	11.09	11	0.991885
325	O35286	Dhx15 PE	Putative pre-mRNA-splicing factor ATP-dependent RNA helicase DHX15 OS	9.07	4	0.441014
326	P26040	Ezr PE	Ezrin OS	7.06	7	0.991501
327	Q9CXW3	Cacybp PE	Calcyclin-binding protein OS	12.1	10	0.826446
328	Q62446	Fkbp3 PE	FK506-binding protein 3 OS	7.06	8	1.13314
329	Q62465	Vat1 PE	Synaptic vesicle membrane protein VAT-1 homolog OS	5.04	4	0.793651
330	Q8CG47	Smc4 PE	Structural maintenance of chromosomes protein 4 OS	3.02	7	2.31788
331	P29391	Ftl1 PE	Ferritin light chain 1 OS	14.11	1	0.0708717
332	Q61033	Tmpo PE	Lamina-associated polypeptide 2, isoforms alpha/zeta OS	8.06	3	0.372208
333	Q920B9	Supt16h PE	FACT complex subunit SPT16 OS	2.02	8	3.9604
334	P07742	Rrm1 PE	Ribonucleoside-diphosphate reductase large subunit OS	6.05	1	0.165289
336	P28738	Kif5c PE	Kinesin heavy chain isoform 5C OS	7.06	7	0.991501
337	Q7TQI3	Otub1 PE	Ubiquitin thioesterase OTUB1 OS	8.06	3	0.372208
338	Q60865	Caprin1 PE	Caprin-1 OS	8.06	4	0.496278
339	Q8BMK4	Ckap4 PE	Cytoskeleton-associated protein 4 OS	6.05	1	0.165289
340	O70194	Eif3d PE	Eukaryotic translation initiation factor 3 subunit D OS	8.06	6	0.744417
341	Q9D6R2	Idh3a PE	Isocitrate dehydrogenase [NAD] subunit alpha, mitochondrial OS	10.08	9	0.892857
342	P35278	Rab5c PE	Ras-related protein Rab-5C OS	4.03	8	1.98511
343	P62242	Rps8 PE	40S ribosomal protein S8 OS	31.25	32	1.024
344	Q9QZE5	Copg PE	Coatomer subunit gamma OS	5.04	3	0.595238
345	Q8C1B7	Sept11 PE	Septin-11 OS	8.06	2	0.248139
346	P14152	Mdh1 PE	Malate dehydrogenase, cytoplasmic OS	11.09	20	1.80343
347	Q64674	Srm PE	Spermidine synthase OS	10.08	9	0.892857
348	Q9JHR7	Ide PE	Insulin-degrading enzyme OS	3.02	4	1.3245
349	Q9DCW4	Etfb PE	Electron transfer flavoprotein subunit beta OS	5.04	9	1.78571
350	Q6IRU2	Tpm4 PE	Tropomyosin alpha-4 chain OS	8.06	7	0.868486
351	Q9Z2U0	Psma7 PE	Proteasome subunit alpha type-7 OS	7.06	9	1.27479
352	Q9D0R2	Tars PE	Threonyl-tRNA synthetase, cytoplasmic OS	5.04	4	0.793651
353	P97822	Anp32e PE	Acidic leucine-rich nuclear phosphoprotein 32 family member E OS	7.06	8	1.13314
354	P35980	Rpl18 PE	60S ribosomal protein L18 OS	34.27	26	0.758681
355	O55131	Sept7 PE	Septin-7 OS	3.02	1	0.331126
356	P26645	Marcks PE	Myristoylated alanine-rich C-kinase substrate OS	3.02	3	0.993377
357	P30681	Hmgb2 PE	High mobility group protein B2 OS	9.07	13	1.4333
358	P62751	Rpl23a PE	60S ribosomal protein L23a OS	13.1	12	0.916031
359	P97855	G3bp1 PE	Ras GTPase-activating protein-binding protein 1 OS	6.05	5	0.826446
360	P63085	Mapk1 PE	Mitogen-activated protein kinase 1 OS	2.02	5	2.47525
361	P60122	Ruvbl1 PE	RuvB-like 1 OS	10.08	4	0.396825
362	P46660	Ina PE	Alpha-internexin OS	4.03	3	0.744417
363	Q60597	Ogdh PE	2-oxoglutarate dehydrogenase E1 component, mitochondrial OS	7.06	5	0.708215
364	P46638	Rab11b PE	Ras-related protein Rab-11B OS	5.04	9	1.78571
365	Q9Z2U1	Psma5 PE	Proteasome subunit alpha type-5 OS	7.06	9	1.27479
366	Q3UPL0	Sec31a PE	Protein transport protein Sec31A OS	3.02	3	0.993377
367	Q9D880	Timm50 PE	Mitochondrial import inner membrane translocase subunit TIM50 OS	6.05	6	0.991736
368	P51410	Rpl9 PE	60S ribosomal protein L9 OS	14.11	13	0.921332
369	P51174	Acadl PE	Long-chain specific acyl-CoA dehydrogenase, mitochondrial OS	1.01	1	0.990099
370	Q9CQ65	Mtap PE	S-methyl-5'-thioadenosine phosphorylase OS	3.02	6	1.98675
371	Q60737	Csnk2a1 PE	Casein kinase II subunit alpha OS	4.03	3	0.744417
372	Q99NB9	Sf3b1 PE	Splicing factor 3B subunit 1 OS	6.05	6	0.991736
373	Q9WTP6	Ak2 PE	Adenylate kinase 2, mitochondrial OS	6.05	4	0.661157
374	P16014	Chgb PE	Secretogranin-1 OS	1.01	7	6.93069
375	Q9DB20	Atp5o PE	ATP synthase subunit O, mitochondrial OS	12.1	13	1.07438
376	P62204	Calm1 PE	Calmodulin OS	8.06	9	1.11663
377	Q9Z2X1	Hnrnpf PE	Heterogeneous nuclear ribonucleoprotein F OS	24.19	13	0.537412
378	Q93092	Taldo1 PE	Transaldolase OS	8.06	9	1.11663
379	P23198	Cbx3 PE	Chromobox protein homolog 3 OS	11.09	12	1.08206
380	Q99LF4	D10Wsu52e PE	UPF0027 protein C22orf28 homolog OS	0	7	#DIV/0!
381	P99026	Psmb4 PE	Proteasome subunit beta type-4 OS	3.02	6	1.98675
382	O55143	Atp2a2 PE	Sarcoplasmic/endoplasmic reticulum calcium ATPase 2 OS	1.01	15	14.8515
384	P63158	Hmgb1 PE	High mobility group protein B1 OS	10.08	7	0.694444
385	Q8BH59	Slc25a12 PE	Calcium-binding mitochondrial carrier protein Aralar1 OS	5.04	5	0.992063
386	Q91VR5	Ddx1 PE	ATP-dependent RNA helicase DDX1 OS	7.06	1	0.141643
387	P62137	Ppp1ca PE	Serine/threonine-protein phosphatase PP1-alpha catalytic subunit OS	8.06	6	0.744417
388	P62301	Rps13 PE	40S ribosomal protein S13 OS	16.13	14	0.867948
389	Q9DC69	Ndufa9 PE	NADH dehydrogenase [ubiquinone] 1 alpha subcomplex subunit 9, mitochondrial OS	2.02	1	0.49505
390	Q99JI6	Rap1b PE	Ras-related protein Rap-1b OS	5.04	3	0.595238
391	P26350	Ptma PE	Prothymosin alpha OS	19.15	16	0.835509
392	P26516	Psmd7 PE	26S proteasome non-ATPase regulatory subunit 7 OS	5.04	6	1.19048
393	Q9Z2I8	Suclg2 PE	Succinyl-CoA ligase [GDP-forming] subunit beta, mitochondrial OS	2.02	6	2.9703
394	P56959	Fus PE	RNA-binding protein FUS OS	7.06	2	0.283286
395	P62082	Rps7 PE	40S ribosomal protein S7 OS	11.09	9	0.811542
396	Q3U0V1	Khsrp PE	Far upstream element-binding protein 2 OS	7.06	2	0.283286
397	Q91XV3	Basp1 PE	Brain acid soluble protein 1 OS	11.09	6	0.541028
398	Q99JY9	Actr3 PE	Actin-related protein 3 OS	4.03	2	0.496278
399	O54734	Ddost PE	Dolichyl-diphosphooligosaccharide--protein glycosyltransferase 48 kDa subunit OS	6.05	5	0.826446
400	Q91V12	Acot7 PE	Cytosolic acyl coenzyme A thioester hydrolase OS	12.1	14	1.15702
401	Q8BYA0	Tbcd PE	Tubulin-specific chaperone D OS	5.04	2	0.396825
402	Q8BSL7	Arf2 PE	ADP-ribosylation factor 2 OS	5.04	6	1.19048
403	P67984	Rpl22 PE	60S ribosomal protein L22 OS	16.13	14	0.867948
404	Q920E5	Fdps PE	Farnesyl pyrophosphate synthetase OS	9.07	8	0.882029
405	Q9CQE8	2 SV	UPF0568 protein C14orf166 homolog OS	3.02	4	1.3245
406	Q9WUA3	Pfkp PE	6-phosphofructokinase type C OS	7.06	1	0.141643
407	Q3TEA8	Hp1bp3 PE	Heterochromatin protein 1-binding protein 3 OS	3.02	1	0.331126
408	P57776	Eef1d PE	Elongation factor 1-delta OS	12.1	10	0.826446
409	Q91VR2	Atp5c1 PE	ATP synthase subunit gamma, mitochondrial OS	13.1	13	0.992366
410	Q60668	Hnrnpd PE	Heterogeneous nuclear ribonucleoprotein D0 OS	8.06	8	0.992556
411	P62192	Psmc1 PE	26S protease regulatory subunit 4 OS	6.05	5	0.826446
412	Q921F2	Tardbp PE	TAR DNA-binding protein 43 OS	16.13	11	0.681959
413	P62754	Rps6 PE	40S ribosomal protein S6 OS	13.1	7	0.534351
414	P70670	Naca PE	Nascent polypeptide-associated complex subunit alpha, muscle-specific form OS	17.13	13	0.758903
415	P48962	Slc25a4 PE	ADP/ATP translocase 1 OS	36.29	49	1.35023
416	P62962	Pfn1 PE	Profilin-1 OS	14.11	14	0.992204
417	Q9R0Y5	Ak1 PE	Adenylate kinase isoenzyme 1 OS	4.03	4	0.992556
418	Q922U2	Krt5 PE	Keratin, type II cytoskeletal 5 OS	20.16	36	1.78571
419	P15532	Nme1 PE	Nucleoside diphosphate kinase A OS	14.11	14	0.992204
421	Q9DCT2	Ndufs3 PE	NADH dehydrogenase [ubiquinone] iron-sulfur protein 3, mitochondrial OS	6.05	0	0
422	Q9D0I8	Mrto4 PE	mRNA turnover protein 4 homolog OS	11.09	9	0.811542
423	Q8K2B3	Sdha PE	Succinate dehydrogenase [ubiquinone] flavoprotein subunit, mitochondrial OS	2.02	5	2.47525
424	P53026	Rpl10a PE	60S ribosomal protein L10a OS	14.11	11	0.779589
425	O70251	Eef1b PE	Elongation factor 1-beta OS	22.17	26	1.17276
426	Q9Z1R2	Bat3 PE	Large proline-rich protein BAT3 OS	4.03	7	1.73697
427	Q9D1J3	Hcc1 PE	Nuclear protein Hcc-1 OS	7.06	7	0.991501
428	P20357	Map2 PE	Microtubule-associated protein 2 OS	0	1	#DIV/0!
429	Q99JI4	Psmd6 PE	26S proteasome non-ATPase regulatory subunit 6 OS	6.05	3	0.495868
430	Q9D819	Ppa1 PE	Inorganic pyrophosphatase OS	5.04	7	1.38889
431	P61255	Rpl26 PE	60S ribosomal protein L26 OS	11.09	8	0.721371
432	Q8JZK9	Hmgcs1 PE	Hydroxymethylglutaryl-CoA synthase, cytoplasmic OS	0	3	#DIV/0!
433	Q8VI75	Ipo4 PE	Importin-4 OS	2.02	3	1.48515
434	Q80TB8	Vat1l PE	Synaptic vesicle membrane protein VAT-1 homolog-like OS	7.06	4	0.566572
435	O70435	Psma3 PE	Proteasome subunit alpha type-3 OS	6.05	8	1.32231
436	P49717	Mcm4 PE	DNA replication licensing factor MCM4 OS	6.05	1	0.165289
437	Q8QZT1	Acat1 PE	Acetyl-CoA acetyltransferase, mitochondrial OS	6.05	6	0.991736
438	Q9EQU5	Set PE	Protein SET OS	10.08	10	0.992063
439	Q61881	Mcm7 PE	DNA replication licensing factor MCM7 OS	8.06	4	0.496278
440	O08807	Prdx4 PE	Peroxiredoxin-4 OS	8.06	8	0.992556
441	Q9CXW4	Rpl11 PE	60S ribosomal protein L11 OS	13.1	12	0.916031
442	Q3UEB3	Puf60 PE	Poly(U)-binding-splicing factor PUF60 OS	5.04	3	0.595238
443	P47962	Rpl5 PE	60S ribosomal protein L5 OS	10.08	7	0.694444
444	Q60605	Myl6 PE	Myosin light polypeptide 6 OS	7.06	15	2.12465
445	Q8BH04	Pck2 PE	Phosphoenolpyruvate carboxykinase [GTP], mitochondrial OS	3.02	6	1.98675
446	Q99KK7	Dpp3 PE	Dipeptidyl-peptidase 3 OS	5.04	1	0.198413
447	Q14C51	Ptcd3 PE	Pentatricopeptide repeat-containing protein 3, mitochondrial OS	6.05	0	0
448	P70699	Gaa PE	Lysosomal alpha-glucosidase OS	3.02	4	1.3245
449	Q60930	Vdac2 PE	Voltage-dependent anion-selective channel protein 2 OS	7.06	8	1.13314
451	P06837	Gap43 PE	Neuromodulin OS	4.03	4	0.992556
452	Q8BHC4	Dcakd PE	Dephospho-CoA kinase domain-containing protein OS	9.07	8	0.882029
453	P61290	Psme3 PE	Proteasome activator complex subunit 3 OS	6.05	7	1.15702
454	Q8BFY9	Tnpo1 PE	Transportin-1 OS	7.06	5	0.708215
455	Q8R1M2	H2afj PE	Histone H2A.J OS	195.54	121	0.618799
456	Q9WV55	Vapa PE	Vesicle-associated membrane protein-associated protein A OS	7.06	8	1.13314
457	P18242	Ctsd PE	Cathepsin D OS	0	1	#DIV/0!
458	Q9WUP7	Uchl5 PE	Ubiquitin carboxyl-terminal hydrolase isozyme L5 OS	2.02	6	2.9703
459	P63242	Eif5a PE	Eukaryotic translation initiation factor 5A-1 OS	17.13	13	0.758903
460	Q80X50	Ubap2l PE	Ubiquitin-associated protein 2-like OS	4.03	4	0.992556
461	Q8BMF4	Dlat PE	Dihydrolipoyllysine-residue acetyltransferase component of pyruvate dehydrogenase complex, mitochondrial OS	3.02	7	2.31788
462	P13595	Ncam1 PE	Neural cell adhesion molecule 1 OS	7.06	2	0.283286
463	P07724	Alb PE	Serum albumin OS	5.04	39	7.7381
464	Q5SWD9	Tsr1 PE	Pre-rRNA-processing protein TSR1 homolog OS	4.03	4	0.992556
465	P62141	Ppp1cb PE	Serine/threonine-protein phosphatase PP1-beta catalytic subunit OS	8.06	6	0.744417
466	Q78ZA7	Nap1l4 PE	Nucleosome assembly protein 1-like 4 OS	8.06	8	0.992556
467	Q3THE2	Myl12b PE	Myosin regulatory light chain 12B OS	11.09	8	0.721371
468	Q5XG71	Utp20 PE	Small subunit processome component 20 homolog OS	4.03	1	0.248139
469	P35550	Fbl PE	rRNA 2'-O-methyltransferase fibrillarin OS	7.06	3	0.424929
470	P62821	Rab1A PE	Ras-related protein Rab-1A OS	16.13	10	0.619963
471	Q9QZQ8	H2afy PE	Core histone macro-H2A.1 OS	6.05	1	0.165289
472	Q9CQQ7	Atp5f1 PE	ATP synthase subunit b, mitochondrial OS	3.02	3	0.993377
473	Q8K4Z5	Sf3a1 PE	Splicing factor 3 subunit 1 OS	7.06	1	0.141643
474	Q99L47	St13 PE	Hsc70-interacting protein OS	8.06	7	0.868486
475	O89086	Rbm3 PE	Putative RNA-binding protein 3 OS	7.06	5	0.708215
476	P06801	Me1 PE	NADP-dependent malic enzyme OS	1.01	3	2.9703
478	P29758	Oat PE	Ornithine aminotransferase, mitochondrial OS	6.05	1	0.165289
479	P62827	Ran PE	GTP-binding nuclear protein Ran OS	15.12	19	1.25661
480	Q9CZM2	Rpl15 PE	60S ribosomal protein L15 OS	5.04	8	1.5873
481	P25206	Mcm3 PE	DNA replication licensing factor MCM3 OS	5.04	2	0.396825
482	Q922K7	Nop2 PE	Putative ribosomal RNA methyltransferase NOP2 OS	4.03	2	0.496278
483	P27546	Map4 PE	Microtubule-associated protein 4 OS	2.02	0	0
484	P60335	Pcbp1 PE	Poly(rC)-binding protein 1 OS	10.08	6	0.595238
486	P13864	Dnmt1 PE	DNA (cytosine-5)-methyltransferase 1 OS	4.03	3	0.744417
489	Q8R326	Pspc1 PE	Paraspeckle component 1 OS	4.03	1	0.248139
490	P53994	Rab2a PE	Ras-related protein Rab-2A OS	6.05	7	1.15702
491	P51881	Slc25a5 PE	ADP/ATP translocase 2 OS	36.29	46	1.26757
492	P18872	Gnao1 PE	Guanine nucleotide-binding protein G(o) subunit alpha OS	3.02	4	1.3245
493	P62814	Atp6v1b2 PE	V-type proton ATPase subunit B, brain isoform OS	5.04	4	0.793651
494	Q922Q8	Lrrc59 PE	Leucine-rich repeat-containing protein 59 OS	9.07	6	0.661521
495	Q9CPU0	Glo1 PE	Lactoylglutathione lyase OS	4.03	4	0.992556
496	P51660	Hsd17b4 PE	Peroxisomal multifunctional enzyme type 2 OS	3.02	2	0.662252
497	Q9WVJ2	Psmd13 PE	26S proteasome non-ATPase regulatory subunit 13 OS	3.02	4	1.3245
498	Q9QZD9	Eif3i PE	Eukaryotic translation initiation factor 3 subunit I OS	5.04	4	0.793651
499	Q9CQD1	Rab5a PE	Ras-related protein Rab-5A OS	2.02	5	2.47525
500	Q9QYB1	Clic4 PE	Chloride intracellular channel protein 4 OS	2.02	7	3.46535
501	Q9D8W5	Psmd12 PE	26S proteasome non-ATPase regulatory subunit 12 OS	7.06	2	0.283286
502	P34022	Ranbp1 PE	Ran-specific GTPase-activating protein OS	7.06	11	1.55807
503	P54116	Stom PE	Erythrocyte band 7 integral membrane protein OS	0	6	#DIV/0!
504	P62991	Rps27a PE	Ubiquitin OS	36.29	58	1.59824
505	Q8BU30	Iars PE	Isoleucyl-tRNA synthetase, cytoplasmic OS	3.02	4	1.3245
506	Q9JKB3	Csda PE	DNA-binding protein A OS	5.04	5	0.992063
507	Q9R1P1	Psmb3 PE	Proteasome subunit beta type-3 OS	6.05	6	0.991736
508	Q8K363	Ddx18 PE	ATP-dependent RNA helicase DDX18 OS	5.04	0	0
509	Q9Z1Z0	Uso1 PE	General vesicular transport factor p115 OS	2.02	3	1.48515
510	P02535	Krt10 PE	Keratin, type I cytoskeletal 10 OS	11.09	35	3.156
511	Q8K0D5	Gfm1 PE	Elongation factor G 1, mitochondrial OS	6.05	1	0.165289
512	P17918	Pcna PE	Proliferating cell nuclear antigen OS	7.06	4	0.566572
513	P97371	Psme1 PE	Proteasome activator complex subunit 1 OS	6.05	7	1.15702
514	Q8BK64	Ahsa1 PE	Activator of 90 kDa heat shock protein ATPase homolog 1 OS	3.02	3	0.993377
515	Q05920	Pc PE	Pyruvate carboxylase, mitochondrial OS	0	5	#DIV/0!
517	Q61029	Tmpo PE	Lamina-associated polypeptide 2, isoforms beta/delta/epsilon/gamma OS	7.06	5	0.708215
518	Q9R0N0	Galk1 PE	Galactokinase OS	3.02	2	0.662252
519	O35381	Anp32a PE	Acidic leucine-rich nuclear phosphoprotein 32 family member A OS	3.02	9	2.98013
520	Q9WVA3	Bub3 PE	Mitotic checkpoint protein BUB3 OS	4.03	1	0.248139
522	Q5SUR0	Pfas PE	Phosphoribosylformylglycinamidine synthase OS	4.03	3	0.744417
523	Q99JX4	Eif3m PE	Eukaryotic translation initiation factor 3 subunit M OS	3.02	5	1.65563
524	Q8BK67	Rcc2 PE	Protein RCC2 OS	6.05	3	0.495868
525	P61161	Actr2 PE	Actin-related protein 2 OS	5.04	6	1.19048
526	Q9CPY7	Lap3 PE	Cytosol aminopeptidase OS	3.02	4	1.3245
527	Q8BI84	Mia3 PE	Melanoma inhibitory activity protein 3 OS	0	6	#DIV/0!
528	P12382	Pfkl PE	6-phosphofructokinase, liver type OS	4.03	2	0.496278
529	Q9D0K2	Oxct1 PE	Succinyl-CoA:3-ketoacid-coenzyme A transferase 1, mitochondrial OS	4.03	8	1.98511
530	P99029	Prdx5 PE	Peroxiredoxin-5, mitochondrial OS	0	1	#DIV/0!
531	P50247	Ahcy PE	Adenosylhomocysteinase OS	5.04	8	1.5873
532	P26369	U2af2 PE	Splicing factor U2AF 65 kDa subunit OS	4.03	3	0.744417
533	Q64012	Raly PE	RNA-binding protein Raly OS	5.04	4	0.793651
534	P47963	Rpl13 PE	60S ribosomal protein L13 OS	13.1	14	1.0687
535	Q8VDF2	Uhrf1 PE	E3 ubiquitin-protein ligase UHRF1 OS	5.04	0	0
536	Q01405	Sec23a PE	Protein transport protein Sec23A OS	5.04	1	0.198413
537	Q9CU62	Smc1a PE	Structural maintenance of chromosomes protein 1A OS	1.01	4	3.9604
538	Q9R1P4	Psma1 PE	Proteasome subunit alpha type-1 OS	5.04	4	0.793651
539	Q08943	Ssrp1 PE	FACT complex subunit SSRP1 OS	2.02	1	0.49505
540	P57716	Ncstn PE	Nicastrin OS	4.03	3	0.744417
541	Q9CRB9	Chchd3 PE	Coiled-coil-helix-coiled-coil-helix domain-containing protein 3, mitochondrial OS	4.03	3	0.744417
542	P54071	Idh2 PE	Isocitrate dehydrogenase [NADP], mitochondrial OS	2.02	2	0.990099
544	P63325	Rps10 PE	40S ribosomal protein S10 OS	13.1	11	0.839695
545	Q8R317	Ubqln1 PE	Ubiquilin-1 OS	2.02	1	0.49505
546	Q9CR16	Ppid PE	40 kDa peptidyl-prolyl cis-trans isomerase OS	2.02	3	1.48515
548	Q99ME9	Gtpbp4 PE	Nucleolar GTP-binding protein 1 OS	4.03	3	0.744417
549	P21107	Tpm3 PE	Tropomyosin alpha-3 chain OS	5.04	5	0.992063
550	P14131	Rps16 PE	40S ribosomal protein S16 OS	15.12	14	0.925926
551	O35691	Pnn PE	Pinin OS	3.02	1	0.331126
552	Q6URW6	Myh14 PE	Myosin-14 OS	5.04	8	1.5873
553	Q9CXY6	Ilf2 PE	Interleukin enhancer-binding factor 2 OS	3.02	3	0.993377
554	Q9D0F9	Pgm1 PE	Phosphoglucomutase-1 OS	0	1	#DIV/0!
555	P41105	Rpl28 PE	60S ribosomal protein L28 OS	5.04	7	1.38889
556	Q1HFZ0	Nsun2 PE	tRNA (cytosine-5-)-methyltransferase NSUN2 OS	6.05	2	0.330579
557	Q99L45	Eif2s2 PE	Eukaryotic translation initiation factor 2 subunit 2 OS	7.06	0	0
558	O35658	C1qbp PE	Complement component 1 Q subcomponent-binding protein, mitochondrial OS	6.05	5	0.826446
560	P61924	Copz1 PE	Coatomer subunit zeta-1 OS	5.04	4	0.793651
561	O54984	Asna1 PE	Arsenical pump-driving ATPase OS	3.02	4	1.3245
562	Q9CQA3	Sdhb PE	Succinate dehydrogenase [ubiquinone] iron-sulfur subunit, mitochondrial OS	1.01	2	1.9802
563	P62334	Psmc6 PE	26S protease regulatory subunit S10B OS	5.04	4	0.793651
564	Q6ZQ08	Cnot1 PE	CCR4-NOT transcription complex subunit 1 OS	1.01	5	4.9505
565	Q9CQ60	Pgls PE	6-phosphogluconolactonase OS	1.01	5	4.9505
566	Q60899	Elavl2 PE	ELAV-like protein 2 OS	3.02	5	1.65563
567	Q8VEM8	Slc25a3 PE	Phosphate carrier protein, mitochondrial OS	12.1	16	1.32231
568	P61164	Actr1a PE	Alpha-centractin OS	4.03	4	0.992556
569	Q9CZU3	Skiv2l2 PE	Superkiller viralicidic activity 2-like 2 OS	2.02	4	1.9802
570	Q8BFR5	Tufm PE	Elongation factor Tu, mitochondrial OS	3.02	2	0.662252
571	Q9JJI8	Rpl38 PE	60S ribosomal protein L38 OS	2.02	4	1.9802
572	Q8VHX6	Flnc PE	Filamin-C OS	1.01	2	1.9802
573	Q61701	Elavl4 PE	ELAV-like protein 4 OS	5.04	5	0.992063
574	Q9R1P3	Psmb2 PE	Proteasome subunit beta type-2 OS	7.06	5	0.708215
575	Q9CR57	Rpl14 PE	60S ribosomal protein L14 OS	19.15	25	1.30548
576	P63028	Tpt1 PE	Translationally-controlled tumor protein OS	10.08	9	0.892857
577	Q9D7G0	Prps1 PE	Ribose-phosphate pyrophosphokinase 1 OS	4.03	2	0.496278
578	P84104	Sfrs3 PE	Splicing factor, arginine/serine-rich 3 OS	14.11	8	0.566974
579	Q64433	Hspe1 PE	10 kDa heat shock protein, mitochondrial OS	6.05	7	1.15702
580	P59999	Arpc4 PE	Actin-related protein 2/3 complex subunit 4 OS	8.06	10	1.24069
581	Q9ER72	Cars PE	Cysteinyl-tRNA synthetase, cytoplasmic OS	4.03	2	0.496278
582	Q9DBP5	Cmpk1 PE	UMP-CMP kinase OS	5.04	2	0.396825
583	O54774	Ap3d1 PE	AP-3 complex subunit delta-1 OS	1.01	3	2.9703
584	Q61686	Cbx5 PE	Chromobox protein homolog 5 OS	4.03	6	1.48883
585	P45376	Akr1b1 PE	Aldose reductase OS	7.06	9	1.27479
586	P01942	Hba PE	Hemoglobin subunit alpha OS	1.01	0	0
587	Q9WV54	Asah1 PE	Acid ceramidase OS	0	1	#DIV/0!
588	P11103	Parp1 PE	Poly [ADP-ribose] polymerase 1 OS	2.02	4	1.9802
589	O88844	Idh1 PE	Isocitrate dehydrogenase [NADP] cytoplasmic OS	2.02	3	1.48515
590	Q8VBV7	Cops8 PE	COP9 signalosome complex subunit 8 OS	4.03	2	0.496278
591	Q99P88	Nup155 PE	Nuclear pore complex protein Nup155 OS	3.02	2	0.662252
592	Q8C854	Myef2 PE	Myelin expression factor 2 OS	3.02	4	1.3245
593	Q9QYI3	Dnajc7 PE	DnaJ homolog subfamily C member 7 OS	5.04	4	0.793651
594	O08749	Dld PE	Dihydrolipoyl dehydrogenase, mitochondrial OS	3.02	2	0.662252
595	Q9QZE7	Tsnax PE	Translin-associated protein X OS	3.02	1	0.331126
598	Q64152	Btf3 PE	Transcription factor BTF3 OS	7.06	3	0.424929
599	Q80UG5	Sept9 PE	Septin-9 OS	2.02	3	1.48515
601	Q01768	Nme2 PE	Nucleoside diphosphate kinase B OS	13.1	13	0.992366
602	P32921	Wars PE	Tryptophanyl-tRNA synthetase, cytoplasmic OS	5.04	0	0
603	Q9CPR4	Rpl17 PE	60S ribosomal protein L17 OS	7.06	7	0.991501
604	Q9CPW4	Arpc5 PE	Actin-related protein 2/3 complex subunit 5 OS	2.02	5	2.47525
605	O35841	Api5 PE	Apoptosis inhibitor 5 OS	4.03	2	0.496278
606	O35857	Timm44 PE	Mitochondrial import inner membrane translocase subunit TIM44 OS	4.03	3	0.744417
607	P08030	Aprt PE	Adenine phosphoribosyltransferase OS	13.1	12	0.916031
608	Q3THS6	Mat2a PE	S-adenosylmethionine synthetase isoform type-2 OS	6.05	3	0.495868
609	P08752	Gnai2 PE	Guanine nucleotide-binding protein G(i), alpha-2 subunit OS	3.02	2	0.662252
610	Q9DBC7	Prkar1a PE	cAMP-dependent protein kinase type I-alpha regulatory subunit OS	4.03	1	0.248139
611	Q9R257	Hebp1 PE	Heme-binding protein 1 OS	3.02	0	0
612	Q9D358	Acp1 PE	Low molecular weight phosphotyrosine protein phosphatase OS	6.05	6	0.991736
613	P08228	Sod1 PE	Superoxide dismutase [Cu-Zn] OS	14.11	13	0.921332
614	P19783	Cox4i1 PE	Cytochrome c oxidase subunit 4 isoform 1, mitochondrial OS	2.02	1	0.49505
615	P63276	Rps17 PE	40S ribosomal protein S17 OS	3.02	7	2.31788
616	P24527	Lta4h PE	Leukotriene A-4 hydrolase OS	0	2	#DIV/0!
617	P62264	Rps14 PE	40S ribosomal protein S14 OS	11.09	13	1.17223
618	Q6ZWV3	Rpl10 PE	60S ribosomal protein L10 OS	6.05	8	1.32231
619	P84084	Arf5 PE	ADP-ribosylation factor 5 OS	8.06	10	1.24069
620	P48722	Hspa4l PE	Heat shock 70 kDa protein 4L OS	4.03	1	0.248139
622	Q9JIF7	Copb1 PE	Coatomer subunit beta OS	3.02	2	0.662252
623	Q9JJU8	Sh3bgrl PE	SH3 domain-binding glutamic acid-rich-like protein OS	2.02	1	0.49505
625	Q9DB15	Mrpl12 PE	39S ribosomal protein L12, mitochondrial OS	8.06	7	0.868486
626	Q8R5C5	Actr1b PE	Beta-centractin OS	4.03	3	0.744417
627	P54728	Rad23b PE	UV excision repair protein RAD23 homolog B OS	1.01	2	1.9802
628	Q61081	Cdc37 PE	Hsp90 co-chaperone Cdc37 OS	5.04	2	0.396825
629	Q9JK81	Myg1 PE	UPF0160 protein MYG1, mitochondrial OS	4.03	1	0.248139
630	Q99LE6	Abcf2 PE	ATP-binding cassette sub-family F member 2 OS	5.04	0	0
631	Q924C1	Xpo5 PE	Exportin-5 OS	2.02	3	1.48515
632	Q64522	Hist2h2ab PE	Histone H2A type 2-B OS	123.98	62	0.500081
633	Q9CVB6	Arpc2 PE	Actin-related protein 2/3 complex subunit 2 OS	5.04	3	0.595238
634	O70311	Nmt2 PE	Glycylpeptide N-tetradecanoyltransferase 2 OS	3.02	2	0.662252
635	Q501J6	Ddx17 PE	Probable ATP-dependent RNA helicase DDX17 OS	13.1	15	1.14504
637	P24288	Bcat1 PE	Branched-chain-amino-acid aminotransferase, cytosolic OS	4.03	5	1.24069
638	Q8CAY6	Acat2 PE	Acetyl-CoA acetyltransferase, cytosolic OS	2.02	4	1.9802
639	Q9EST5	Anp32b PE	Acidic leucine-rich nuclear phosphoprotein 32 family member B OS	2.02	7	3.46535
640	Q9DAR7	Dcps PE	Scavenger mRNA-decapping enzyme DcpS OS	3.02	2	0.662252
641	Q9Z130	Hnrpdl PE	Heterogeneous nuclear ribonucleoprotein D-like OS	5.04	5	0.992063
642	Q8BIJ6	Iars2 PE	Isoleucyl-tRNA synthetase, mitochondrial OS	1.01	0	0
643	P62245	Rps15a PE	40S ribosomal protein S15a OS	6.05	4	0.661157
644	P62717	Rpl18a PE	60S ribosomal protein L18a OS	8.06	7	0.868486
645	Q6A068	Cdc5l PE	Cell division cycle 5-related protein OS	4.03	1	0.248139
647	Q99JB2	Stoml2 PE	Stomatin-like protein 2 OS	5.04	2	0.396825
648	O55201	Supt5h PE	Transcription elongation factor SPT5 OS	3.02	1	0.331126
649	P47857	Pfkm PE	6-phosphofructokinase, muscle type OS	4.03	0	0
650	Q99KQ4	Nampt PE	Nicotinamide phosphoribosyltransferase OS	2.02	4	1.9802
651	P10639	Txn PE	Thioredoxin OS	8.06	14	1.73697
652	Q7TNV0	Dek PE	Protein DEK OS	4.03	0	0
653	Q99MD9	Nasp PE	Nuclear autoantigenic sperm protein OS	1.01	4	3.9604
654	Q8C7X2	Kiaa0090 PE	Uncharacterized protein KIAA0090 OS	3.02	1	0.331126
655	Q9R0P5	Dstn PE	Destrin OS	4.03	7	1.73697
656	Q91V41	Rab14 PE	Ras-related protein Rab-14 OS	3.02	4	1.3245
657	Q9CQM9	Glrx3 PE	Glutaredoxin-3 OS	4.03	5	1.24069
658	Q9WUM4	Coro1c PE	Coronin-1C OS	3.02	5	1.65563
659	P35293	Rab18 PE	Ras-related protein Rab-18 OS	5.04	3	0.595238
660	Q6PHZ2	Camk2d PE	Calcium/calmodulin-dependent protein kinase type II delta chain OS	0	1	#DIV/0!
661	O70492	Snx3 PE	Sorting nexin-3 OS	7.06	3	0.424929
662	Q91W50	Csde1 PE	Cold shock domain-containing protein E1 OS	3.02	0	0
663	Q8VH51	Rbm39 PE	RNA-binding protein 39 OS	0	4	#DIV/0!
664	Q9QUM9	Psma6 PE	Proteasome subunit alpha type-6 OS	6.05	7	1.15702
665	Q99JR1	Sfxn1 PE	Sideroflexin-1 OS	2.02	5	2.47525
666	Q9QZQ1	Mllt4 PE	Afadin OS	1.01	3	2.9703
667	P39054	Dnm2 PE	Dynamin-2 OS	2.02	0	0
668	Q9CQ80	Vps25 PE	Vacuolar protein-sorting-associated protein 25 OS	5.04	5	0.992063
669	Q9JJ80	Bxdc1 PE	Brix domain-containing protein 1 OS	4.03	2	0.496278
670	Q7M6Y3	Picalm PE	Phosphatidylinositol-binding clathrin assembly protein OS	1.01	3	2.9703
671	Q9R0U0	Fusip1 PE	FUS-interacting serine-arginine-rich protein 1 OS	11.09	4	0.360685
672	P32020	Scp2 PE	Non-specific lipid-transfer protein OS	0	1	#DIV/0!
673	P62843	Rps15 PE	40S ribosomal protein S15 OS	2.02	4	1.9802
674	Q9Z1D1	Eif3g PE	Eukaryotic translation initiation factor 3 subunit G OS	5.04	3	0.595238
675	Q9QYJ0	Dnaja2 PE	DnaJ homolog subfamily A member 2 OS	4.03	0	0
676	Q9Z1Z2	Strap PE	Serine-threonine kinase receptor-associated protein OS	3.02	1	0.331126
677	Q62383	Supt6h PE	Transcription elongation factor SPT6 OS	1.01	2	1.9802
678	P62317	Snrpd2 PE	Small nuclear ribonucleoprotein Sm D2 OS	4.03	3	0.744417
679	Q9D2G2	Dlst PE	Dihydrolipoyllysine-residue succinyltransferase component of 2-oxoglutarate dehydrogenase complex, mitochondrial OS	3.02	2	0.662252
680	Q62186	Ssr4 PE	Translocon-associated protein subunit delta OS	6.05	1	0.165289
681	O09106	Hdac1 PE	Histone deacetylase 1 OS	4.03	1	0.248139
682	Q9DCS9	Ndufb10 PE	NADH dehydrogenase [ubiquinone] 1 beta subcomplex subunit 10 OS	5.04	0	0
683	Q60972	Rbbp4 PE	Histone-binding protein RBBP4 OS	4.03	3	0.744417
684	Q6P1B1	Xpnpep1 PE	Xaa-Pro aminopeptidase 1 OS	1.01	3	2.9703
685	P62900	Rpl31 PE	60S ribosomal protein L31 OS	9.07	11	1.21279
686	Q9Z0W3	Nup160 PE	Nuclear pore complex protein Nup160 OS	1.01	3	2.9703
688	Q9D1D4	Tmed10 PE	Transmembrane emp24 domain-containing protein 10 OS	4.03	2	0.496278
689	Q99LP6	Grpel1 PE	GrpE protein homolog 1, mitochondrial OS	3.02	4	1.3245
690	P62315	Snrpd1 PE	Small nuclear ribonucleoprotein Sm D1 OS	7.06	5	0.708215
691	Q9JLJ2	Aldh9a1 PE	4-trimethylaminobutyraldehyde dehydrogenase OS	1.01	4	3.9604
692	P58389	Ppp2r4 PE	Serine/threonine-protein phosphatase 2A regulatory subunit B' OS	4.03	2	0.496278
693	Q9Z1F9	Uba2 PE	SUMO-activating enzyme subunit 2 OS	3.02	1	0.331126
694	Q6IFX2	Krt42 PE	Keratin, type I cytoskeletal 42 OS	0	6	#DIV/0!
696	Q9Z1Q5	Clic1 PE	Chloride intracellular channel protein 1 OS	6.05	6	0.991736
697	O35226	Psmd4 PE	26S proteasome non-ATPase regulatory subunit 4 OS	1.01	2	1.9802
698	Q8BL97	Sfrs7 PE	Splicing factor, arginine/serine-rich 7 OS	13.1	9	0.687023
699	P60867	Rps20 PE	40S ribosomal protein S20 OS	5.04	10	1.98413
700	Q9R1C7	Prpf40a PE	Pre-mRNA-processing factor 40 homolog A OS	0	5	#DIV/0!
701	Q80UM7	Mogs PE	Mannosyl-oligosaccharide glucosidase OS	2.02	1	0.49505
702	Q62348	Tsn PE	Translin OS	1.01	2	1.9802
703	Q9ESZ8	Gtf2i PE	General transcription factor II-I OS	0	3	#DIV/0!
704	P60824	Cirbp PE	Cold-inducible RNA-binding protein OS	3.02	2	0.662252
705	Q61239	Fnta PE	Protein farnesyltransferase/geranylgeranyltransferase type-1 subunit alpha OS	2.02	3	1.48515
706	P05063	Aldoc PE	Fructose-bisphosphate aldolase C OS	1.01	0	0
707	Q04750	Top1 PE	DNA topoisomerase 1 OS	4.03	0	0
708	Q9JKX4	Aatf PE	Protein AATF OS	0	3	#DIV/0!
709	O09172	Gclm PE	Glutamate--cysteine ligase regulatory subunit OS	1.01	1	0.990099
710	Q9QXB9	Drg2 PE	Developmentally-regulated GTP-binding protein 2 OS	3.02	2	0.662252
711	P58771	Tpm1 PE	Tropomyosin alpha-1 chain OS	4.03	4	0.992556
712	Q8CGF7	Tcerg1 PE	Transcription elongation regulator 1 OS	2.02	1	0.49505
713	P32233	Drg1 PE	Developmentally-regulated GTP-binding protein 1 OS	3.02	3	0.993377
714	Q61990	Pcbp2 PE	Poly(rC)-binding protein 2 OS	8.06	9	1.11663
715	P35486	Pdha1 PE	Pyruvate dehydrogenase E1 component subunit alpha, somatic form, mitochondrial OS	3.02	0	0
716	Q9D051	Pdhb PE	Pyruvate dehydrogenase E1 component subunit beta, mitochondrial OS	0	2	#DIV/0!
717	Q8K019	Bclaf1 PE	Bcl-2-associated transcription factor 1 OS	3.02	2	0.662252
718	P35979	Rpl12 PE	60S ribosomal protein L12 OS	16.13	6	0.371978
719	Q9JMH6	Txnrd1 PE	Thioredoxin reductase 1, cytoplasmic OS	3.02	1	0.331126
720	P62849	Rps24 PE	40S ribosomal protein S24 OS	6.05	8	1.32231
721	Q4VA53	Pds5b PE	Sister chromatid cohesion protein PDS5 homolog B OS	3.02	1	0.331126
722	Q9WUA2	Farsb PE	Phenylalanyl-tRNA synthetase beta chain OS	3.02	2	0.662252
723	P56812	Pdcd5 PE	Programmed cell death protein 5 OS	6.05	2	0.330579
724	Q6ZQ73	Cand2 PE	Cullin-associated NEDD8-dissociated protein 2 OS	1.01	3	2.9703
725	P16045	Lgals1 PE	Galectin-1 OS	1.01	3	2.9703
726	Q9CZR8	Tsfm PE	Elongation factor Ts, mitochondrial OS	1.01	2	1.9802
727	Q3U9G9	Lbr PE	Lamin-B receptor OS	0	4	#DIV/0!
728	P84099	Rpl19 PE	60S ribosomal protein L19 OS	5.04	6	1.19048
729	Q91YR1	Twf1 PE	Twinfilin-1 OS	3.02	2	0.662252
730	Q569Z6	Thrap3 PE	Thyroid hormone receptor-associated protein 3 OS	2.02	1	0.49505
731	Q9Z0S1	Bpnt1 PE	3'(2'),5'-bisphosphate nucleotidase 1 OS	3.02	4	1.3245
732	Q8BJU0	Sgta PE	Small glutamine-rich tetratricopeptide repeat-containing protein alpha OS	2.02	2	0.990099
733	Q62418	Dbnl PE	Drebrin-like protein OS	2.02	1	0.49505
734	P28352	Apex1 PE	DNA-(apurinic or apyrimidinic site) lyase OS	2.02	4	1.9802
735	Q9WUL7	Arl3 PE	ADP-ribosylation factor-like protein 3 OS	3.02	5	1.65563
736	Q9CZ04	Cops7a PE	COP9 signalosome complex subunit 7a OS	4.03	2	0.496278
737	P47758	Srprb PE	Signal recognition particle receptor subunit beta OS	3.02	0	0
738	Q61414	Krt15 PE	Keratin, type I cytoskeletal 15 OS	1.01	9	8.91089
739	Q9JKX6	Nudt5 PE	ADP-sugar pyrophosphatase OS	5.04	4	0.793651
740	Q9CZY3	Ube2v1 PE	Ubiquitin-conjugating enzyme E2 variant 1 OS	4.03	7	1.73697
741	Q8R0G9	Nup133 PE	Nuclear pore complex protein Nup133 OS	4.03	2	0.496278
742	Q3U1J4	Ddb1 PE	DNA damage-binding protein 1 OS	0	4	#DIV/0!
743	P70288	Hdac2 PE	Histone deacetylase 2 OS	4.03	1	0.248139
744	Q9WU78	Pdcd6ip PE	Programmed cell death 6-interacting protein OS	2.02	1	0.49505
745	Q8BVI4	Qdpr PE	Dihydropteridine reductase OS	0	3	#DIV/0!
746	Q9JKB1	Uchl3 PE	Ubiquitin carboxyl-terminal hydrolase isozyme L3 OS	3.02	4	1.3245
747	Q7TMY8	Huwe1 PE	E3 ubiquitin-protein ligase HUWE1 OS	1.01	3	2.9703
748	Q6NVF9	Cpsf6 PE	Cleavage and polyadenylation specificity factor subunit 6 OS	3.02	2	0.662252
749	P21550	Eno3 PE	Beta-enolase OS	18.14	18	0.992282
750	Q99LD8	Ddah2 PE	N(G),N(G)-dimethylarginine dimethylaminohydrolase 2 OS	1.01	1	0.990099
751	Q9Z1G3	Atp6v1c1 PE	V-type proton ATPase subunit C 1 OS	2.02	3	1.48515
752	Q9WUK2	Eif4h PE	Eukaryotic translation initiation factor 4H OS	3.02	3	0.993377
753	P46460	Nsf PE	Vesicle-fusing ATPase OS	3.02	2	0.662252
754	O09167	Rpl21 PE	60S ribosomal protein L21 OS	8.06	8	0.992556
755	Q91ZJ5	Ugp2 PE	UTP--glucose-1-phosphate uridylyltransferase OS	2.02	0	0
756	P46664	Adss PE	Adenylosuccinate synthetase isozyme 2 OS	1.01	2	1.9802
757	Q9QY76	Vapb PE	Vesicle-associated membrane protein-associated protein B OS	4.03	2	0.496278
758	P04104	Krt1 PE	Keratin, type II cytoskeletal 1 OS	17.13	35	2.0432
759	Q91YR7	Prpf6 PE	Pre-mRNA-processing factor 6 OS	3.02	0	0
760	Q9CS42	Prps2 PE	Ribose-phosphate pyrophosphokinase 2 OS	3.02	2	0.662252
761	P61087	Ube2k PE	Ubiquitin-conjugating enzyme E2 K OS	3.02	5	1.65563
762	Q8CDN6	Txnl1 PE	Thioredoxin-like protein 1 OS	2.02	1	0.49505
763	P46978	Stt3a PE	Dolichyl-diphosphooligosaccharide--protein glycosyltransferase subunit STT3A OS	0	7	#DIV/0!
764	Q9CSU0	Rprd1b PE	Regulation of nuclear pre-mRNA domain-containing protein 1B OS	2.02	2	0.990099
765	P50431	Shmt1 PE	Serine hydroxymethyltransferase, cytosolic OS	3.02	2	0.662252
766	Q3TCN2	Plbd2 PE	Putative phospholipase B-like 2 OS	0	1	#DIV/0!
767	Q9DAW9	Cnn3 PE	Calponin-3 OS	2.02	3	1.48515
768	O08547	Sec22b PE	Vesicle-trafficking protein SEC22b OS	2.02	1	0.49505
769	Q9D662	Sec23b PE	Protein transport protein Sec23B OS	3.02	1	0.331126
770	Q6PDI5	Ecm29 PE	Proteasome-associated protein ECM29 homolog OS	2.02	6	2.9703
771	Q9JJV2	Pfn2 PE	Profilin-2 OS	1.01	0	0
773	P61358	Rpl27 PE	60S ribosomal protein L27 OS	4.03	5	1.24069
774	P62869	Tceb2 PE	Transcription elongation factor B polypeptide 2 OS	4.03	9	2.23325
775	P20108	Prdx3 PE	Thioredoxin-dependent peroxide reductase, mitochondrial OS	6.05	5	0.826446
776	Q07813	Bax PE	Apoptosis regulator BAX OS	3.02	3	0.993377
777	Q99KV1	Dnajb11 PE	DnaJ homolog subfamily B member 11 OS	1.01	2	1.9802
779	P62918	Rpl8 PE	60S ribosomal protein L8 OS	9.07	12	1.32304
780	P31786	Dbi PE	Acyl-CoA-binding protein OS	0	2	#DIV/0!
781	Q9JLI8	Sart3 PE	Squamous cell carcinoma antigen recognized by T-cells 3 OS	1.01	3	2.9703
782	Q8BWY3	Etf1 PE	Eukaryotic peptide chain release factor subunit 1 OS	5.04	1	0.198413
783	P47754	Capza2 PE	F-actin-capping protein subunit alpha-2 OS	2.02	4	1.9802
784	P24547	Impdh2 PE	Inosine-5'-monophosphate dehydrogenase 2 OS	2.02	4	1.9802
785	P70122	Sbds PE	Ribosome maturation protein SBDS OS	3.02	0	0
787	P62267	Rps23 PE	40S ribosomal protein S23 OS	7.06	11	1.55807
789	Q505F5	Lrrc47 PE	Leucine-rich repeat-containing protein 47 OS	4.03	4	0.992556
790	Q07646	Mest PE	Mesoderm-specific transcript protein OS	3.02	2	0.662252
791	P10922	H1f0 PE	Histone H1.0 OS	3.02	10	3.31126
793	O70591	Pfdn2 PE	Prefoldin subunit 2 OS	2.02	4	1.9802
794	P70398	Usp9x PE	Probable ubiquitin carboxyl-terminal hydrolase FAF-X OS	0	2	#DIV/0!
795	Q9DBG7	Srpr PE	Signal recognition particle receptor subunit alpha OS	3.02	1	0.331126
796	O89017	Lgmn PE	Legumain OS	3.02	1	0.331126
797	P62852	Rps25 PE	40S ribosomal protein S25 OS	14.11	14	0.992204
798	O70318	Epb41l2 PE	Band 4.1-like protein 2 OS	0	1	#DIV/0!
799	Q61425	Hadh PE	Hydroxyacyl-coenzyme A dehydrogenase, mitochondrial OS	3.02	2	0.662252
800	P62897	Cycs PE	Cytochrome c, somatic OS	1.01	1	0.990099
801	Q925I1	Atad3 PE	ATPase family AAA domain-containing protein 3 OS	3.02	0	0
802	P61750	Arf4 PE	ADP-ribosylation factor 4 OS	3.02	3	0.993377
803	Q61035	Hars PE	Histidyl-tRNA synthetase, cytoplasmic OS	3.02	0	0
805	P54822	Adsl PE	Adenylosuccinate lyase OS	1.01	2	1.9802
806	O35134	Polr1a PE	DNA-directed RNA polymerase I subunit RPA1 OS	0	3	#DIV/0!
807	P97461	Rps5 PE	40S ribosomal protein S5 OS	4.03	0	0
808	Q9D1C1	Ube2c PE	Ubiquitin-conjugating enzyme E2 C OS	4.03	1	0.248139
809	Q6ZQL4	Wdr43 PE	WD repeat-containing protein 43 OS	3.02	0	0
810	Q9JMA1	Usp14 PE	Ubiquitin carboxyl-terminal hydrolase 14 OS	4.03	3	0.744417
811	P00405	Mtco2 PE	Cytochrome c oxidase subunit 2 OS	0	1	#DIV/0!
812	Q9DCL9	Paics PE	Multifunctional protein ADE2 OS	4.03	4	0.992556
813	P63024	Vamp3 PE	Vesicle-associated membrane protein 3 OS	2.02	5	2.47525
814	P70698	Ctps PE	CTP synthase 1 OS	0	4	#DIV/0!
815	P17439	Gba PE	Glucosylceramidase OS	1.01	1	0.990099
816	P70677	Casp3 PE	Caspase-3 OS	2.02	8	3.9604
817	P62889	Rpl30 PE	60S ribosomal protein L30 OS	5.04	3	0.595238
818	P63280	Ube2i PE	SUMO-conjugating enzyme UBC9 OS	2.02	3	1.48515
819	Q9JM76	Arpc3 PE	Actin-related protein 2/3 complex subunit 3 OS	7.06	4	0.566572
820	P48758	Cbr1 PE	Carbonyl reductase [NADPH] 1 OS	1.01	3	2.9703
821	Q791V5	Mtch2 PE	Mitochondrial carrier homolog 2 OS	4.03	0	0
822	Q9CPQ8	Atp5l PE	ATP synthase subunit g, mitochondrial OS	1.01	3	2.9703
823	Q9D1G1	Rab1b PE	Ras-related protein Rab-1B OS	9.07	4	0.441014
824	Q9R0E1	Plod3 PE	Procollagen-lysine,2-oxoglutarate 5-dioxygenase 3 OS	3.02	1	0.331126
825	Q99LG2	Tnpo2 PE	Transportin-2 OS	3.02	2	0.662252
826	P00493	Hprt1 PE	Hypoxanthine-guanine phosphoribosyltransferase OS	1.01	6	5.94059
827	Q6ZWV7	Rpl35 PE	60S ribosomal protein L35 OS	8.06	8	0.992556
828	Q6PD26	Pigs PE	GPI transamidase component PIG-S OS	2.02	2	0.990099
829	Q62093	Sfrs2 PE	Splicing factor, arginine/serine-rich 2 OS	2.02	5	2.47525
830	Q9D0J4	Arl2 PE	ADP-ribosylation factor-like protein 2 OS	3.02	3	0.993377
831	O88487	Dync1i2 PE	Cytoplasmic dynein 1 intermediate chain 2 OS	2.02	0	0
832	Q60749	Khdrbs1 PE	KH domain-containing, RNA-binding, signal transduction-associated protein 1 OS	0	2	#DIV/0!
833	P45591	Cfl2 PE	Cofilin-2 OS	12.1	11	0.909091
834	Q8K0C4	Cyp51a1 PE	Lanosterol 14-alpha demethylase OS	2.02	3	1.48515
835	Q9QYR6	Map1a PE	Microtubule-associated protein 1A OS	2.02	2	0.990099
836	P12787	Cox5a PE	Cytochrome c oxidase subunit 5A, mitochondrial OS	7.06	5	0.708215
837	Q9CRB6	Tppp3 PE	Tubulin polymerization-promoting protein family member 3 OS	7.06	2	0.283286
839	Q9CZW5	Tomm70a PE	Mitochondrial import receptor subunit TOM70 OS	1.01	1	0.990099
840	Q61792	Lasp1 PE	LIM and SH3 domain protein 1 OS	0	1	#DIV/0!
841	Q921M7	Fam49b PE	Protein FAM49B OS	0	5	#DIV/0!
842	Q9R1Q8	Tagln3 PE	Transgelin-3 OS	2.02	1	0.49505
843	Q9ERU9	Ranbp2 PE	E3 SUMO-protein ligase RanBP2 OS	1.01	4	3.9604
844	Q9QYF1	Rdh11 PE	Retinol dehydrogenase 11 OS	1.01	6	5.94059
845	P28740	Kif2a PE	Kinesin-like protein KIF2A OS	3.02	0	0
846	P57759	Erp29 PE	Endoplasmic reticulum protein ERp29 OS	2.02	5	2.47525
848	P35279	Rab6a PE	Ras-related protein Rab-6A OS	3.02	2	0.662252
849	P11031	Sub1 PE	Activated RNA polymerase II transcriptional coactivator p15 OS	3.02	2	0.662252
850	P21995	Emb PE	Embigin OS	3.02	4	1.3245
852	P21278	Gna11 PE	Guanine nucleotide-binding protein subunit alpha-11 OS	0	1	#DIV/0!
853	P10630	Eif4a2 PE	Eukaryotic initiation factor 4A-II OS	2.02	3	1.48515
854	Q6ZWU9	Rps27 PE	40S ribosomal protein S27 OS	3.02	4	1.3245
855	P61089	Ube2n PE	Ubiquitin-conjugating enzyme E2 N OS	7.06	8	1.13314
856	O08599	Stxbp1 PE	Syntaxin-binding protein 1 OS	3.02	1	0.331126
857	P62774	Mtpn PE	Myotrophin OS	2.02	3	1.48515
859	Q3UHX2	Pdap1 PE	28 kDa heat- and acid-stable phosphoprotein OS	1.01	3	2.9703
860	Q6P1F6	Ppp2r2a PE	Serine/threonine-protein phosphatase 2A 55 kDa regulatory subunit B alpha isoform OS	3.02	1	0.331126
861	Q5XJY5	Arcn1 PE	Coatomer subunit delta OS	1.01	1	0.990099
862	O09061	Psmb1 PE	Proteasome subunit beta type-1 OS	3.02	6	1.98675
863	Q9QUI0	Rhoa PE	Transforming protein RhoA OS	2.02	4	1.9802
864	Q9DBR1	Xrn2 PE	5'-3' exoribonuclease 2 OS	1.01	0	0
865	Q9D0M3	Cyc1 PE	Cytochrome c1, heme protein, mitochondrial OS	4.03	1	0.248139
866	Q6NS46	Pdcd11 PE	Protein RRP5 homolog OS	2.02	3	1.48515
867	O70503	Hsd17b12 PE	Estradiol 17-beta-dehydrogenase 12 OS	1.01	3	2.9703
868	P11679	Krt8 PE	Keratin, type II cytoskeletal 8 OS	4.03	1	0.248139
869	Q99LI7	Cstf3 PE	Cleavage stimulation factor 77 kDa subunit OS	3.02	0	0
870	Q8C0C7	Farsa PE	Phenylalanyl-tRNA synthetase alpha chain OS	1.01	3	2.9703
871	O35114	Scarb2 PE	Lysosome membrane protein 2 OS	1.01	0	0
872	A2APV2	Fmnl2 PE	Formin-like protein 2 OS	0	2	#DIV/0!
873	O35864	Cops5 PE	COP9 signalosome complex subunit 5 OS	2.02	1	0.49505
874	Q05816	Fabp5 PE	Fatty acid-binding protein, epidermal OS	4.03	4	0.992556
875	P47753	Capza1 PE	F-actin-capping protein subunit alpha-1 OS	2.02	4	1.9802
876	Q6NZB0	Dnajc8 PE	DnaJ homolog subfamily C member 8 OS	2.02	1	0.49505
877	Q99KP6	Prpf19 PE	Pre-mRNA-processing factor 19 OS	2.02	3	1.48515
878	O35900	Lsm2 PE	U6 snRNA-associated Sm-like protein LSm2 OS	1.01	2	1.9802
879	Q9CX56	Psmd8 PE	26S proteasome non-ATPase regulatory subunit 8 OS	0	3	#DIV/0!
880	Q3UM45	Ppp1r7 PE	Protein phosphatase 1 regulatory subunit 7 OS	2.02	4	1.9802
881	Q8VE97	Sfrs4 PE	Splicing factor, arginine/serine-rich 4 OS	3.02	0	0
882	O08756	Hsd17b10 PE	3-hydroxyacyl-CoA dehydrogenase type-2 OS	2.02	2	0.990099
883	Q9Z0N1	Eif2s3x PE	Eukaryotic translation initiation factor 2 subunit 3, X-linked OS	3.02	2	0.662252
884	Q9DBD5	Pelp1 PE	Proline-, glutamic acid- and leucine-rich protein 1 OS	2.02	3	1.48515
885	Q6NZC7	Sec23ip PE	SEC23-interacting protein OS	2.02	1	0.49505
886	P08553	Nefm PE	Neurofilament medium polypeptide OS	1.01	0	0
887	P47757	Capzb PE	F-actin-capping protein subunit beta OS	2.02	5	2.47525
888	Q66JS6	Eif3j PE	Eukaryotic translation initiation factor 3 subunit J OS	3.02	2	0.662252
889	O08583	Thoc4 PE	THO complex subunit 4 OS	5.04	7	1.38889
891	Q64520	Guk1 PE	Guanylate kinase OS	1.01	2	1.9802
892	Q9DC61	Pmpca PE	Mitochondrial-processing peptidase subunit alpha OS	0	3	#DIV/0!
893	Q8BKS9	Kiaa0020 PE	Pumilio domain-containing protein KIAA0020 OS	3.02	0	0
894	P57784	Snrpa1 PE	U2 small nuclear ribonucleoprotein A' OS	3.02	3	0.993377
895	P61082	Ube2m PE	NEDD8-conjugating enzyme Ubc12 OS	0	5	#DIV/0!
898	Q5SW19	Kiaa0664 PE	Protein KIAA0664 OS	2.02	2	0.990099
899	O35479	Rbmx PE	Heterogeneous nuclear ribonucleoprotein G OS	3.02	4	1.3245
900	P22892	Ap1g1 PE	AP-1 complex subunit gamma-1 OS	2.02	1	0.49505
901	Q9R1T4	Sept6 PE	Septin-6 OS	3.02	0	0
902	O35972	Mrpl23 PE	39S ribosomal protein L23, mitochondrial OS	1.01	1	0.990099
903	Q8WTY4	Ciapin1 PE	Anamorsin OS	3.02	1	0.331126
904	Q62425	Ndufa4 PE	NADH dehydrogenase [ubiquinone] 1 alpha subcomplex subunit 4 OS	1.01	2	1.9802
905	Q9D7X3	Dusp3 PE	Dual specificity protein phosphatase 3 OS	1.01	2	1.9802
906	P09055	Itgb1 PE	Integrin beta-1 OS	1.01	1	0.990099
907	Q91YP2	Nln PE	Neurolysin, mitochondrial OS	2.02	0	0
908	Q9CQR2	Rps21 PE	40S ribosomal protein S21 OS	2.02	1	0.49505
909	P62281	Rps11 PE	40S ribosomal protein S11 OS	5.04	6	1.19048
910	Q61166	Mapre1 PE	Microtubule-associated protein RP/EB family member 1 OS	0	2	#DIV/0!
911	P63001	Rac1 PE	Ras-related C3 botulinum toxin substrate 1 OS	3.02	3	0.993377
913	Q9Z2K1	Krt16 PE	Keratin, type I cytoskeletal 16 OS	1.01	6	5.94059
914	Q9WTX5	Skp1 PE	S-phase kinase-associated protein 1 OS	3.02	6	1.98675
916	P57746	Atp6v1d PE	V-type proton ATPase subunit D OS	2.02	2	0.990099
917	Q8N9S3	Ahsa2 PE	Activator of 90 kDa heat shock protein ATPase homolog 2 OS	2.02	2	0.990099
918	Q05CL8	Larp7 PE	La-related protein 7 OS	3.02	0	0
919	P40124	Cap1 PE	Adenylyl cyclase-associated protein 1 OS	2.02	1	0.49505
920	Q9Z0H1	Wdr46 PE	WD repeat-containing protein 46 OS	2.02	0	0
921	Q91VK1	Bzw2 PE	Basic leucine zipper and W2 domain-containing protein 2 OS	1.01	2	1.9802
922	O88545	Cops6 PE	COP9 signalosome complex subunit 6 OS	2.02	2	0.990099
923	O35593	Psmd14 PE	26S proteasome non-ATPase regulatory subunit 14 OS	0	3	#DIV/0!
924	Q8K4Z3	Apoa1bp PE	Apolipoprotein A-I-binding protein OS	2.02	1	0.49505
925	Q8BY87	Usp47 PE	Ubiquitin carboxyl-terminal hydrolase 47 OS	0	2	#DIV/0!
926	Q3UDE2	Ttll12 PE	Tubulin--tyrosine ligase-like protein 12 OS	2.02	2	0.990099
927	Q922J9	Far1 PE	Fatty acyl-CoA reductase 1 OS	2.02	0	0
928	Q9WV92	Epb41l3 PE	Band 4.1-like protein 3 OS	1.01	3	2.9703
929	Q80WJ7	Mtdh PE	Protein LYRIC OS	1.01	0	0
930	Q8C2Q3	Rbm14 PE	RNA-binding protein 14 OS	3.02	1	0.331126
931	P58044	Idi1 PE	Isopentenyl-diphosphate Delta-isomerase 1 OS	0	2	#DIV/0!
932	P23591	Tsta3 PE	GDP-L-fucose synthetase OS	2.02	3	1.48515
933	P09671	Sod2 PE	Superoxide dismutase [Mn], mitochondrial OS	3.02	2	0.662252
934	Q60900	Elavl3 PE	ELAV-like protein 3 OS	1.01	2	1.9802
935	Q9CYG7	Tomm34 PE	Mitochondrial import receptor subunit TOM34 OS	2.02	1	0.49505
936	P47915	Rpl29 PE	60S ribosomal protein L29 OS	6.05	10	1.65289
937	Q8BH95	Echs1 PE	Enoyl-CoA hydratase, mitochondrial OS	2.02	2	0.990099
938	O55029	Copb2 PE	Coatomer subunit beta' OS	1.01	2	1.9802
939	Q80Y14	Glrx5 PE	Glutaredoxin-related protein 5 OS	4.03	4	0.992556
940	P01900	H2-D1 PE	H-2 class I histocompatibility antigen, D-D alpha chain OS	1.01	2	1.9802
941	Q62448	Eif4g2 PE	Eukaryotic translation initiation factor 4 gamma 2 OS	2.02	0	0
942	Q59J78	Ndufaf2 PE	Mimitin, mitochondrial OS	2.02	1	0.49505
943	Q3UGR5	Hdhd2 PE	Haloacid dehalogenase-like hydrolase domain-containing protein 2 OS	3.02	1	0.331126
944	Q80X82	Sympk PE	Symplekin OS	1.01	2	1.9802
947	P61202	Cops2 PE	COP9 signalosome complex subunit 2 OS	3.02	0	0
948	P50518	Atp6v1e1 PE	V-type proton ATPase subunit E 1 OS	3.02	4	1.3245
949	Q9CY50	Ssr1 PE	Translocon-associated protein subunit alpha OS	3.02	2	0.662252
950	Q9CQ71	Rpa3 PE	Replication protein A 14 kDa subunit OS	3.02	2	0.662252
951	Q8BQM4	Heatr3 PE	HEAT repeat-containing protein 3 OS	3.02	1	0.331126
952	Q8BWZ3	1 SV	TPR repeat-containing protein C12orf30 homolog OS	2.02	1	0.49505
954	Q9QYJ3	Dnajb1 PE	DnaJ homolog subfamily B member 1 OS	1.01	2	1.9802
955	Q7TT37	Ikbkap PE	Elongator complex protein 1 OS	1.01	2	1.9802
956	Q9JMG7	Hdgfrp3 PE	Hepatoma-derived growth factor-related protein 3 OS	0	2	#DIV/0!
957	P62855	Rps26 PE	40S ribosomal protein S26 OS	7.06	5	0.708215
958	Q9R0Q7	Ptges3 PE	Prostaglandin E synthase 3 OS	6.05	3	0.495868
959	Q9ER00	Stx12 PE	Syntaxin-12 OS	2.02	1	0.49505
960	P14115	Rpl27a PE	60S ribosomal protein L27a OS	6.05	4	0.661157
961	Q9CXS4	Cenpv PE	Centromere protein V OS	1.01	3	2.9703
962	P61027	Rab10 PE	Ras-related protein Rab-10 OS	3.02	2	0.662252
963	O35326	Sfrs5 PE	Splicing factor, arginine/serine-rich 5 OS	1.01	2	1.9802
964	Q91WU5	As3mt PE	Arsenite methyltransferase OS	1.01	2	1.9802
966	Q9WVL0	Gstz1 PE	Maleylacetoacetate isomerase OS	0	1	#DIV/0!
968	O54950	Prkag1 PE	5'-AMP-activated protein kinase subunit gamma-1 OS	2.02	0	0
969	Q9QYA2	Tomm40 PE	Mitochondrial import receptor subunit TOM40 homolog OS	2.02	1	0.49505
970	P10518	Alad PE	Delta-aminolevulinic acid dehydratase OS	2.02	1	0.49505
971	Q8VBT0	Tmx1 PE	Thioredoxin-related transmembrane protein 1 OS	2.02	2	0.990099
972	Q8BP67	Rpl24 PE	60S ribosomal protein L24 OS	5.04	9	1.78571
973	P70195	Psmb7 PE	Proteasome subunit beta type-7 OS	2.02	1	0.49505
975	Q9D3D9	Atp5d PE	ATP synthase subunit delta, mitochondrial OS	4.03	5	1.24069
976	P70336	Rock2 PE	Rho-associated protein kinase 2 OS	0	2	#DIV/0!
977	Q9CWX9	Ddx47 PE	Probable ATP-dependent RNA helicase DDX47 OS	2.02	0	0
979	Q9DC51	Gnai3 PE	Guanine nucleotide-binding protein G(k) subunit alpha OS	3.02	1	0.331126
980	P31230	Scye1 PE	Multisynthetase complex auxiliary component p43 OS	2.02	2	0.990099
981	Q9QXT0	Cnpy2 PE	Protein canopy homolog 2 OS	2.02	1	0.49505
982	Q91VW3	Sh3bgrl3 PE	SH3 domain-binding glutamic acid-rich-like protein 3 OS	0	2	#DIV/0!
983	Q64105	Spr PE	Sepiapterin reductase OS	0	1	#DIV/0!
985	P47802	Mtx1 PE	Metaxin-1 OS	1.01	2	1.9802
986	P62830	Rpl23 PE	60S ribosomal protein L23 OS	7.06	7	0.991501
989	Q6P8I4	Pcnp PE	PEST proteolytic signal-containing nuclear protein OS	2.02	1	0.49505
990	Q9CR67	Tmem33 PE	Transmembrane protein 33 OS	3.02	3	0.993377
992	O35343	Kpna4 PE	Importin subunit alpha-4 OS	2.02	0	0
993	Q52KI8	Srrm1 PE	Serine/arginine repetitive matrix protein 1 OS	2.02	0	0
994	Q9DB05	Napa PE	Alpha-soluble NSF attachment protein OS	0	2	#DIV/0!
995	Q8BGW1	Fto PE	Protein fto OS	2.02	0	0
996	Q810A7	Ddx42 PE	ATP-dependent RNA helicase DDX42 OS	1.01	2	1.9802
997	Q8K297	Glt25d1 PE	Glycosyltransferase 25 family member 1 OS	2.02	0	0
999	Q8VED5	Krt79 PE	Keratin, type II cytoskeletal 79 OS	8.06	15	1.86104
1000	Q9QZ23	Nfu1 PE	NFU1 iron-sulfur cluster scaffold homolog, mitochondrial OS	0	2	#DIV/0!
1001	Q8CG76	Akr7a2 PE	Aflatoxin B1 aldehyde reductase member 2 OS	2.02	1	0.49505
1002	Q61074	Ppm1g PE	Protein phosphatase 1G OS	3.02	2	0.662252
1003	Q99M31	Hspa14 PE	Heat shock 70 kDa protein 14 OS	1.01	2	1.9802
1004	Q8BRF7	Scfd1 PE	Sec1 family domain-containing protein 1 OS	1.01	2	1.9802
1005	Q9Z1T1	Ap3b1 PE	AP-3 complex subunit beta-1 OS	1.01	2	1.9802
1007	Q60692	Psmb6 PE	Proteasome subunit beta type-6 OS	4.03	7	1.73697
1008	Q01730	Rsu1 PE	Ras suppressor protein 1 OS	3.02	2	0.662252
1009	Q9CRT8	Xpot PE	Exportin-T OS	2.02	0	0
1011	Q9CPQ3	Tomm22 PE	Mitochondrial import receptor subunit TOM22 homolog OS	1.01	2	1.9802
1012	Q80ZS3	Mrps26 PE	28S ribosomal protein S26, mitochondrial OS	3.02	0	0
1013	Q9ES00	Ube4b PE	Ubiquitin conjugation factor E4 B OS	1.01	2	1.9802
1014	Q99J62	Rfc4 PE	Replication factor C subunit 4 OS	2.02	0	0
1015	Q8CCF0	Prpf31 PE	U4/U6 small nuclear ribonucleoprotein Prp31 OS	0	2	#DIV/0!
1016	P59708	Sf3b14 PE	Pre-mRNA branch site protein p14 OS	1.01	3	2.9703
1018	O35143	Atpif1 PE	ATPase inhibitor, mitochondrial OS	1.01	1	0.990099
1019	P61957	Sumo2 PE	Small ubiquitin-related modifier 2 OS	6.05	5	0.826446
1020	Q63918	Sdpr PE	Serum deprivation-response protein OS	0	2	#DIV/0!
1021	Q9CQ92	Fis1 PE	Mitochondrial fission 1 protein OS	0	1	#DIV/0!
1022	Q3TTY5	Krt2 PE	Keratin, type II cytoskeletal 2 epidermal OS	1.01	3	2.9703
1023	Q9R1P0	Psma4 PE	Proteasome subunit alpha type-4 OS	3.02	6	1.98675
1024	Q9WV80	Snx1 PE	Sorting nexin-1 OS	0	2	#DIV/0!
1025	Q9Z2Y8	Prosc PE	Proline synthetase co-transcribed bacterial homolog protein OS	1.01	4	3.9604
1026	Q3UVK0	Ermp1 PE	Endoplasmic reticulum metallopeptidase 1 OS	0	4	#DIV/0!
1027	Q9D0J8	Ptms PE	Parathymosin OS	3.02	0	0
1028	Q9ERR7	Sep15 PE	15 kDa selenoprotein OS	0	3	#DIV/0!
1029	Q9DCA5	Bxdc2 PE	Brix domain-containing protein 2 OS	2.02	0	0
1030	Q9CQF3	Nudt21 PE	Cleavage and polyadenylation specificity factor subunit 5 OS	2.02	3	1.48515
1031	Q6ZQ58	Larp1 PE	La-related protein 1 OS	2.02	2	0.990099
1032	P27601	Gna13 PE	Guanine nucleotide-binding protein subunit alpha-13 OS	2.02	2	0.990099
1033	B2RY56	Rbm25 PE	RNA-binding protein 25 OS	2.02	0	0
1034	Q99LS3	Psph PE	Phosphoserine phosphatase OS	2.02	0	0
1035	O35215	Ddt PE	D-dopachrome decarboxylase OS	2.02	4	1.9802
1036	P28667	Marcksl1 PE	MARCKS-related protein OS	2.02	4	1.9802
1037	Q80YP0	Cdk3 PE	Cell division protein kinase 3 OS	1.01	3	2.9703
1039	Q9DBZ5	Eif3k PE	Eukaryotic translation initiation factor 3 subunit K OS	3.02	1	0.331126
1040	P63073	Eif4e PE	Eukaryotic translation initiation factor 4E OS	2.02	1	0.49505
1041	Q9D898	Arpc5l PE	Actin-related protein 2/3 complex subunit 5-like protein OS	2.02	1	0.49505
1042	Q11136	Pepd PE	Xaa-Pro dipeptidase OS	2.02	0	0
1043	P18654	Rps6ka3 PE	Ribosomal protein S6 kinase alpha-3 OS	2.02	2	0.990099
1044	O70378	Cox4nb PE	Neighbor of COX4 OS	2.02	1	0.49505
1045	P07356	Anxa2 PE	Annexin A2 OS	0	1	#DIV/0!
1046	Q9R0E2	Plod1 PE	Procollagen-lysine,2-oxoglutarate 5-dioxygenase 1 OS	2.02	1	0.49505
1047	P62858	Rps28 PE	40S ribosomal protein S28 OS	2.02	4	1.9802
1048	Q9CQC9	Sar1b PE	GTP-binding protein SAR1b OS	4.03	4	0.992556
1049	Q6PFR5	Tra2a PE	Transformer-2 protein homolog alpha OS	3.02	1	0.331126
1050	Q6ZWY3	Rps27l PE	40S ribosomal protein S27-like protein OS	2.02	3	1.48515
1051	Q61550	Rad21 PE	Double-strand-break repair protein rad21 homolog OS	2.02	0	0
1052	Q9CQ40	Mrpl49 PE	39S ribosomal protein L49, mitochondrial OS	1.01	2	1.9802
1053	Q8R5H1	Usp15 PE	Ubiquitin carboxyl-terminal hydrolase 15 OS	0	2	#DIV/0!
1055	Q9CQX2	Cyb5b PE	Cytochrome b5 type B OS	4.03	4	0.992556
1056	Q9CR62	Slc25a11 PE	Mitochondrial 2-oxoglutarate/malate carrier protein OS	2.02	2	0.990099
1057	P14576	Srp54 PE	Signal recognition particle 54 kDa protein OS	0	2	#DIV/0!
1058	P97315	Csrp1 PE	Cysteine and glycine-rich protein 1 OS	2.02	2	0.990099
1059	Q9CWM4	Pfdn1 PE	Prefoldin subunit 1 OS	3.02	4	1.3245
1060	Q8K1J6	Trnt1 PE	tRNA-nucleotidyltransferase 1, mitochondrial OS	2.02	1	0.49505
1061	P37040	Por PE	NADPH--cytochrome P450 reductase OS	2.02	0	0
1062	Q9DCZ4	Apoo PE	Apolipoprotein O OS	2.02	0	0
1063	P52479	Usp10 PE	Ubiquitin carboxyl-terminal hydrolase 10 OS	0	2	#DIV/0!
1065	Q61335	Bcap31 PE	B-cell receptor-associated protein 31 OS	2.02	1	0.49505
1066	Q9CY66	Gar1 PE	H/ACA ribonucleoprotein complex subunit 1 OS	2.02	0	0
1067	Q5U458	Dnajc11 PE	DnaJ homolog subfamily C member 11 OS	1.01	3	2.9703
1068	P19246	Nefh PE	Neurofilament heavy polypeptide OS	2.02	0	0
1069	P35585	Ap1m1 PE	AP-1 complex subunit mu-1 OS	2.02	1	0.49505
1070	P28063	Psmb8 PE	Proteasome subunit beta type-8 OS	1.01	2	1.9802
1071	Q9CWZ3	Rbm8a PE	RNA-binding protein 8A OS	3.02	1	0.331126
1073	Q9JIY5	Htra2 PE	Serine protease HTRA2, mitochondrial OS	2.02	1	0.49505
1074	Q9R190	Mta2 PE	Metastasis-associated protein MTA2 OS	2.02	0	0
1075	P12815	Pdcd6 PE	Programmed cell death protein 6 OS	3.02	2	0.662252
1076	Q9JKV1	Adrm1 PE	Proteasomal ubiquitin receptor ADRM1 OS	0	1	#DIV/0!
1077	Q8BRT1	Clasp2 PE	CLIP-associating protein 2 OS	0	1	#DIV/0!
1078	P61804	Dad1 PE	Dolichyl-diphosphooligosaccharide--protein glycosyltransferase subunit DAD1 OS	0	3	#DIV/0!
1079	P59325	Eif5 PE	Eukaryotic translation initiation factor 5 OS	2.02	2	0.990099
1080	Q8R016	Blmh PE	Bleomycin hydrolase OS	2.02	1	0.49505
1081	Q9D365	Spcs3 PE	Signal peptidase complex subunit 3 OS	1.01	0	0
1082	Q9CQK7	Rwdd1 PE	RWD domain-containing protein 1 OS	2.02	0	0
1083	P62305	Snrpe PE	Small nuclear ribonucleoprotein E OS	0	3	#DIV/0!
1084	Q6P542	Abcf1 PE	ATP-binding cassette sub-family F member 1 OS	1.01	0	0
1085	Q62189	Snrpa PE	U1 small nuclear ribonucleoprotein A OS	2.02	0	0
1088	P51863	Atp6v0d1 PE	V-type proton ATPase subunit d 1 OS	1.01	2	1.9802
1089	P00375	Dhfr PE	Dihydrofolate reductase OS	3.02	3	0.993377
1090	P08556	Nras PE	GTPase NRas OS	1.01	3	2.9703
1092	Q9CWL8	Ctnnbl1 PE	Beta-catenin-like protein 1 OS	1.01	2	1.9802
1094	Q9D8B3	Chmp4b PE	Charged multivesicular body protein 4b OS	1.01	1	0.990099
1095	Q9CWK8	Snx2 PE	Sorting nexin-2 OS	0	2	#DIV/0!
1096	Q9D1B9	Mrpl28 PE	39S ribosomal protein L28, mitochondrial OS	2.02	0	0
1097	Q91WD5	Ndufs2 PE	NADH dehydrogenase [ubiquinone] iron-sulfur protein 2, mitochondrial OS	2.02	0	0
1099	Q9CQI7	Snrpb2 PE	U2 small nuclear ribonucleoprotein B'' OS	1.01	2	1.9802
1100	Q9D0T1	Nhp2l1 PE	NHP2-like protein 1 OS	4.03	4	0.992556
1101	P62862	Fau PE	40S ribosomal protein S30 OS	3.02	2	0.662252
1103	Q99KG3	Rbm10 PE	RNA-binding protein 10 OS	2.02	0	0
1104	Q9D735	2 SV	Uncharacterized protein C19orf43 homolog OS	2.02	1	0.49505
1105	P18572	Bsg PE	Basigin OS	1.01	4	3.9604
1106	Q9D1M4	Eef1e1 PE	Eukaryotic translation elongation factor 1 epsilon-1 OS	2.02	1	0.49505
1107	Q6PAR5	Gapvd1 PE	GTPase-activating protein and VPS9 domain-containing protein 1 OS	2.02	2	0.990099
1108	Q9D855	Uqcrb PE	Cytochrome b-c1 complex subunit 7 OS	1.01	0	0
1110	Q9WV70	Noc2l PE	Nucleolar complex protein 2 homolog OS	2.02	0	0
1112	P23492	Np PE	Purine nucleoside phosphorylase OS	2.02	0	0
1113	Q8VHE0	Sec63 PE	Translocation protein SEC63 homolog OS	2.02	0	0
1115	Q9Z2N8	Actl6a PE	Actin-like protein 6A OS	1.01	1	0.990099
1116	Q9Z2W0	Dnpep PE	Aspartyl aminopeptidase OS	2.02	0	0
1118	Q80U93	Nup214 PE	Nuclear pore complex protein Nup214 OS	0	2	#DIV/0!
1120	Q6NV83	Sr140 PE	U2-associated protein SR140 OS	2.02	0	0
1122	P53657	Pklr PE	Pyruvate kinase isozymes R/L OS	4.03	1	0.248139
1123	Q8BLN5	Lss PE	Lanosterol synthase OS	1.01	2	1.9802
1124	Q9DCC4	Pycrl PE	Pyrroline-5-carboxylate reductase 3 OS	1.01	2	1.9802
1130	Q99LX0	Park7 PE	Protein DJ-1 OS	2.02	1	0.49505
1131	O54941	Smarce1 PE	SWI/SNF-related matrix-associated actin-dependent regulator chromatin subfamily E member 1 OS	2.02	0	0
1132	Q00612	G6pdx PE	Glucose-6-phosphate 1-dehydrogenase X OS	2.02	0	0
1137	Q9WVE8	Pacsin2 PE	Protein kinase C and casein kinase substrate in neurons protein 2 OS	0	2	#DIV/0!
1138	P68037	Ube2l3 PE	Ubiquitin-conjugating enzyme E2 L3 OS	1.01	0	0
1140	Q08093	Cnn2 PE	Calponin-2 OS	1.01	2	1.9802
1141	P48774	Gstm5 PE	Glutathione S-transferase Mu 5 OS	0	1	#DIV/0!
1142	Q6P5B0	Rrp12 PE	RRP12-like protein OS	2.02	0	0
1143	P40630	Tfam PE	Transcription factor A, mitochondrial OS	2.02	0	0
1144	P52431	Pold1 PE	DNA polymerase delta catalytic subunit OS	0	2	#DIV/0!
1145	Q9QZ88	Vps29 PE	Vacuolar protein sorting-associated protein 29 OS	2.02	0	0
1146	Q9D1R9	Rpl34 PE	60S ribosomal protein L34 OS	8.06	7	0.868486
1148	Q9D903	Ebna1bp2 PE	Probable rRNA-processing protein EBP2 OS	2.02	1	0.49505
1149	Q99P31	Hspbp1 PE	Hsp70-binding protein 1 OS	2.02	0	0
1150	Q8C5L7	Rbm34 PE	RNA-binding protein 34 OS	2.02	0	0
1151	P61211	Arl1 PE	ADP-ribosylation factor-like protein 1 OS	3.02	2	0.662252
1152	P83882	Rpl36a PE	60S ribosomal protein L36a OS	3.02	1	0.331126
1154	Q8VI84	Noc3l PE	Nucleolar complex protein 3 homolog OS	2.02	0	0
1155	Q9CYZ2	Tpd52l2 PE	Tumor protein D54 OS	0	2	#DIV/0!
1156	O35130	Emg1 PE	Probable ribosome biogenesis protein NEP1 OS	2.02	0	0
1157	Q91V64	Isoc1 PE	Isochorismatase domain-containing protein 1 OS	0	2	#DIV/0!
1159	O55142	Rpl35a PE	60S ribosomal protein L35a OS	3.02	1	0.331126
1160	P36916	Gnl1 PE	Guanine nucleotide-binding protein-like 1 OS	2.02	0	0
1161	Q8BLN6	Unc80 PE	Protein unc-80 homolog OS	2.02	0	0

## Sheet: 3
This sheet is "sheet 3" of the file "union of all Zs, all with 2 p results"
Sort based on FC, convert fractions to negative
Protein Group	SP ID	Short Name	Sequence Name	AD Normalized SC (N-SC)	AI Normalized SC (N-SC)	FC AI/AD	Converted FC
161	P47738	Aldh2 PE	Aldehyde dehydrogenase, mitochondrial OS	1.01	0	0
162	P56399	Usp5 PE	Ubiquitin carboxyl-terminal hydrolase 5 OS	10.08	0	0
188	Q91VD9	Ndufs1 PE	NADH-ubiquinone oxidoreductase 75 kDa subunit, mitochondrial OS	2.02	0	0
196	P26443	Glud1 PE	Glutamate dehydrogenase 1, mitochondrial OS	4.03	0	0
201	P48678	Lmna PE	Lamin-A/C OS	6.05	0	0
295	Q8CI94	Pygb PE	Glycogen phosphorylase, brain form OS	4.03	0	0
421	Q9DCT2	Ndufs3 PE	NADH dehydrogenase [ubiquinone] iron-sulfur protein 3, mitochondrial OS	6.05	0	0
447	Q14C51	Ptcd3 PE	Pentatricopeptide repeat-containing protein 3, mitochondrial OS	6.05	0	0
483	P27546	Map4 PE	Microtubule-associated protein 4 OS	2.02	0	0
508	Q8K363	Ddx18 PE	ATP-dependent RNA helicase DDX18 OS	5.04	0	0
535	Q8VDF2	Uhrf1 PE	E3 ubiquitin-protein ligase UHRF1 OS	5.04	0	0
557	Q99L45	Eif2s2 PE	Eukaryotic translation initiation factor 2 subunit 2 OS	7.06	0	0
586	P01942	Hba PE	Hemoglobin subunit alpha OS	1.01	0	0
602	P32921	Wars PE	Tryptophanyl-tRNA synthetase, cytoplasmic OS	5.04	0	0
611	Q9R257	Hebp1 PE	Heme-binding protein 1 OS	3.02	0	0
630	Q99LE6	Abcf2 PE	ATP-binding cassette sub-family F member 2 OS	5.04	0	0
642	Q8BIJ6	Iars2 PE	Isoleucyl-tRNA synthetase, mitochondrial OS	1.01	0	0
649	P47857	Pfkm PE	6-phosphofructokinase, muscle type OS	4.03	0	0
652	Q7TNV0	Dek PE	Protein DEK OS	4.03	0	0
662	Q91W50	Csde1 PE	Cold shock domain-containing protein E1 OS	3.02	0	0
667	P39054	Dnm2 PE	Dynamin-2 OS	2.02	0	0
675	Q9QYJ0	Dnaja2 PE	DnaJ homolog subfamily A member 2 OS	4.03	0	0
682	Q9DCS9	Ndufb10 PE	NADH dehydrogenase [ubiquinone] 1 beta subcomplex subunit 10 OS	5.04	0	0
706	P05063	Aldoc PE	Fructose-bisphosphate aldolase C OS	1.01	0	0
707	Q04750	Top1 PE	DNA topoisomerase 1 OS	4.03	0	0
715	P35486	Pdha1 PE	Pyruvate dehydrogenase E1 component subunit alpha, somatic form, mitochondrial OS	3.02	0	0
737	P47758	Srprb PE	Signal recognition particle receptor subunit beta OS	3.02	0	0
755	Q91ZJ5	Ugp2 PE	UTP--glucose-1-phosphate uridylyltransferase OS	2.02	0	0
759	Q91YR7	Prpf6 PE	Pre-mRNA-processing factor 6 OS	3.02	0	0
771	Q9JJV2	Pfn2 PE	Profilin-2 OS	1.01	0	0
785	P70122	Sbds PE	Ribosome maturation protein SBDS OS	3.02	0	0
801	Q925I1	Atad3 PE	ATPase family AAA domain-containing protein 3 OS	3.02	0	0
803	Q61035	Hars PE	Histidyl-tRNA synthetase, cytoplasmic OS	3.02	0	0
807	P97461	Rps5 PE	40S ribosomal protein S5 OS	4.03	0	0
809	Q6ZQL4	Wdr43 PE	WD repeat-containing protein 43 OS	3.02	0	0
821	Q791V5	Mtch2 PE	Mitochondrial carrier homolog 2 OS	4.03	0	0
831	O88487	Dync1i2 PE	Cytoplasmic dynein 1 intermediate chain 2 OS	2.02	0	0
845	P28740	Kif2a PE	Kinesin-like protein KIF2A OS	3.02	0	0
864	Q9DBR1	Xrn2 PE	5'-3' exoribonuclease 2 OS	1.01	0	0
869	Q99LI7	Cstf3 PE	Cleavage stimulation factor 77 kDa subunit OS	3.02	0	0
871	O35114	Scarb2 PE	Lysosome membrane protein 2 OS	1.01	0	0
881	Q8VE97	Sfrs4 PE	Splicing factor, arginine/serine-rich 4 OS	3.02	0	0
886	P08553	Nefm PE	Neurofilament medium polypeptide OS	1.01	0	0
893	Q8BKS9	Kiaa0020 PE	Pumilio domain-containing protein KIAA0020 OS	3.02	0	0
901	Q9R1T4	Sept6 PE	Septin-6 OS	3.02	0	0
907	Q91YP2	Nln PE	Neurolysin, mitochondrial OS	2.02	0	0
918	Q05CL8	Larp7 PE	La-related protein 7 OS	3.02	0	0
920	Q9Z0H1	Wdr46 PE	WD repeat-containing protein 46 OS	2.02	0	0
927	Q922J9	Far1 PE	Fatty acyl-CoA reductase 1 OS	2.02	0	0
929	Q80WJ7	Mtdh PE	Protein LYRIC OS	1.01	0	0
941	Q62448	Eif4g2 PE	Eukaryotic translation initiation factor 4 gamma 2 OS	2.02	0	0
947	P61202	Cops2 PE	COP9 signalosome complex subunit 2 OS	3.02	0	0
968	O54950	Prkag1 PE	5'-AMP-activated protein kinase subunit gamma-1 OS	2.02	0	0
977	Q9CWX9	Ddx47 PE	Probable ATP-dependent RNA helicase DDX47 OS	2.02	0	0
992	O35343	Kpna4 PE	Importin subunit alpha-4 OS	2.02	0	0
993	Q52KI8	Srrm1 PE	Serine/arginine repetitive matrix protein 1 OS	2.02	0	0
995	Q8BGW1	Fto PE	Protein fto OS	2.02	0	0
997	Q8K297	Glt25d1 PE	Glycosyltransferase 25 family member 1 OS	2.02	0	0
1009	Q9CRT8	Xpot PE	Exportin-T OS	2.02	0	0
1012	Q80ZS3	Mrps26 PE	28S ribosomal protein S26, mitochondrial OS	3.02	0	0
1014	Q99J62	Rfc4 PE	Replication factor C subunit 4 OS	2.02	0	0
1027	Q9D0J8	Ptms PE	Parathymosin OS	3.02	0	0
1029	Q9DCA5	Bxdc2 PE	Brix domain-containing protein 2 OS	2.02	0	0
1033	B2RY56	Rbm25 PE	RNA-binding protein 25 OS	2.02	0	0
1034	Q99LS3	Psph PE	Phosphoserine phosphatase OS	2.02	0	0
1042	Q11136	Pepd PE	Xaa-Pro dipeptidase OS	2.02	0	0
1051	Q61550	Rad21 PE	Double-strand-break repair protein rad21 homolog OS	2.02	0	0
1061	P37040	Por PE	NADPH--cytochrome P450 reductase OS	2.02	0	0
1062	Q9DCZ4	Apoo PE	Apolipoprotein O OS	2.02	0	0
1066	Q9CY66	Gar1 PE	H/ACA ribonucleoprotein complex subunit 1 OS	2.02	0	0
1068	P19246	Nefh PE	Neurofilament heavy polypeptide OS	2.02	0	0
1074	Q9R190	Mta2 PE	Metastasis-associated protein MTA2 OS	2.02	0	0
1081	Q9D365	Spcs3 PE	Signal peptidase complex subunit 3 OS	1.01	0	0
1082	Q9CQK7	Rwdd1 PE	RWD domain-containing protein 1 OS	2.02	0	0
1084	Q6P542	Abcf1 PE	ATP-binding cassette sub-family F member 1 OS	1.01	0	0
1085	Q62189	Snrpa PE	U1 small nuclear ribonucleoprotein A OS	2.02	0	0
1096	Q9D1B9	Mrpl28 PE	39S ribosomal protein L28, mitochondrial OS	2.02	0	0
1097	Q91WD5	Ndufs2 PE	NADH dehydrogenase [ubiquinone] iron-sulfur protein 2, mitochondrial OS	2.02	0	0
1103	Q99KG3	Rbm10 PE	RNA-binding protein 10 OS	2.02	0	0
1108	Q9D855	Uqcrb PE	Cytochrome b-c1 complex subunit 7 OS	1.01	0	0
1110	Q9WV70	Noc2l PE	Nucleolar complex protein 2 homolog OS	2.02	0	0
1112	P23492	Np PE	Purine nucleoside phosphorylase OS	2.02	0	0
1113	Q8VHE0	Sec63 PE	Translocation protein SEC63 homolog OS	2.02	0	0
1116	Q9Z2W0	Dnpep PE	Aspartyl aminopeptidase OS	2.02	0	0
1120	Q6NV83	Sr140 PE	U2-associated protein SR140 OS	2.02	0	0
1131	O54941	Smarce1 PE	SWI/SNF-related matrix-associated actin-dependent regulator chromatin subfamily E member 1 OS	2.02	0	0
1132	Q00612	G6pdx PE	Glucose-6-phosphate 1-dehydrogenase X OS	2.02	0	0
1138	P68037	Ube2l3 PE	Ubiquitin-conjugating enzyme E2 L3 OS	1.01	0	0
1142	Q6P5B0	Rrp12 PE	RRP12-like protein OS	2.02	0	0
1143	P40630	Tfam PE	Transcription factor A, mitochondrial OS	2.02	0	0
1145	Q9QZ88	Vps29 PE	Vacuolar protein sorting-associated protein 29 OS	2.02	0	0
1149	Q99P31	Hspbp1 PE	Hsp70-binding protein 1 OS	2.02	0	0
1150	Q8C5L7	Rbm34 PE	RNA-binding protein 34 OS	2.02	0	0
1154	Q8VI84	Noc3l PE	Nucleolar complex protein 3 homolog OS	2.02	0	0
1156	O35130	Emg1 PE	Probable ribosome biogenesis protein NEP1 OS	2.02	0	0
1160	P36916	Gnl1 PE	Guanine nucleotide-binding protein-like 1 OS	2.02	0	0
1161	Q8BLN6	Unc80 PE	Protein unc-80 homolog OS	2.02	0	0
331	P29391	Ftl1 PE	Ferritin light chain 1 OS	14.11	1	0.0708717
170	Q9EQH3	Vps35 PE	Vacuolar protein sorting-associated protein 35 OS	9.07	1	0.110254	-9.07
301	Q8BJ71	Nup93 PE	Nuclear pore complex protein Nup93 OS	8.06	1	0.124069	-8.06
286	O08795	Prkcsh PE	Glucosidase 2 subunit beta OS	7.06	1	0.141643	-7.06
300	Q8K224	Nat10 PE	N-acetyltransferase 10 OS	7.06	1	0.141643	-7.06
386	Q91VR5	Ddx1 PE	ATP-dependent RNA helicase DDX1 OS	7.06	1	0.141643	-7.06
406	Q9WUA3	Pfkp PE	6-phosphofructokinase type C OS	7.06	1	0.141643	-7.06
473	Q8K4Z5	Sf3a1 PE	Splicing factor 3 subunit 1 OS	7.06	1	0.141643	-7.06
334	P07742	Rrm1 PE	Ribonucleoside-diphosphate reductase large subunit OS	6.05	1	0.165289	-6.05
339	Q8BMK4	Ckap4 PE	Cytoskeleton-associated protein 4 OS	6.05	1	0.165289	-6.05
436	P49717	Mcm4 PE	DNA replication licensing factor MCM4 OS	6.05	1	0.165289	-6.05
471	Q9QZQ8	H2afy PE	Core histone macro-H2A.1 OS	6.05	1	0.165289	-6.05
478	P29758	Oat PE	Ornithine aminotransferase, mitochondrial OS	6.05	1	0.165289	-6.05
511	Q8K0D5	Gfm1 PE	Elongation factor G 1, mitochondrial OS	6.05	1	0.165289	-6.05
680	Q62186	Ssr4 PE	Translocon-associated protein subunit delta OS	6.05	1	0.165289	-6.05
446	Q99KK7	Dpp3 PE	Dipeptidyl-peptidase 3 OS	5.04	1	0.198413	-5.04
536	Q01405	Sec23a PE	Protein transport protein Sec23A OS	5.04	1	0.198413	-5.04
782	Q8BWY3	Etf1 PE	Eukaryotic peptide chain release factor subunit 1 OS	5.04	1	0.198413	-5.04
97	Q3V3R1	Mthfd1l PE	Monofunctional C1-tetrahydrofolate synthase, mitochondrial OS	19.15	4	0.208877	-4.7875
122	Q9Z110	Aldh18a1 PE	Delta-1-pyrroline-5-carboxylate synthetase OS	16.13	4	0.247985	-4.0325
345	Q8C1B7	Sept11 PE	Septin-11 OS	8.06	2	0.248139	-4.03
468	Q5XG71	Utp20 PE	Small subunit processome component 20 homolog OS	4.03	1	0.248139	-4.03
489	Q8R326	Pspc1 PE	Paraspeckle component 1 OS	4.03	1	0.248139	-4.03
520	Q9WVA3	Bub3 PE	Mitotic checkpoint protein BUB3 OS	4.03	1	0.248139	-4.03
610	Q9DBC7	Prkar1a PE	cAMP-dependent protein kinase type I-alpha regulatory subunit OS	4.03	1	0.248139	-4.03
620	P48722	Hspa4l PE	Heat shock 70 kDa protein 4L OS	4.03	1	0.248139	-4.03
629	Q9JK81	Myg1 PE	UPF0160 protein MYG1, mitochondrial OS	4.03	1	0.248139	-4.03
645	Q6A068	Cdc5l PE	Cell division cycle 5-related protein OS	4.03	1	0.248139	-4.03
681	O09106	Hdac1 PE	Histone deacetylase 1 OS	4.03	1	0.248139	-4.03
743	P70288	Hdac2 PE	Histone deacetylase 2 OS	4.03	1	0.248139	-4.03
808	Q9D1C1	Ube2c PE	Ubiquitin-conjugating enzyme E2 C OS	4.03	1	0.248139	-4.03
865	Q9D0M3	Cyc1 PE	Cytochrome c1, heme protein, mitochondrial OS	4.03	1	0.248139	-4.03
868	P11679	Krt8 PE	Keratin, type II cytoskeletal 8 OS	4.03	1	0.248139	-4.03
1122	P53657	Pklr PE	Pyruvate kinase isozymes R/L OS	4.03	1	0.248139	-4.03
54	Q8BMS1	Hadha PE	Trifunctional enzyme subunit alpha, mitochondrial OS	11.09	3	0.270514	-3.69667
71	Q8BTM8	Flna PE	Filamin-A OS	7.06	2	0.283286	-3.53
253	P17426	Ap2a1 PE	AP-2 complex subunit alpha-1 OS	7.06	2	0.283286	-3.53
394	P56959	Fus PE	RNA-binding protein FUS OS	7.06	2	0.283286	-3.53
396	Q3U0V1	Khsrp PE	Far upstream element-binding protein 2 OS	7.06	2	0.283286	-3.53
462	P13595	Ncam1 PE	Neural cell adhesion molecule 1 OS	7.06	2	0.283286	-3.53
501	Q9D8W5	Psmd12 PE	26S proteasome non-ATPase regulatory subunit 12 OS	7.06	2	0.283286	-3.53
837	Q9CRB6	Tppp3 PE	Tubulin polymerization-promoting protein family member 3 OS	7.06	2	0.283286	-3.53
207	Q8VDJ3	Hdlbp PE	Vigilin OS	6.05	2	0.330579	-3.025
291	Q9CZ13	Uqcrc1 PE	Cytochrome b-c1 complex subunit 1, mitochondrial OS	6.05	2	0.330579	-3.025
556	Q1HFZ0	Nsun2 PE	tRNA (cytosine-5-)-methyltransferase NSUN2 OS	6.05	2	0.330579	-3.025
723	P56812	Pdcd5 PE	Programmed cell death protein 5 OS	6.05	2	0.330579	-3.025
254	P97311	Mcm6 PE	DNA replication licensing factor MCM6 OS	9.07	3	0.330761	-3.02333
282	P17427	Ap2a2 PE	AP-2 complex subunit alpha-2 OS	9.07	3	0.330761	-3.02333
249	Q99JY0	Hadhb PE	Trifunctional enzyme subunit beta, mitochondrial OS	3.02	1	0.331126	-3.02
355	O55131	Sept7 PE	Septin-7 OS	3.02	1	0.331126	-3.02
407	Q3TEA8	Hp1bp3 PE	Heterochromatin protein 1-binding protein 3 OS	3.02	1	0.331126	-3.02
551	O35691	Pnn PE	Pinin OS	3.02	1	0.331126	-3.02
595	Q9QZE7	Tsnax PE	Translin-associated protein X OS	3.02	1	0.331126	-3.02
648	O55201	Supt5h PE	Transcription elongation factor SPT5 OS	3.02	1	0.331126	-3.02
654	Q8C7X2	Kiaa0090 PE	Uncharacterized protein KIAA0090 OS	3.02	1	0.331126	-3.02
676	Q9Z1Z2	Strap PE	Serine-threonine kinase receptor-associated protein OS	3.02	1	0.331126	-3.02
693	Q9Z1F9	Uba2 PE	SUMO-activating enzyme subunit 2 OS	3.02	1	0.331126	-3.02
719	Q9JMH6	Txnrd1 PE	Thioredoxin reductase 1, cytoplasmic OS	3.02	1	0.331126	-3.02
721	Q4VA53	Pds5b PE	Sister chromatid cohesion protein PDS5 homolog B OS	3.02	1	0.331126	-3.02
769	Q9D662	Sec23b PE	Protein transport protein Sec23B OS	3.02	1	0.331126	-3.02
795	Q9DBG7	Srpr PE	Signal recognition particle receptor subunit alpha OS	3.02	1	0.331126	-3.02
796	O89017	Lgmn PE	Legumain OS	3.02	1	0.331126	-3.02
824	Q9R0E1	Plod3 PE	Procollagen-lysine,2-oxoglutarate 5-dioxygenase 3 OS	3.02	1	0.331126	-3.02
856	O08599	Stxbp1 PE	Syntaxin-binding protein 1 OS	3.02	1	0.331126	-3.02
860	Q6P1F6	Ppp2r2a PE	Serine/threonine-protein phosphatase 2A 55 kDa regulatory subunit B alpha isoform OS	3.02	1	0.331126	-3.02
903	Q8WTY4	Ciapin1 PE	Anamorsin OS	3.02	1	0.331126	-3.02
930	Q8C2Q3	Rbm14 PE	RNA-binding protein 14 OS	3.02	1	0.331126	-3.02
943	Q3UGR5	Hdhd2 PE	Haloacid dehalogenase-like hydrolase domain-containing protein 2 OS	3.02	1	0.331126	-3.02
951	Q8BQM4	Heatr3 PE	HEAT repeat-containing protein 3 OS	3.02	1	0.331126	-3.02
979	Q9DC51	Gnai3 PE	Guanine nucleotide-binding protein G(k) subunit alpha OS	3.02	1	0.331126	-3.02
1039	Q9DBZ5	Eif3k PE	Eukaryotic translation initiation factor 3 subunit K OS	3.02	1	0.331126	-3.02
1049	Q6PFR5	Tra2a PE	Transformer-2 protein homolog alpha OS	3.02	1	0.331126	-3.02
1071	Q9CWZ3	Rbm8a PE	RNA-binding protein 8A OS	3.02	1	0.331126	-3.02
1152	P83882	Rpl36a PE	60S ribosomal protein L36a OS	3.02	1	0.331126	-3.02
1159	O55142	Rpl35a PE	60S ribosomal protein L35a OS	3.02	1	0.331126	-3.02
197	Q99KJ8	Dctn2 PE	Dynactin subunit 2 OS	11.09	4	0.360685	-2.7725
671	Q9R0U0	Fusip1 PE	FUS-interacting serine-arginine-rich protein 1 OS	11.09	4	0.360685	-2.7725
718	P35979	Rpl12 PE	60S ribosomal protein L12 OS	16.13	6	0.371978	-2.68833
255	Q8K1M6	Dnm1l PE	Dynamin-1-like protein OS	8.06	3	0.372208	-2.68667
332	Q61033	Tmpo PE	Lamina-associated polypeptide 2, isoforms alpha/zeta OS	8.06	3	0.372208	-2.68667
337	Q7TQI3	Otub1 PE	Ubiquitin thioesterase OTUB1 OS	8.06	3	0.372208	-2.68667
31	Q99KI0	Aco2 PE	Aconitate hydratase, mitochondrial OS	29.23	11	0.376326	-2.65727
56	P70168	Kpnb1 PE	Importin subunit beta-1 OS	34.27	13	0.379341	-2.63615
149	Q9D8E6	Rpl4 PE	60S ribosomal protein L4 OS	26.21	10	0.381534	-2.621
361	P60122	Ruvbl1 PE	RuvB-like 1 OS	10.08	4	0.396825	-2.52
401	Q8BYA0	Tbcd PE	Tubulin-specific chaperone D OS	5.04	2	0.396825	-2.52
481	P25206	Mcm3 PE	DNA replication licensing factor MCM3 OS	5.04	2	0.396825	-2.52
582	Q9DBP5	Cmpk1 PE	UMP-CMP kinase OS	5.04	2	0.396825	-2.52
628	Q61081	Cdc37 PE	Hsp90 co-chaperone Cdc37 OS	5.04	2	0.396825	-2.52
647	Q99JB2	Stoml2 PE	Stomatin-like protein 2 OS	5.04	2	0.396825	-2.52
138	Q62318	Trim28 PE	Transcription intermediary factor 1-beta OS	22.17	9	0.405954	-2.46333
55	Q9JIK5	Ddx21 PE	Nucleolar RNA helicase 2 OS	31.25	13	0.416	-2.40385
304	Q8C1A5	Thop1 PE	Thimet oligopeptidase OS	7.06	3	0.424929	-2.35333
469	P35550	Fbl PE	rRNA 2'-O-methyltransferase fibrillarin OS	7.06	3	0.424929	-2.35333
598	Q64152	Btf3 PE	Transcription factor BTF3 OS	7.06	3	0.424929	-2.35333
661	O70492	Snx3 PE	Sorting nexin-3 OS	7.06	3	0.424929	-2.35333
136	Q8VDM4	Psmd2 PE	26S proteasome non-ATPase regulatory subunit 2 OS	14.11	6	0.42523	-2.35167
112	Q8CAQ8	Immt PE	Mitochondrial inner membrane protein OS	16.13	7	0.433974	-2.30429
325	O35286	Dhx15 PE	Putative pre-mRNA-splicing factor ATP-dependent RNA helicase DHX15 OS	9.07	4	0.441014	-2.2675
823	Q9D1G1	Rab1b PE	Ras-related protein Rab-1B OS	9.07	4	0.441014	-2.2675
246	Q9EPL8	Ipo7 PE	Importin-7 OS	11.09	5	0.450857	-2.218
298	Q8VDW0	Ddx39 PE	ATP-dependent RNA helicase DDX39 OS	15.12	7	0.462963	-2.16
208	P02088	Hbb-b1 PE	Hemoglobin subunit beta-1 OS	2.02	1	0.49505	-2.02
273	P02089	Hbb-b2 PE	Hemoglobin subunit beta-2 OS	2.02	1	0.49505	-2.02
389	Q9DC69	Ndufa9 PE	NADH dehydrogenase [ubiquinone] 1 alpha subcomplex subunit 9, mitochondrial OS	2.02	1	0.49505	-2.02
539	Q08943	Ssrp1 PE	FACT complex subunit SSRP1 OS	2.02	1	0.49505	-2.02
545	Q8R317	Ubqln1 PE	Ubiquilin-1 OS	2.02	1	0.49505	-2.02
614	P19783	Cox4i1 PE	Cytochrome c oxidase subunit 4 isoform 1, mitochondrial OS	2.02	1	0.49505	-2.02
623	Q9JJU8	Sh3bgrl PE	SH3 domain-binding glutamic acid-rich-like protein OS	2.02	1	0.49505	-2.02
701	Q80UM7	Mogs PE	Mannosyl-oligosaccharide glucosidase OS	2.02	1	0.49505	-2.02
712	Q8CGF7	Tcerg1 PE	Transcription elongation regulator 1 OS	2.02	1	0.49505	-2.02
730	Q569Z6	Thrap3 PE	Thyroid hormone receptor-associated protein 3 OS	2.02	1	0.49505	-2.02
733	Q62418	Dbnl PE	Drebrin-like protein OS	2.02	1	0.49505	-2.02
744	Q9WU78	Pdcd6ip PE	Programmed cell death 6-interacting protein OS	2.02	1	0.49505	-2.02
762	Q8CDN6	Txnl1 PE	Thioredoxin-like protein 1 OS	2.02	1	0.49505	-2.02
768	O08547	Sec22b PE	Vesicle-trafficking protein SEC22b OS	2.02	1	0.49505	-2.02
842	Q9R1Q8	Tagln3 PE	Transgelin-3 OS	2.02	1	0.49505	-2.02
873	O35864	Cops5 PE	COP9 signalosome complex subunit 5 OS	2.02	1	0.49505	-2.02
876	Q6NZB0	Dnajc8 PE	DnaJ homolog subfamily C member 8 OS	2.02	1	0.49505	-2.02
885	Q6NZC7	Sec23ip PE	SEC23-interacting protein OS	2.02	1	0.49505	-2.02
900	P22892	Ap1g1 PE	AP-1 complex subunit gamma-1 OS	2.02	1	0.49505	-2.02
908	Q9CQR2	Rps21 PE	40S ribosomal protein S21 OS	2.02	1	0.49505	-2.02
919	P40124	Cap1 PE	Adenylyl cyclase-associated protein 1 OS	2.02	1	0.49505	-2.02
924	Q8K4Z3	Apoa1bp PE	Apolipoprotein A-I-binding protein OS	2.02	1	0.49505	-2.02
935	Q9CYG7	Tomm34 PE	Mitochondrial import receptor subunit TOM34 OS	2.02	1	0.49505	-2.02
942	Q59J78	Ndufaf2 PE	Mimitin, mitochondrial OS	2.02	1	0.49505	-2.02
952	Q8BWZ3	1 SV	TPR repeat-containing protein C12orf30 homolog OS	2.02	1	0.49505	-2.02
959	Q9ER00	Stx12 PE	Syntaxin-12 OS	2.02	1	0.49505	-2.02
969	Q9QYA2	Tomm40 PE	Mitochondrial import receptor subunit TOM40 homolog OS	2.02	1	0.49505	-2.02
970	P10518	Alad PE	Delta-aminolevulinic acid dehydratase OS	2.02	1	0.49505	-2.02
973	P70195	Psmb7 PE	Proteasome subunit beta type-7 OS	2.02	1	0.49505	-2.02
981	Q9QXT0	Cnpy2 PE	Protein canopy homolog 2 OS	2.02	1	0.49505	-2.02
989	Q6P8I4	Pcnp PE	PEST proteolytic signal-containing nuclear protein OS	2.02	1	0.49505	-2.02
1001	Q8CG76	Akr7a2 PE	Aflatoxin B1 aldehyde reductase member 2 OS	2.02	1	0.49505	-2.02
1040	P63073	Eif4e PE	Eukaryotic translation initiation factor 4E OS	2.02	1	0.49505	-2.02
1041	Q9D898	Arpc5l PE	Actin-related protein 2/3 complex subunit 5-like protein OS	2.02	1	0.49505	-2.02
1044	O70378	Cox4nb PE	Neighbor of COX4 OS	2.02	1	0.49505	-2.02
1046	Q9R0E2	Plod1 PE	Procollagen-lysine,2-oxoglutarate 5-dioxygenase 1 OS	2.02	1	0.49505	-2.02
1060	Q8K1J6	Trnt1 PE	tRNA-nucleotidyltransferase 1, mitochondrial OS	2.02	1	0.49505	-2.02
1065	Q61335	Bcap31 PE	B-cell receptor-associated protein 31 OS	2.02	1	0.49505	-2.02
1069	P35585	Ap1m1 PE	AP-1 complex subunit mu-1 OS	2.02	1	0.49505	-2.02
1073	Q9JIY5	Htra2 PE	Serine protease HTRA2, mitochondrial OS	2.02	1	0.49505	-2.02
1080	Q8R016	Blmh PE	Bleomycin hydrolase OS	2.02	1	0.49505	-2.02
1104	Q9D735	2 SV	Uncharacterized protein C19orf43 homolog OS	2.02	1	0.49505	-2.02
1106	Q9D1M4	Eef1e1 PE	Eukaryotic translation elongation factor 1 epsilon-1 OS	2.02	1	0.49505	-2.02
1130	Q99LX0	Park7 PE	Protein DJ-1 OS	2.02	1	0.49505	-2.02
1148	Q9D903	Ebna1bp2 PE	Probable rRNA-processing protein EBP2 OS	2.02	1	0.49505	-2.02
189	Q68FL6	Mars PE	Methionyl-tRNA synthetase, cytoplasmic OS	12.1	6	0.495868	-2.01667
241	O08788	Dctn1 PE	Dynactin subunit 1 OS	6.05	3	0.495868	-2.01667
262	Q9JIF0	Prmt1 PE	Protein arginine N-methyltransferase 1 OS	12.1	6	0.495868	-2.01667
312	Q8CGK3	Lonp1 PE	Lon protease homolog, mitochondrial OS	6.05	3	0.495868	-2.01667
429	Q99JI4	Psmd6 PE	26S proteasome non-ATPase regulatory subunit 6 OS	6.05	3	0.495868	-2.01667
524	Q8BK67	Rcc2 PE	Protein RCC2 OS	6.05	3	0.495868	-2.01667
608	Q3THS6	Mat2a PE	S-adenosylmethionine synthetase isoform type-2 OS	6.05	3	0.495868	-2.01667
958	Q9R0Q7	Ptges3 PE	Prostaglandin E synthase 3 OS	6.05	3	0.495868	-2.01667
204	Q9Z1N5	Bat1 PE	Spliceosome RNA helicase Bat1 OS	16.13	8	0.49597	-2.01625
183	O35737	Hnrnph1 PE	Heterogeneous nuclear ribonucleoprotein H OS	30.24	15	0.496032	-2.016
225	P17710	Hk1 PE	Hexokinase-1 OS	10.08	5	0.496032	-2.016
108	P97310	Mcm2 PE	DNA replication licensing factor MCM2 OS	14.11	7	0.496102	-2.01571
178	P11440	Cdc2 PE	Cell division control protein 2 homolog OS	14.11	7	0.496102	-2.01571
147	Q8BGD9	Eif4b PE	Eukaryotic translation initiation factor 4B OS	8.06	4	0.496278	-2.015
338	Q60865	Caprin1 PE	Caprin-1 OS	8.06	4	0.496278	-2.015
398	Q99JY9	Actr3 PE	Actin-related protein 3 OS	4.03	2	0.496278	-2.015
439	Q61881	Mcm7 PE	DNA replication licensing factor MCM7 OS	8.06	4	0.496278	-2.015
482	Q922K7	Nop2 PE	Putative ribosomal RNA methyltransferase NOP2 OS	4.03	2	0.496278	-2.015
528	P12382	Pfkl PE	6-phosphofructokinase, liver type OS	4.03	2	0.496278	-2.015
577	Q9D7G0	Prps1 PE	Ribose-phosphate pyrophosphokinase 1 OS	4.03	2	0.496278	-2.015
581	Q9ER72	Cars PE	Cysteinyl-tRNA synthetase, cytoplasmic OS	4.03	2	0.496278	-2.015
590	Q8VBV7	Cops8 PE	COP9 signalosome complex subunit 8 OS	4.03	2	0.496278	-2.015
605	O35841	Api5 PE	Apoptosis inhibitor 5 OS	4.03	2	0.496278	-2.015
669	Q9JJ80	Bxdc1 PE	Brix domain-containing protein 1 OS	4.03	2	0.496278	-2.015
688	Q9D1D4	Tmed10 PE	Transmembrane emp24 domain-containing protein 10 OS	4.03	2	0.496278	-2.015
692	P58389	Ppp2r4 PE	Serine/threonine-protein phosphatase 2A regulatory subunit B' OS	4.03	2	0.496278	-2.015
736	Q9CZ04	Cops7a PE	COP9 signalosome complex subunit 7a OS	4.03	2	0.496278	-2.015
741	Q8R0G9	Nup133 PE	Nuclear pore complex protein Nup133 OS	4.03	2	0.496278	-2.015
757	Q9QY76	Vapb PE	Vesicle-associated membrane protein-associated protein B OS	4.03	2	0.496278	-2.015
632	Q64522	Hist2h2ab PE	Histone H2A type 2-B OS	123.98	62	0.500081	-1.99968
252	P25444	Rps2 PE	40S ribosomal protein S2 OS	23.18	12	0.517688	-1.93167
95	Q61699	Hsph1 PE	Heat shock protein 105 kDa OS	17.13	9	0.525394	-1.90333
96	Q6P5F9	Xpo1 PE	Exportin-1 OS	15.12	8	0.529101	-1.89
6	P20152	Vim PE	Vimentin OS	99.79	53	0.531115	-1.88283
292	P57722	Pcbp3 PE	Poly(rC)-binding protein 3 OS	13.1	7	0.534351	-1.87143
413	P62754	Rps6 PE	40S ribosomal protein S6 OS	13.1	7	0.534351	-1.87143
377	Q9Z2X1	Hnrnpf PE	Heterogeneous nuclear ribonucleoprotein F OS	24.19	13	0.537412	-1.86077
154	Q9WTM5	Ruvbl2 PE	RuvB-like 2 OS	11.09	6	0.541028	-1.84833
280	P32067	Ssb PE	Lupus La protein homolog OS	11.09	6	0.541028	-1.84833
397	Q91XV3	Basp1 PE	Brain acid soluble protein 1 OS	11.09	6	0.541028	-1.84833
37	Q61316	Hspa4 PE	Heat shock 70 kDa protein 4 OS	22.17	12	0.541272	-1.8475
133	P14733	Lmnb1 PE	Lamin-B1 OS	9.07	5	0.551268	-1.814
293	Q91VC3	Eif4a3 PE	Eukaryotic initiation factor 4A-III OS	9.07	5	0.551268	-1.814
271	P62631	Eef1a2 PE	Elongation factor 1-alpha 2 OS	254	141	0.555118	-1.80142
218	P14148	Rpl7 PE	60S ribosomal protein L7 OS	32.25	18	0.55814	-1.79167
78	P35564	Canx PE	Calnexin OS	30.24	17	0.562169	-1.77882
305	P49718	Mcm5 PE	DNA replication licensing factor MCM5 OS	7.06	4	0.566572	-1.765
434	Q80TB8	Vat1l PE	Synaptic vesicle membrane protein VAT-1 homolog-like OS	7.06	4	0.566572	-1.765
512	P17918	Pcna PE	Proliferating cell nuclear antigen OS	7.06	4	0.566572	-1.765
819	Q9JM76	Arpc3 PE	Actin-related protein 2/3 complex subunit 3 OS	7.06	4	0.566572	-1.765
239	P27659	Rpl3 PE	60S ribosomal protein L3 OS	14.11	8	0.566974	-1.76375
578	P84104	Sfrs3 PE	Splicing factor, arginine/serine-rich 3 OS	14.11	8	0.566974	-1.76375
20	P58252	Eef2 PE	Elongation factor 2 OS	111.88	65	0.58098	-1.72123
307	P70333	Hnrnph2 PE	Heterogeneous nuclear ribonucleoprotein H2 OS	17.13	10	0.583771	-1.713
36	Q01853	Vcp PE	Transitional endoplasmic reticulum ATPase OS	32.25	19	0.589147	-1.69737
182	P99027	Rplp2 PE	60S acidic ribosomal protein P2 OS	32.25	19	0.589147	-1.69737
76	Q922D8	Mthfd1 PE	C-1-tetrahydrofolate synthase, cytoplasmic OS	15.12	9	0.595238	-1.68
119	P97807	Fh PE	Fumarate hydratase, mitochondrial OS	15.12	9	0.595238	-1.68
210	Q9ERK4	Cse1l PE	Exportin-2 OS	10.08	6	0.595238	-1.68
344	Q9QZE5	Copg PE	Coatomer subunit gamma OS	5.04	3	0.595238	-1.68
390	Q99JI6	Rap1b PE	Ras-related protein Rap-1b OS	5.04	3	0.595238	-1.68
442	Q3UEB3	Puf60 PE	Poly(U)-binding-splicing factor PUF60 OS	5.04	3	0.595238	-1.68
484	P60335	Pcbp1 PE	Poly(rC)-binding protein 1 OS	10.08	6	0.595238	-1.68
633	Q9CVB6	Arpc2 PE	Actin-related protein 2/3 complex subunit 2 OS	5.04	3	0.595238	-1.68
659	P35293	Rab18 PE	Ras-related protein Rab-18 OS	5.04	3	0.595238	-1.68
674	Q9Z1D1	Eif3g PE	Eukaryotic translation initiation factor 3 subunit G OS	5.04	3	0.595238	-1.68
817	P62889	Rpl30 PE	60S ribosomal protein L30 OS	5.04	3	0.595238	-1.68
144	P10126	Eef1a1 PE	Elongation factor 1-alpha 1 OS	281.21	169	0.600974	-1.66396
243	P43275	Hist1h1a PE	Histone H1.1 OS	42.33	26	0.614222	-1.62808
455	Q8R1M2	H2afj PE	Histone H2A.J OS	195.54	121	0.618799	-1.61603
470	P62821	Rab1A PE	Ras-related protein Rab-1A OS	16.13	10	0.619963	-1.613
85	P48036	Anxa5 PE	Annexin A5 OS	8.06	5	0.620347	-1.612
313	Q6ZWX6	Eif2s1 PE	Eukaryotic translation initiation factor 2 subunit 1 OS	8.06	5	0.620347	-1.612
131	O35643	Ap1b1 PE	AP-1 complex subunit beta-1 OS	11.09	7	0.631199	-1.58429
164	Q9CY58	Serbp1 PE	Plasminogen activator inhibitor 1 RNA-binding protein OS	11.09	7	0.631199	-1.58429
173	Q99LC5	Etfa PE	Electron transfer flavoprotein subunit alpha, mitochondrial OS	11.09	7	0.631199	-1.58429
194	Q9DCX2	Atp5h PE	ATP synthase subunit d, mitochondrial OS	11.09	7	0.631199	-1.58429
61	Q8BGQ7	Aars PE	Alanyl-tRNA synthetase, cytoplasmic OS	25.2	16	0.634921	-1.575
277	O55234	Psmb5 PE	Proteasome subunit beta type-5 OS	17.13	11	0.642148	-1.55727
60	Q8JZQ9	Eif3b PE	Eukaryotic translation initiation factor 3 subunit B OS	20.16	13	0.644841	-1.55077
223	P47911	Rpl6 PE	60S ribosomal protein L6 OS	26.21	17	0.648607	-1.54176
43	P09405	Ncl PE	Nucleolin OS	59.47	39	0.655793	-1.52487
13	P08113	Hsp90b1 PE	Endoplasmin OS	74.59	49	0.656925	-1.52224
373	Q9WTP6	Ak2 PE	Adenylate kinase 2, mitochondrial OS	6.05	4	0.661157	-1.5125
643	P62245	Rps15a PE	40S ribosomal protein S15a OS	6.05	4	0.661157	-1.5125
960	P14115	Rpl27a PE	60S ribosomal protein L27a OS	6.05	4	0.661157	-1.5125
75	Q9QUR6	Prep PE	Prolyl endopeptidase OS	21.17	14	0.661313	-1.51214
494	Q922Q8	Lrrc59 PE	Leucine-rich repeat-containing protein 59 OS	9.07	6	0.661521	-1.51167
496	P51660	Hsd17b4 PE	Peroxisomal multifunctional enzyme type 2 OS	3.02	2	0.662252	-1.51
518	Q9R0N0	Galk1 PE	Galactokinase OS	3.02	2	0.662252	-1.51
570	Q8BFR5	Tufm PE	Elongation factor Tu, mitochondrial OS	3.02	2	0.662252	-1.51
591	Q99P88	Nup155 PE	Nuclear pore complex protein Nup155 OS	3.02	2	0.662252	-1.51
594	O08749	Dld PE	Dihydrolipoyl dehydrogenase, mitochondrial OS	3.02	2	0.662252	-1.51
609	P08752	Gnai2 PE	Guanine nucleotide-binding protein G(i), alpha-2 subunit OS	3.02	2	0.662252	-1.51
622	Q9JIF7	Copb1 PE	Coatomer subunit beta OS	3.02	2	0.662252	-1.51
634	O70311	Nmt2 PE	Glycylpeptide N-tetradecanoyltransferase 2 OS	3.02	2	0.662252	-1.51
640	Q9DAR7	Dcps PE	Scavenger mRNA-decapping enzyme DcpS OS	3.02	2	0.662252	-1.51
679	Q9D2G2	Dlst PE	Dihydrolipoyllysine-residue succinyltransferase component of 2-oxoglutarate dehydrogenase complex, mitochondrial OS	3.02	2	0.662252	-1.51
704	P60824	Cirbp PE	Cold-inducible RNA-binding protein OS	3.02	2	0.662252	-1.51
710	Q9QXB9	Drg2 PE	Developmentally-regulated GTP-binding protein 2 OS	3.02	2	0.662252	-1.51
717	Q8K019	Bclaf1 PE	Bcl-2-associated transcription factor 1 OS	3.02	2	0.662252	-1.51
722	Q9WUA2	Farsb PE	Phenylalanyl-tRNA synthetase beta chain OS	3.02	2	0.662252	-1.51
729	Q91YR1	Twf1 PE	Twinfilin-1 OS	3.02	2	0.662252	-1.51
748	Q6NVF9	Cpsf6 PE	Cleavage and polyadenylation specificity factor subunit 6 OS	3.02	2	0.662252	-1.51
753	P46460	Nsf PE	Vesicle-fusing ATPase OS	3.02	2	0.662252	-1.51
760	Q9CS42	Prps2 PE	Ribose-phosphate pyrophosphokinase 2 OS	3.02	2	0.662252	-1.51
765	P50431	Shmt1 PE	Serine hydroxymethyltransferase, cytosolic OS	3.02	2	0.662252	-1.51
790	Q07646	Mest PE	Mesoderm-specific transcript protein OS	3.02	2	0.662252	-1.51
799	Q61425	Hadh PE	Hydroxyacyl-coenzyme A dehydrogenase, mitochondrial OS	3.02	2	0.662252	-1.51
825	Q99LG2	Tnpo2 PE	Transportin-2 OS	3.02	2	0.662252	-1.51
848	P35279	Rab6a PE	Ras-related protein Rab-6A OS	3.02	2	0.662252	-1.51
849	P11031	Sub1 PE	Activated RNA polymerase II transcriptional coactivator p15 OS	3.02	2	0.662252	-1.51
883	Q9Z0N1	Eif2s3x PE	Eukaryotic translation initiation factor 2 subunit 3, X-linked OS	3.02	2	0.662252	-1.51
888	Q66JS6	Eif3j PE	Eukaryotic translation initiation factor 3 subunit J OS	3.02	2	0.662252	-1.51
933	P09671	Sod2 PE	Superoxide dismutase [Mn], mitochondrial OS	3.02	2	0.662252	-1.51
949	Q9CY50	Ssr1 PE	Translocon-associated protein subunit alpha OS	3.02	2	0.662252	-1.51
950	Q9CQ71	Rpa3 PE	Replication protein A 14 kDa subunit OS	3.02	2	0.662252	-1.51
962	P61027	Rab10 PE	Ras-related protein Rab-10 OS	3.02	2	0.662252	-1.51
1002	Q61074	Ppm1g PE	Protein phosphatase 1G OS	3.02	2	0.662252	-1.51
1008	Q01730	Rsu1 PE	Ras suppressor protein 1 OS	3.02	2	0.662252	-1.51
1075	P12815	Pdcd6 PE	Programmed cell death protein 6 OS	3.02	2	0.662252	-1.51
1101	P62862	Fau PE	40S ribosomal protein S30 OS	3.02	2	0.662252	-1.51
1151	P61211	Arl1 PE	ADP-ribosylation factor-like protein 1 OS	3.02	2	0.662252	-1.51
17	P11368	pol PE	Putative Pol polyprotein OS	38.3	26	0.678851	-1.47308
109	P16381	D1Pas1 PE	Putative ATP-dependent RNA helicase Pl10 OS	19.15	13	0.678851	-1.47308
121	Q8BKC5	Ipo5 PE	Importin-5 OS	19.15	13	0.678851	-1.47308
93	Q8K310	Matr3 PE	Matrin-3 OS	16.13	11	0.681959	-1.46636
412	Q921F2	Tardbp PE	TAR DNA-binding protein 43 OS	16.13	11	0.681959	-1.46636
16	P56480	Atp5b PE	ATP synthase subunit beta, mitochondrial OS	64.51	44	0.682065	-1.46614
81	P09103	P4hb PE	Protein disulfide-isomerase OS	26.21	18	0.686761	-1.45611
698	Q8BL97	Sfrs7 PE	Splicing factor, arginine/serine-rich 7 OS	13.1	9	0.687023	-1.45556
109	Q62167	Ddx3x PE	ATP-dependent RNA helicase DDX3X OS	23.18	16	0.69025	-1.44875
41	Q78PY7	Snd1 PE	Staphylococcal nuclease domain-containing protein 1 OS	20.16	14	0.694444	-1.44
314	P60229	Eif3e PE	Eukaryotic translation initiation factor 3 subunit E OS	10.08	7	0.694444	-1.44
384	P63158	Hmgb1 PE	High mobility group protein B1 OS	10.08	7	0.694444	-1.44
443	P47962	Rpl5 PE	60S ribosomal protein L5 OS	10.08	7	0.694444	-1.44
92	Q6ZQ38	Cand1 PE	Cullin-associated NEDD8-dissociated protein 1 OS	17.13	12	0.700525	-1.4275
116	Q8VIJ6	Sfpq PE	Splicing factor, proline- and glutamine-rich OS	17.13	12	0.700525	-1.4275
263	Q61768	Kif5b PE	Kinesin-1 heavy chain OS	7.06	5	0.708215	-1.412
320	Q3THK7	Gmps PE	GMP synthase [glutamine-hydrolyzing] OS	7.06	5	0.708215	-1.412
363	Q60597	Ogdh PE	2-oxoglutarate dehydrogenase E1 component, mitochondrial OS	7.06	5	0.708215	-1.412
454	Q8BFY9	Tnpo1 PE	Transportin-1 OS	7.06	5	0.708215	-1.412
475	O89086	Rbm3 PE	Putative RNA-binding protein 3 OS	7.06	5	0.708215	-1.412
517	Q61029	Tmpo PE	Lamina-associated polypeptide 2, isoforms beta/delta/epsilon/gamma OS	7.06	5	0.708215	-1.412
574	Q9R1P3	Psmb2 PE	Proteasome subunit beta type-2 OS	7.06	5	0.708215	-1.412
690	P62315	Snrpd1 PE	Small nuclear ribonucleoprotein Sm D1 OS	7.06	5	0.708215	-1.412
836	P12787	Cox5a PE	Cytochrome c oxidase subunit 5A, mitochondrial OS	7.06	5	0.708215	-1.412
957	P62855	Rps26 PE	40S ribosomal protein S26 OS	7.06	5	0.708215	-1.412
151	O35129	Phb2 PE	Prohibitin-2 OS	21.17	15	0.70855	-1.41133
283	P14206	Rpsa PE	40S ribosomal protein SA OS	21.17	15	0.70855	-1.41133
125	Q922R8	Pdia6 PE	Protein disulfide-isomerase A6 OS	18.14	13	0.716648	-1.39538
256	P43276	Hist1h1b PE	Histone H1.5 OS	40.32	29	0.719246	-1.39034
229	Q9DCH4	Eif3f PE	Eukaryotic translation initiation factor 3 subunit F OS	11.09	8	0.721371	-1.38625
431	P61255	Rpl26 PE	60S ribosomal protein L26 OS	11.09	8	0.721371	-1.38625
467	Q3THE2	Myl12b PE	Myosin regulatory light chain 12B OS	11.09	8	0.721371	-1.38625
123	Q61553	Fscn1 PE	Fascin OS	15.12	11	0.727513	-1.37455
130	P80316	Cct5 PE	T-complex protein 1 subunit epsilon OS	27.21	20	0.735024	-1.3605
166	P26043	Rdx PE	Radixin OS	8.06	6	0.744417	-1.34333
260	P14685	Psmd3 PE	26S proteasome non-ATPase regulatory subunit 3 OS	8.06	6	0.744417	-1.34333
294	Q3TXS7	Psmd1 PE	26S proteasome non-ATPase regulatory subunit 1 OS	4.03	3	0.744417	-1.34333
308	P42208	Sept2 PE	Septin-2 OS	4.03	3	0.744417	-1.34333
340	O70194	Eif3d PE	Eukaryotic translation initiation factor 3 subunit D OS	8.06	6	0.744417	-1.34333
362	P46660	Ina PE	Alpha-internexin OS	4.03	3	0.744417	-1.34333
371	Q60737	Csnk2a1 PE	Casein kinase II subunit alpha OS	4.03	3	0.744417	-1.34333
387	P62137	Ppp1ca PE	Serine/threonine-protein phosphatase PP1-alpha catalytic subunit OS	8.06	6	0.744417	-1.34333
465	P62141	Ppp1cb PE	Serine/threonine-protein phosphatase PP1-beta catalytic subunit OS	8.06	6	0.744417	-1.34333
486	P13864	Dnmt1 PE	DNA (cytosine-5)-methyltransferase 1 OS	4.03	3	0.744417	-1.34333
522	Q5SUR0	Pfas PE	Phosphoribosylformylglycinamidine synthase OS	4.03	3	0.744417	-1.34333
532	P26369	U2af2 PE	Splicing factor U2AF 65 kDa subunit OS	4.03	3	0.744417	-1.34333
540	P57716	Ncstn PE	Nicastrin OS	4.03	3	0.744417	-1.34333
541	Q9CRB9	Chchd3 PE	Coiled-coil-helix-coiled-coil-helix domain-containing protein 3, mitochondrial OS	4.03	3	0.744417	-1.34333
548	Q99ME9	Gtpbp4 PE	Nucleolar GTP-binding protein 1 OS	4.03	3	0.744417	-1.34333
606	O35857	Timm44 PE	Mitochondrial import inner membrane translocase subunit TIM44 OS	4.03	3	0.744417	-1.34333
626	Q8R5C5	Actr1b PE	Beta-centractin OS	4.03	3	0.744417	-1.34333
678	P62317	Snrpd2 PE	Small nuclear ribonucleoprotein Sm D2 OS	4.03	3	0.744417	-1.34333
683	Q60972	Rbbp4 PE	Histone-binding protein RBBP4 OS	4.03	3	0.744417	-1.34333
810	Q9JMA1	Usp14 PE	Ubiquitin carboxyl-terminal hydrolase 14 OS	4.03	3	0.744417	-1.34333
7	P11499	Hsp90ab1 PE	Heat shock protein HSP 90-beta OS	249.97	188	0.75209	-1.32963
354	P35980	Rpl18 PE	60S ribosomal protein L18 OS	34.27	26	0.758681	-1.31808
414	P70670	Naca PE	Nascent polypeptide-associated complex subunit alpha, muscle-specific form OS	17.13	13	0.758903	-1.31769
459	P63242	Eif5a PE	Eukaryotic translation initiation factor 5A-1 OS	17.13	13	0.758903	-1.31769
157	Q9DB77	Uqcrc2 PE	Cytochrome b-c1 complex subunit 2, mitochondrial OS	13.1	10	0.763359	-1.31
99	P62806	Hist1h4a PE	Histone H4 OS	245.93	188	0.764445	-1.30814
117	P05202	Got2 PE	Aspartate aminotransferase, mitochondrial OS	54.43	42	0.771633	-1.29595
12	P07901	Hsp90aa1 PE	Heat shock protein HSP 90-alpha OS	178.4	138	0.773543	-1.29275
272	Q9Z204	Hnrnpc PE	Heterogeneous nuclear ribonucleoproteins C1/C2 OS	14.11	11	0.779589	-1.28273
424	P53026	Rpl10a PE	60S ribosomal protein L10a OS	14.11	11	0.779589	-1.28273
152	Q60932	Vdac1 PE	Voltage-dependent anion-selective channel protein 1 OS	29.23	23	0.786863	-1.27087
137	P08249	Mdh2 PE	Malate dehydrogenase, mitochondrial OS	44.35	35	0.789177	-1.26714
165	Q9CQN1	Trap1 PE	Heat shock protein 75 kDa, mitochondrial OS	10.08	8	0.793651	-1.26
167	Q9DBG3	Ap2b1 PE	AP-2 complex subunit beta-1 OS	10.08	8	0.793651	-1.26
190	Q9D6Z1	Nop56 PE	Nucleolar protein 56 OS	10.08	8	0.793651	-1.26
193	Q99K48	Nono PE	Non-POU domain-containing octamer-binding protein OS	10.08	8	0.793651	-1.26
242	Q9DBE9	Ftsj3 PE	Putative rRNA methyltransferase 3 OS	5.04	4	0.793651	-1.26
259	O88685	Psmc3 PE	26S protease regulatory subunit 6A OS	5.04	4	0.793651	-1.26
316	P18155	Mthfd2 PE	Bifunctional methylenetetrahydrofolate dehydrogenase/cyclohydrolase, mitochondrial OS	5.04	4	0.793651	-1.26
329	Q62465	Vat1 PE	Synaptic vesicle membrane protein VAT-1 homolog OS	5.04	4	0.793651	-1.26
352	Q9D0R2	Tars PE	Threonyl-tRNA synthetase, cytoplasmic OS	5.04	4	0.793651	-1.26
493	P62814	Atp6v1b2 PE	V-type proton ATPase subunit B, brain isoform OS	5.04	4	0.793651	-1.26
498	Q9QZD9	Eif3i PE	Eukaryotic translation initiation factor 3 subunit I OS	5.04	4	0.793651	-1.26
533	Q64012	Raly PE	RNA-binding protein Raly OS	5.04	4	0.793651	-1.26
538	Q9R1P4	Psma1 PE	Proteasome subunit alpha type-1 OS	5.04	4	0.793651	-1.26
560	P61924	Copz1 PE	Coatomer subunit zeta-1 OS	5.04	4	0.793651	-1.26
563	P62334	Psmc6 PE	26S protease regulatory subunit S10B OS	5.04	4	0.793651	-1.26
593	Q9QYI3	Dnajc7 PE	DnaJ homolog subfamily C member 7 OS	5.04	4	0.793651	-1.26
739	Q9JKX6	Nudt5 PE	ADP-sugar pyrophosphatase OS	5.04	4	0.793651	-1.26
126	Q9DCN2	Cyb5r3 PE	NADH-cytochrome b5 reductase 3 OS	15.12	12	0.793651	-1.26
322	Q60931	Vdac3 PE	Voltage-dependent anion-selective channel protein 3 OS	15.12	12	0.793651	-1.26
235	Q9CZX8	Rps19 PE	40S ribosomal protein S19 OS	26.21	21	0.801221	-1.2481
24	Q8CGC7	Eprs PE	Bifunctional aminoacyl-tRNA synthetase OS	32.25	26	0.806202	-1.24038
58	Q8BHN3	Ganab PE	Neutral alpha-glucosidase AB OS	11.09	9	0.811542	-1.23222
102	P08003	Pdia4 PE	Protein disulfide-isomerase A4 OS	11.09	9	0.811542	-1.23222
168	Q922B2	Dars PE	Aspartyl-tRNA synthetase, cytoplasmic OS	11.09	9	0.811542	-1.23222
175	P50516	Atp6v1a PE	V-type proton ATPase catalytic subunit A OS	11.09	9	0.811542	-1.23222
395	P62082	Rps7 PE	40S ribosomal protein S7 OS	11.09	9	0.811542	-1.23222
422	Q9D0I8	Mrto4 PE	mRNA turnover protein 4 homolog OS	11.09	9	0.811542	-1.23222
203	Q9D8N0	Eef1g PE	Elongation factor 1-gamma OS	23.18	19	0.819672	-1.22
17	P12894	3 SV	Probable Pol polyprotein OS	70.56	58	0.821995	-1.21655
265	Q8R081	Hnrnpl PE	Heterogeneous nuclear ribonucleoprotein L OS	6.05	5	0.826446	-1.21
317	Q6PDM2	Sfrs1 PE	Splicing factor, arginine/serine-rich 1 OS	12.1	10	0.826446	-1.21
327	Q9CXW3	Cacybp PE	Calcyclin-binding protein OS	12.1	10	0.826446	-1.21
359	P97855	G3bp1 PE	Ras GTPase-activating protein-binding protein 1 OS	6.05	5	0.826446	-1.21
399	O54734	Ddost PE	Dolichyl-diphosphooligosaccharide--protein glycosyltransferase 48 kDa subunit OS	6.05	5	0.826446	-1.21
408	P57776	Eef1d PE	Elongation factor 1-delta OS	12.1	10	0.826446	-1.21
411	P62192	Psmc1 PE	26S protease regulatory subunit 4 OS	6.05	5	0.826446	-1.21
558	O35658	C1qbp PE	Complement component 1 Q subcomponent-binding protein, mitochondrial OS	6.05	5	0.826446	-1.21
775	P20108	Prdx3 PE	Thioredoxin-dependent peroxide reductase, mitochondrial OS	6.05	5	0.826446	-1.21
1019	P61957	Sumo2 PE	Small ubiquitin-related modifier 2 OS	6.05	5	0.826446	-1.21
19	Q68FD5	Cltc PE	Clathrin heavy chain 1 OS	31.25	26	0.832	-1.20192
65	P60843	Eif4a1 PE	Eukaryotic initiation factor 4A-I OS	25.2	21	0.833333	-1.2
391	P26350	Ptma PE	Prothymosin alpha OS	19.15	16	0.835509	-1.19687
94	Q8BG05	Hnrnpa3 PE	Heterogeneous nuclear ribonucleoprotein A3 OS	26.21	22	0.839374	-1.19136
105	Q61598	Gdi2 PE	Rab GDP dissociation inhibitor beta OS	26.21	22	0.839374	-1.19136
146	Q6DFW4	Nop58 PE	Nucleolar protein 58 OS	13.1	11	0.839695	-1.19091
544	P63325	Rps10 PE	40S ribosomal protein S10 OS	13.1	11	0.839695	-1.19091
191	Q91WK2	Eif3h PE	Eukaryotic translation initiation factor 3 subunit H OS	7.06	6	0.849858	-1.17667
261	Q91WJ8	Fubp1 PE	Far upstream element-binding protein 1 OS	7.06	6	0.849858	-1.17667
269	Q99MN1	Kars PE	Lysyl-tRNA synthetase OS	7.06	6	0.849858	-1.17667
42	Q9JKR6	Hyou1 PE	Hypoxia up-regulated protein 1 OS	21.17	18	0.85026	-1.17611
38	Q02053	Uba1 PE	Ubiquitin-like modifier-activating enzyme 1 OS	28.22	24	0.850461	-1.17583
186	P70372	Elavl1 PE	ELAV-like protein 1 OS	23.18	20	0.862813	-1.159
74	O08810	Eftud2 PE	116 kDa U5 small nuclear ribonucleoprotein component OS	16.13	14	0.867948	-1.15214
388	P62301	Rps13 PE	40S ribosomal protein S13 OS	16.13	14	0.867948	-1.15214
403	P67984	Rpl22 PE	60S ribosomal protein L22 OS	16.13	14	0.867948	-1.15214
195	Q99020	Hnrnpab PE	Heterogeneous nuclear ribonucleoprotein A/B OS	24.19	21	0.868127	-1.1519
275	Q61171	Prdx2 PE	Peroxiredoxin-2 OS	24.19	21	0.868127	-1.1519
176	P05064	Aldoa PE	Fructose-bisphosphate aldolase A OS	32.25	28	0.868217	-1.15179
200	Q91ZW3	Smarca5 PE	SWI/SNF-related matrix-associated actin-dependent regulator of chromatin subfamily A member 5 OS	8.06	7	0.868486	-1.15143
318	P62196	Psmc5 PE	26S protease regulatory subunit 8 OS	8.06	7	0.868486	-1.15143
350	Q6IRU2	Tpm4 PE	Tropomyosin alpha-4 chain OS	8.06	7	0.868486	-1.15143
474	Q99L47	St13 PE	Hsc70-interacting protein OS	8.06	7	0.868486	-1.15143
625	Q9DB15	Mrpl12 PE	39S ribosomal protein L12, mitochondrial OS	8.06	7	0.868486	-1.15143
644	P62717	Rpl18a PE	60S ribosomal protein L18a OS	8.06	7	0.868486	-1.15143
1146	Q9D1R9	Rpl34 PE	60S ribosomal protein L34 OS	8.06	7	0.868486	-1.15143
90	P49312	Hnrnpa1 PE	Heterogeneous nuclear ribonucleoprotein A1 OS	57.45	50	0.870322	-1.149
232	P28656	Nap1l1 PE	Nucleosome assembly protein 1-like 1 OS	25.2	22	0.873016	-1.14545
32	Q7TPV4	Mybbp1a PE	Myb-binding protein 1A OS	34.27	30	0.875401	-1.14233
404	Q920E5	Fdps PE	Farnesyl pyrophosphate synthetase OS	9.07	8	0.882029	-1.13375
452	Q8BHC4	Dcakd PE	Dephospho-CoA kinase domain-containing protein OS	9.07	8	0.882029	-1.13375
34	P23116	Eif3a PE	Eukaryotic translation initiation factor 3 subunit A OS	19.15	17	0.887728	-1.12647
33	P15331	Prph PE	Peripherin OS	40.32	36	0.892857	-1.12
143	Q7TMK9	Syncrip PE	Heterogeneous nuclear ribonucleoprotein Q OS	10.08	9	0.892857	-1.12
341	Q9D6R2	Idh3a PE	Isocitrate dehydrogenase [NAD] subunit alpha, mitochondrial OS	10.08	9	0.892857	-1.12
347	Q64674	Srm PE	Spermidine synthase OS	10.08	9	0.892857	-1.12
576	P63028	Tpt1 PE	Translationally-controlled tumor protein OS	10.08	9	0.892857	-1.12
53	P68369	Tuba1a PE	Tubulin alpha-1A chain OS	197.55	177	0.895976	-1.1161
238	P10852	Slc3a2 PE	4F2 cell-surface antigen heavy chain OS	11.09	10	0.901713	-1.109
68	O70133	Dhx9 PE	ATP-dependent RNA helicase A OS	23.18	21	0.905953	-1.10381
833	P45591	Cfl2 PE	Cofilin-2 OS	12.1	11	0.909091	-1.1
129	Q9WVA4	Tagln2 PE	Transgelin-2 OS	26.21	24	0.915681	-1.09208
159	Q62188	Dpysl3 PE	Dihydropyrimidinase-related protein 3 OS	26.21	24	0.915681	-1.09208
103	Q99PL5	Rrbp1 PE	Ribosome-binding protein 1 OS	13.1	12	0.916031	-1.09167
358	P62751	Rpl23a PE	60S ribosomal protein L23a OS	13.1	12	0.916031	-1.09167
441	Q9CXW4	Rpl11 PE	60S ribosomal protein L11 OS	13.1	12	0.916031	-1.09167
607	P08030	Aprt PE	Adenine phosphoribosyltransferase OS	13.1	12	0.916031	-1.09167
113	Q8R1B4	Eif3c PE	Eukaryotic translation initiation factor 3 subunit C OS	14.11	13	0.921332	-1.08538
368	P51410	Rpl9 PE	60S ribosomal protein L9 OS	14.11	13	0.921332	-1.08538
613	P08228	Sod1 PE	Superoxide dismutase [Cu-Zn] OS	14.11	13	0.921332	-1.08538
5	P20029	Hspa5 PE	78 kDa glucose-regulated protein OS	57.45	53	0.922541	-1.08396
100	O08553	Dpysl2 PE	Dihydropyrimidinase-related protein 2 OS	15.12	14	0.925926	-1.08
114	Q62351	Tfrc PE	Transferrin receptor protein 1 OS	15.12	14	0.925926	-1.08
205	P43274	Hist1h1e PE	Histone H1.4 OS	60.48	56	0.925926	-1.08
550	P14131	Rps16 PE	40S ribosomal protein S16 OS	15.12	14	0.925926	-1.08
132	P80313	Cct7 PE	T-complex protein 1 subunit eta OS	31.25	29	0.928	-1.07759
110	Q9CZD3	Gars PE	Glycyl-tRNA synthetase OS	18.14	17	0.937155	-1.06706
18	Q91V92	Acly PE	ATP-citrate synthase OS	40.32	38	0.94246	-1.06105
214	P14869	Rplp0 PE	60S acidic ribosomal protein P0 OS	25.2	24	0.952381	-1.05
84	P05213	Tuba1b PE	Tubulin alpha-1B chain OS	175.38	169	0.963622	-1.03775
84	P68373	Tuba1c PE	Tubulin alpha-1C chain OS	175.38	169	0.963622	-1.03775
128	P26039	Tln1 PE	Talin-1 OS	2.02	2	0.990099	-1.01
266	P50544	Acadvl PE	Very long-chain specific acyl-CoA dehydrogenase, mitochondrial OS	1.01	1	0.990099	-1.01
369	P51174	Acadl PE	Long-chain specific acyl-CoA dehydrogenase, mitochondrial OS	1.01	1	0.990099	-1.01
542	P54071	Idh2 PE	Isocitrate dehydrogenase [NADP], mitochondrial OS	2.02	2	0.990099	-1.01
709	O09172	Gclm PE	Glutamate--cysteine ligase regulatory subunit OS	1.01	1	0.990099	-1.01
732	Q8BJU0	Sgta PE	Small glutamine-rich tetratricopeptide repeat-containing protein alpha OS	2.02	2	0.990099	-1.01
750	Q99LD8	Ddah2 PE	N(G),N(G)-dimethylarginine dimethylaminohydrolase 2 OS	1.01	1	0.990099	-1.01
764	Q9CSU0	Rprd1b PE	Regulation of nuclear pre-mRNA domain-containing protein 1B OS	2.02	2	0.990099	-1.01
800	P62897	Cycs PE	Cytochrome c, somatic OS	1.01	1	0.990099	-1.01
815	P17439	Gba PE	Glucosylceramidase OS	1.01	1	0.990099	-1.01
828	Q6PD26	Pigs PE	GPI transamidase component PIG-S OS	2.02	2	0.990099	-1.01
835	Q9QYR6	Map1a PE	Microtubule-associated protein 1A OS	2.02	2	0.990099	-1.01
839	Q9CZW5	Tomm70a PE	Mitochondrial import receptor subunit TOM70 OS	1.01	1	0.990099	-1.01
861	Q5XJY5	Arcn1 PE	Coatomer subunit delta OS	1.01	1	0.990099	-1.01
882	O08756	Hsd17b10 PE	3-hydroxyacyl-CoA dehydrogenase type-2 OS	2.02	2	0.990099	-1.01
898	Q5SW19	Kiaa0664 PE	Protein KIAA0664 OS	2.02	2	0.990099	-1.01
902	O35972	Mrpl23 PE	39S ribosomal protein L23, mitochondrial OS	1.01	1	0.990099	-1.01
906	P09055	Itgb1 PE	Integrin beta-1 OS	1.01	1	0.990099	-1.01
916	P57746	Atp6v1d PE	V-type proton ATPase subunit D OS	2.02	2	0.990099	-1.01
917	Q8N9S3	Ahsa2 PE	Activator of 90 kDa heat shock protein ATPase homolog 2 OS	2.02	2	0.990099	-1.01
922	O88545	Cops6 PE	COP9 signalosome complex subunit 6 OS	2.02	2	0.990099	-1.01
926	Q3UDE2	Ttll12 PE	Tubulin--tyrosine ligase-like protein 12 OS	2.02	2	0.990099	-1.01
937	Q8BH95	Echs1 PE	Enoyl-CoA hydratase, mitochondrial OS	2.02	2	0.990099	-1.01
971	Q8VBT0	Tmx1 PE	Thioredoxin-related transmembrane protein 1 OS	2.02	2	0.990099	-1.01
980	P31230	Scye1 PE	Multisynthetase complex auxiliary component p43 OS	2.02	2	0.990099	-1.01
1018	O35143	Atpif1 PE	ATPase inhibitor, mitochondrial OS	1.01	1	0.990099	-1.01
1031	Q6ZQ58	Larp1 PE	La-related protein 1 OS	2.02	2	0.990099	-1.01
1032	P27601	Gna13 PE	Guanine nucleotide-binding protein subunit alpha-13 OS	2.02	2	0.990099	-1.01
1043	P18654	Rps6ka3 PE	Ribosomal protein S6 kinase alpha-3 OS	2.02	2	0.990099	-1.01
1056	Q9CR62	Slc25a11 PE	Mitochondrial 2-oxoglutarate/malate carrier protein OS	2.02	2	0.990099	-1.01
1058	P97315	Csrp1 PE	Cysteine and glycine-rich protein 1 OS	2.02	2	0.990099	-1.01
1079	P59325	Eif5 PE	Eukaryotic translation initiation factor 5 OS	2.02	2	0.990099	-1.01
1094	Q9D8B3	Chmp4b PE	Charged multivesicular body protein 4b OS	1.01	1	0.990099	-1.01
1107	Q6PAR5	Gapvd1 PE	GTPase-activating protein and VPS9 domain-containing protein 1 OS	2.02	2	0.990099	-1.01
1115	Q9Z2N8	Actl6a PE	Actin-like protein 6A OS	1.01	1	0.990099	-1.01
234	Q9EPU0	Upf1 PE	Regulator of nonsense transcripts 1 OS	7.06	7	0.991501	-1.00857
326	P26040	Ezr PE	Ezrin OS	7.06	7	0.991501	-1.00857
336	P28738	Kif5c PE	Kinesin heavy chain isoform 5C OS	7.06	7	0.991501	-1.00857
427	Q9D1J3	Hcc1 PE	Nuclear protein Hcc-1 OS	7.06	7	0.991501	-1.00857
603	Q9CPR4	Rpl17 PE	60S ribosomal protein L17 OS	7.06	7	0.991501	-1.00857
986	P62830	Rpl23 PE	60S ribosomal protein L23 OS	7.06	7	0.991501	-1.00857
206	Q9QZM0	Ubqln2 PE	Ubiquilin-2 OS	6.05	6	0.991736	-1.00833
287	P37913	Lig1 PE	DNA ligase 1 OS	6.05	6	0.991736	-1.00833
367	Q9D880	Timm50 PE	Mitochondrial import inner membrane translocase subunit TIM50 OS	6.05	6	0.991736	-1.00833
372	Q99NB9	Sf3b1 PE	Splicing factor 3B subunit 1 OS	6.05	6	0.991736	-1.00833
437	Q8QZT1	Acat1 PE	Acetyl-CoA acetyltransferase, mitochondrial OS	6.05	6	0.991736	-1.00833
507	Q9R1P1	Psmb3 PE	Proteasome subunit beta type-3 OS	6.05	6	0.991736	-1.00833
612	Q9D358	Acp1 PE	Low molecular weight phosphotyrosine protein phosphatase OS	6.05	6	0.991736	-1.00833
696	Q9Z1Q5	Clic1 PE	Chloride intracellular channel protein 1 OS	6.05	6	0.991736	-1.00833
101	P30416	Fkbp4 PE	FK506-binding protein 4 OS	11.09	11	0.991885	-1.00818
158	Q76MZ3	Ppp2r1a PE	Serine/threonine-protein phosphatase 2A 65 kDa regulatory subunit A alpha isoform OS	11.09	11	0.991885	-1.00818
324	Q61753	Phgdh PE	D-3-phosphoglycerate dehydrogenase OS	11.09	11	0.991885	-1.00818
28	Q6P5E4	Ugcgl1 PE	UDP-glucose:glycoprotein glucosyltransferase 1 OS	16.13	16	0.99194	-1.00812
231	P70296	Pebp1 PE	Phosphatidylethanolamine-binding protein 1 OS	16.13	16	0.99194	-1.00812
104	Q61937	Npm1 PE	Nucleophosmin OS	36.29	36	0.992009	-1.00806
177	P46471	Psmc2 PE	26S protease regulatory subunit 7 OS	10.08	10	0.992063	-1.008
215	P97427	Crmp1 PE	Dihydropyrimidinase-related protein 1 OS	10.08	10	0.992063	-1.008
385	Q8BH59	Slc25a12 PE	Calcium-binding mitochondrial carrier protein Aralar1 OS	5.04	5	0.992063	-1.008
438	Q9EQU5	Set PE	Protein SET OS	10.08	10	0.992063	-1.008
506	Q9JKB3	Csda PE	DNA-binding protein A OS	5.04	5	0.992063	-1.008
549	P21107	Tpm3 PE	Tropomyosin alpha-3 chain OS	5.04	5	0.992063	-1.008
573	Q61701	Elavl4 PE	ELAV-like protein 4 OS	5.04	5	0.992063	-1.008
641	Q9Z130	Hnrpdl PE	Heterogeneous nuclear ribonucleoprotein D-like OS	5.04	5	0.992063	-1.008
668	Q9CQ80	Vps25 PE	Vacuolar protein-sorting-associated protein 25 OS	5.04	5	0.992063	-1.008
23	P17182	Eno1 PE	Alpha-enolase OS	123.98	123	0.992095	-1.00797
27	Q03265	Atp5a1 PE	ATP synthase subunit alpha, mitochondrial OS	44.35	44	0.992108	-1.00795
15	P80314	Cct2 PE	T-complex protein 1 subunit beta OS	52.41	52	0.992177	-1.00788
416	P62962	Pfn1 PE	Profilin-1 OS	14.11	14	0.992204	-1.00786
419	P15532	Nme1 PE	Nucleoside diphosphate kinase A OS	14.11	14	0.992204	-1.00786
797	P62852	Rps25 PE	40S ribosomal protein S25 OS	14.11	14	0.992204	-1.00786
25	Q9JKF1	Iqgap1 PE	Ras GTPase-activating-like protein IQGAP1 OS	18.14	18	0.992282	-1.00778
222	Q9CZ30	Ola1 PE	Obg-like ATPase 1 OS	9.07	9	0.992282	-1.00778
244	Q9CZU6	Cs PE	Citrate synthase, mitochondrial OS	9.07	9	0.992282	-1.00778
749	P21550	Eno3 PE	Beta-enolase OS	18.14	18	0.992282	-1.00778
217	P62702	Rps4x PE	40S ribosomal protein S4, X isoform OS	22.17	22	0.992332	-1.00773
278	P51150	Rab7a PE	Ras-related protein Rab-7a OS	13.1	13	0.992366	-1.00769
409	Q91VR2	Atp5c1 PE	ATP synthase subunit gamma, mitochondrial OS	13.1	13	0.992366	-1.00769
601	Q01768	Nme2 PE	Nucleoside diphosphate kinase B OS	13.1	13	0.992366	-1.00769
66	P26041	Msn PE	Moesin OS	8.06	8	0.992556	-1.0075
410	Q60668	Hnrnpd PE	Heterogeneous nuclear ribonucleoprotein D0 OS	8.06	8	0.992556	-1.0075
417	Q9R0Y5	Ak1 PE	Adenylate kinase isoenzyme 1 OS	4.03	4	0.992556	-1.0075
440	O08807	Prdx4 PE	Peroxiredoxin-4 OS	8.06	8	0.992556	-1.0075
451	P06837	Gap43 PE	Neuromodulin OS	4.03	4	0.992556	-1.0075
460	Q80X50	Ubap2l PE	Ubiquitin-associated protein 2-like OS	4.03	4	0.992556	-1.0075
464	Q5SWD9	Tsr1 PE	Pre-rRNA-processing protein TSR1 homolog OS	4.03	4	0.992556	-1.0075
466	Q78ZA7	Nap1l4 PE	Nucleosome assembly protein 1-like 4 OS	8.06	8	0.992556	-1.0075
495	Q9CPU0	Glo1 PE	Lactoylglutathione lyase OS	4.03	4	0.992556	-1.0075
568	P61164	Actr1a PE	Alpha-centractin OS	4.03	4	0.992556	-1.0075
711	P58771	Tpm1 PE	Tropomyosin alpha-1 chain OS	4.03	4	0.992556	-1.0075
754	O09167	Rpl21 PE	60S ribosomal protein L21 OS	8.06	8	0.992556	-1.0075
789	Q505F5	Lrrc47 PE	Leucine-rich repeat-containing protein 47 OS	4.03	4	0.992556	-1.0075
812	Q9DCL9	Paics PE	Multifunctional protein ADE2 OS	4.03	4	0.992556	-1.0075
827	Q6ZWV7	Rpl35 PE	60S ribosomal protein L35 OS	8.06	8	0.992556	-1.0075
874	Q05816	Fabp5 PE	Fatty acid-binding protein, epidermal OS	4.03	4	0.992556	-1.0075
939	Q80Y14	Glrx5 PE	Glutaredoxin-related protein 5 OS	4.03	4	0.992556	-1.0075
1048	Q9CQC9	Sar1b PE	GTP-binding protein SAR1b OS	4.03	4	0.992556	-1.0075
1055	Q9CQX2	Cyb5b PE	Cytochrome b5 type B OS	4.03	4	0.992556	-1.0075
1100	Q9D0T1	Nhp2l1 PE	NHP2-like protein 1 OS	4.03	4	0.992556	-1.0075
169	Q11011	Npepps PE	Puromycin-sensitive aminopeptidase OS	3.02	3	0.993377	-1.00667
356	P26645	Marcks PE	Myristoylated alanine-rich C-kinase substrate OS	3.02	3	0.993377	-1.00667
366	Q3UPL0	Sec31a PE	Protein transport protein Sec31A OS	3.02	3	0.993377	-1.00667
472	Q9CQQ7	Atp5f1 PE	ATP synthase subunit b, mitochondrial OS	3.02	3	0.993377	-1.00667
514	Q8BK64	Ahsa1 PE	Activator of 90 kDa heat shock protein ATPase homolog 1 OS	3.02	3	0.993377	-1.00667
553	Q9CXY6	Ilf2 PE	Interleukin enhancer-binding factor 2 OS	3.02	3	0.993377	-1.00667
713	P32233	Drg1 PE	Developmentally-regulated GTP-binding protein 1 OS	3.02	3	0.993377	-1.00667
752	Q9WUK2	Eif4h PE	Eukaryotic translation initiation factor 4H OS	3.02	3	0.993377	-1.00667
776	Q07813	Bax PE	Apoptosis regulator BAX OS	3.02	3	0.993377	-1.00667
802	P61750	Arf4 PE	ADP-ribosylation factor 4 OS	3.02	3	0.993377	-1.00667
830	Q9D0J4	Arl2 PE	ADP-ribosylation factor-like protein 2 OS	3.02	3	0.993377	-1.00667
894	P57784	Snrpa1 PE	U2 small nuclear ribonucleoprotein A' OS	3.02	3	0.993377	-1.00667
911	P63001	Rac1 PE	Ras-related C3 botulinum toxin substrate 1 OS	3.02	3	0.993377	-1.00667
990	Q9CR67	Tmem33 PE	Transmembrane protein 33 OS	3.02	3	0.993377	-1.00667
1089	P00375	Dhfr PE	Dihydrofolate reductase OS	3.02	3	0.993377	-1.00667
343	P62242	Rps8 PE	40S ribosomal protein S8 OS	31.25	32	1.024
50	P11983	Cct1 PE	T-complex protein 1 subunit alpha B OS	30.24	31	1.02513
59	P80317	Cct6a PE	T-complex protein 1 subunit zeta OS	29.23	30	1.02634
80	P06151	Ldha PE	L-lactate dehydrogenase A chain OS	58.46	60	1.02634
221	P68040	Gnb2l1 PE	Guanine nucleotide-binding protein subunit beta-2-like 1 OS	24.19	25	1.03348
284	Q6ZWN5	Rps9 PE	40S ribosomal protein S9 OS	24.19	25	1.03348
174	P80318	Cct3 PE	T-complex protein 1 subunit gamma OS	20.16	21	1.04167
299	P17742	Ppia PE	Peptidyl-prolyl cis-trans isomerase A OS	37.29	39	1.04586
179	P06745	Gpi PE	Glucose-6-phosphate isomerase OS	15.12	16	1.0582
296	P18760	Cfl1 PE	Cofilin-1 OS	30.24	32	1.0582
534	P47963	Rpl13 PE	60S ribosomal protein L13 OS	13.1	14	1.0687
248	P24369	Ppib PE	Peptidyl-prolyl cis-trans isomerase B OS	12.1	13	1.07438
375	Q9DB20	Atp5o PE	ATP synthase subunit O, mitochondrial OS	12.1	13	1.07438
50	P11984	Cct1 PE	T-complex protein 1 subunit alpha A OS	24.19	26	1.07482
79	P80315	Cct4 PE	T-complex protein 1 subunit delta OS	24.19	26	1.07482
135	Q9CWJ9	Atic PE	Bifunctional purine biosynthesis protein PURH OS	11.09	12	1.08206
379	P23198	Cbx3 PE	Chromobox protein homolog 3 OS	11.09	12	1.08206
140	Q99K85	Psat1 PE	Phosphoserine aminotransferase OS	20.16	22	1.09127
73	Q8BMJ2	Lars PE	Leucyl-tRNA synthetase, cytoplasmic OS	18.14	20	1.10254
376	P62204	Calm1 PE	Calmodulin OS	8.06	9	1.11663
378	Q93092	Taldo1 PE	Transaldolase OS	8.06	9	1.11663
714	Q61990	Pcbp2 PE	Poly(rC)-binding protein 2 OS	8.06	9	1.11663
4	Q62261	Sptbn1 PE	Spectrin beta chain, brain 1 OS	31.25	35	1.12
44	Q9Z1Q9	Vars PE	Valyl-tRNA synthetase OS	23.18	26	1.12166
163	P54775	Psmc4 PE	26S protease regulatory subunit 6B OS	7.06	8	1.13314
212	P52293	Kpna2 PE	Importin subunit alpha-2 OS	7.06	8	1.13314
237	P62960	Ybx1 PE	Nuclease-sensitive element-binding protein 1 OS	7.06	8	1.13314
240	Q8QZY1	Eif3l PE	Eukaryotic translation initiation factor 3 subunit L OS	7.06	8	1.13314
311	P46061	Rangap1 PE	Ran GTPase-activating protein 1 OS	7.06	8	1.13314
328	Q62446	Fkbp3 PE	FK506-binding protein 3 OS	7.06	8	1.13314
353	P97822	Anp32e PE	Acidic leucine-rich nuclear phosphoprotein 32 family member E OS	7.06	8	1.13314
449	Q60930	Vdac2 PE	Voltage-dependent anion-selective channel protein 2 OS	7.06	8	1.13314
456	Q9WV55	Vapa PE	Vesicle-associated membrane protein-associated protein A OS	7.06	8	1.13314
855	P61089	Ube2n PE	Ubiquitin-conjugating enzyme E2 N OS	7.06	8	1.13314
82	Q9D0E1	Hnrnpm PE	Heterogeneous nuclear ribonucleoprotein M OS	14.11	16	1.13395
98	P61979	Hnrnpk PE	Heterogeneous nuclear ribonucleoprotein K OS	28.22	32	1.13395
226	Q9DCD0	Pgd PE	6-phosphogluconate dehydrogenase, decarboxylating OS	14.11	16	1.13395
228	P62270	Rps18 PE	40S ribosomal protein S18 OS	40.32	46	1.14087
45	P68372	Tubb2c PE	Tubulin beta-2C chain OS	138.09	158	1.14418
21	P99024	Tubb5 PE	Tubulin beta-5 chain OS	190.5	218	1.14436
198	P05201	Got1 PE	Aspartate aminotransferase, cytoplasmic OS	13.1	15	1.14504
635	Q501J6	Ddx17 PE	Probable ATP-dependent RNA helicase DDX17 OS	13.1	15	1.14504
400	Q91V12	Acot7 PE	Cytosolic acyl coenzyme A thioester hydrolase OS	12.1	14	1.15702
453	P61290	Psme3 PE	Proteasome activator complex subunit 3 OS	6.05	7	1.15702
490	P53994	Rab2a PE	Ras-related protein Rab-2A OS	6.05	7	1.15702
513	P97371	Psme1 PE	Proteasome activator complex subunit 1 OS	6.05	7	1.15702
579	Q64433	Hspe1 PE	10 kDa heat shock protein, mitochondrial OS	6.05	7	1.15702
664	Q9QUM9	Psma6 PE	Proteasome subunit alpha type-6 OS	6.05	7	1.15702
49	P29341	Pabpc1 PE	Polyadenylate-binding protein 1 OS	18.14	21	1.15766
216	P97351	Rps3a PE	40S ribosomal protein S3a OS	18.14	21	1.15766
46	Q7TMM9	Tubb2a PE	Tubulin beta-2A chain OS	119.94	140	1.16725
617	P62264	Rps14 PE	40S ribosomal protein S14 OS	11.09	13	1.17223
425	O70251	Eef1b PE	Elongation factor 1-beta OS	22.17	26	1.17276
48	Q9CWF2	Tubb2b PE	Tubulin beta-2B chain OS	118.94	140	1.17706
236	Q9CQV8	Ywhab PE	14-3-3 protein beta/alpha OS	16.13	19	1.17793
127	P62908	Rps3 PE	40S ribosomal protein S3 OS	26.21	31	1.18275
141	Q9D0I9	Rars PE	Arginyl-tRNA synthetase, cytoplasmic OS	10.08	12	1.19048
392	P26516	Psmd7 PE	26S proteasome non-ATPase regulatory subunit 7 OS	5.04	6	1.19048
402	Q8BSL7	Arf2 PE	ADP-ribosylation factor 2 OS	5.04	6	1.19048
525	P61161	Actr2 PE	Actin-related protein 2 OS	5.04	6	1.19048
728	P84099	Rpl19 PE	60S ribosomal protein L19 OS	5.04	6	1.19048
909	P62281	Rps11 PE	40S ribosomal protein S11 OS	5.04	6	1.19048
83	Q99PV0	Prpf8 PE	Pre-mRNA-processing-splicing factor 8 OS	14.11	17	1.20482
86	P57780	Actn4 PE	Alpha-actinin-4 OS	14.11	17	1.20482
2	Q8VDD5	Myh9 PE	Myosin-9 OS	63.5	77	1.2126
685	P62900	Rpl31 PE	60S ribosomal protein L31 OS	9.07	11	1.21279
115	Q61656	Ddx5 PE	Probable ATP-dependent RNA helicase DDX5 OS	26.21	32	1.22091
1	P16546	Sptan1 PE	Spectrin alpha chain, brain OS	42.33	52	1.22844
35	P14824	Anxa6 PE	Annexin A6 OS	12.1	15	1.23967
279	Q8BG32	Psmd11 PE	26S proteasome non-ATPase regulatory subunit 11 OS	4.03	5	1.24069
302	O88544	Cops4 PE	COP9 signalosome complex subunit 4 OS	8.06	10	1.24069
580	P59999	Arpc4 PE	Actin-related protein 2/3 complex subunit 4 OS	8.06	10	1.24069
619	P84084	Arf5 PE	ADP-ribosylation factor 5 OS	8.06	10	1.24069
637	P24288	Bcat1 PE	Branched-chain-amino-acid aminotransferase, cytosolic OS	4.03	5	1.24069
657	Q9CQM9	Glrx3 PE	Glutaredoxin-3 OS	4.03	5	1.24069
773	P61358	Rpl27 PE	60S ribosomal protein L27 OS	4.03	5	1.24069
975	Q9D3D9	Atp5d PE	ATP synthase subunit delta, mitochondrial OS	4.03	5	1.24069
111	Q60864	Stip1 PE	Stress-induced-phosphoprotein 1 OS	19.15	24	1.25326
30	Q9ERD7	Tubb3 PE	Tubulin beta-3 chain OS	130.02	163	1.25365
57	P09411	Pgk1 PE	Phosphoglycerate kinase 1 OS	15.12	19	1.25661
479	P62827	Ran PE	GTP-binding nuclear protein Ran OS	15.12	19	1.25661
87	O88569	Hnrnpa2b1 PE	Heterogeneous nuclear ribonucleoproteins A2/B1 OS	37.29	47	1.26039
29	P38647	Hspa9 PE	Stress-70 protein, mitochondrial OS	29.23	37	1.26582
491	P51881	Slc25a5 PE	ADP/ATP translocase 2 OS	36.29	46	1.26757
150	P62259	Ywhae PE	14-3-3 protein epsilon OS	18.14	23	1.26792
72	Q9D6F9	Tubb4 PE	Tubulin beta-4 chain OS	97.77	124	1.26828
351	Q9Z2U0	Psma7 PE	Proteasome subunit alpha type-7 OS	7.06	9	1.27479
365	Q9Z2U1	Psma5 PE	Proteasome subunit alpha type-5 OS	7.06	9	1.27479
585	P45376	Akr1b1 PE	Aldose reductase OS	7.06	9	1.27479
184	P67778	Phb PE	Prohibitin OS	14.11	18	1.27569
224	Q9DBJ1	Pgam1 PE	Phosphoglycerate mutase 1 OS	14.11	18	1.27569
26	P27773	Pdia3 PE	Protein disulfide-isomerase A3 OS	24.19	31	1.28152
39	Q6PB66	Lrpprc PE	Leucine-rich PPR motif-containing protein, mitochondrial OS	23.18	30	1.29422
306	P54227	Stmn1 PE	Stathmin OS	13.1	17	1.29771
77	P60710	Actb PE	Actin, cytoplasmic 1 OS	174.37	227	1.30183
77	P63260	Actg1 PE	Actin, cytoplasmic 2 OS	174.37	227	1.30183
575	Q9CR57	Rpl14 PE	60S ribosomal protein L14 OS	19.15	25	1.30548
233	Q8CG48	Smc2 PE	Structural maintenance of chromosomes protein 2 OS	6.05	8	1.32231
435	O70435	Psma3 PE	Proteasome subunit alpha type-3 OS	6.05	8	1.32231
567	Q8VEM8	Slc25a3 PE	Phosphate carrier protein, mitochondrial OS	12.1	16	1.32231
618	Q6ZWV3	Rpl10 PE	60S ribosomal protein L10 OS	6.05	8	1.32231
720	P62849	Rps24 PE	40S ribosomal protein S24 OS	6.05	8	1.32231
11	P63038	Hspd1 PE	60 kDa heat shock protein, mitochondrial OS	45.36	60	1.32275
3	P19096	Fasn PE	Fatty acid synthase OS	78.62	104	1.32282
779	P62918	Rpl8 PE	60S ribosomal protein L8 OS	9.07	12	1.32304
348	Q9JHR7	Ide PE	Insulin-degrading enzyme OS	3.02	4	1.3245
405	Q9CQE8	2 SV	UPF0568 protein C14orf166 homolog OS	3.02	4	1.3245
448	P70699	Gaa PE	Lysosomal alpha-glucosidase OS	3.02	4	1.3245
492	P18872	Gnao1 PE	Guanine nucleotide-binding protein G(o) subunit alpha OS	3.02	4	1.3245
497	Q9WVJ2	Psmd13 PE	26S proteasome non-ATPase regulatory subunit 13 OS	3.02	4	1.3245
505	Q8BU30	Iars PE	Isoleucyl-tRNA synthetase, cytoplasmic OS	3.02	4	1.3245
526	Q9CPY7	Lap3 PE	Cytosol aminopeptidase OS	3.02	4	1.3245
561	O54984	Asna1 PE	Arsenical pump-driving ATPase OS	3.02	4	1.3245
592	Q8C854	Myef2 PE	Myelin expression factor 2 OS	3.02	4	1.3245
656	Q91V41	Rab14 PE	Ras-related protein Rab-14 OS	3.02	4	1.3245
689	Q99LP6	Grpel1 PE	GrpE protein homolog 1, mitochondrial OS	3.02	4	1.3245
731	Q9Z0S1	Bpnt1 PE	3'(2'),5'-bisphosphate nucleotidase 1 OS	3.02	4	1.3245
746	Q9JKB1	Uchl3 PE	Ubiquitin carboxyl-terminal hydrolase isozyme L3 OS	3.02	4	1.3245
850	P21995	Emb PE	Embigin OS	3.02	4	1.3245
854	Q6ZWU9	Rps27 PE	40S ribosomal protein S27 OS	3.02	4	1.3245
899	O35479	Rbmx PE	Heterogeneous nuclear ribonucleoprotein G OS	3.02	4	1.3245
948	P50518	Atp6v1e1 PE	V-type proton ATPase subunit E 1 OS	3.02	4	1.3245
1059	Q9CWM4	Pfdn1 PE	Prefoldin subunit 1 OS	3.02	4	1.3245
415	P48962	Slc25a4 PE	ADP/ATP translocase 1 OS	36.29	49	1.35023
181	O08709	Prdx6 PE	Peroxiredoxin-6 OS	8.06	11	1.36476
211	Q6NZJ6	Eif4g1 PE	Eukaryotic translation initiation factor 4 gamma 1 OS	8.06	11	1.36476
8	P63017	Hspa8 PE	Heat shock cognate 71 kDa protein OS	112.89	156	1.38188
219	Q3U7R1	Fam62a PE	Extended synaptotagmin-1 OS	5.04	7	1.38889
309	Q6PDQ2	Chd4 PE	Chromodomain-helicase-DNA-binding protein 4 OS	5.04	7	1.38889
319	Q9CZ44	Nsfl1c PE	NSFL1 cofactor p47 OS	5.04	7	1.38889
321	Q6PDG5	Smarcc2 PE	SWI/SNF complex subunit SMARCC2 OS	5.04	7	1.38889
323	Q05D44	Eif5b PE	Eukaryotic translation initiation factor 5B OS	5.04	7	1.38889
430	Q9D819	Ppa1 PE	Inorganic pyrophosphatase OS	5.04	7	1.38889
555	P41105	Rpl28 PE	60S ribosomal protein L28 OS	5.04	7	1.38889
889	O08583	Thoc4 PE	THO complex subunit 4 OS	5.04	7	1.38889
52	P40142	Tkt PE	Transketolase OS	15.12	21	1.38889
276	P12970	Rpl7a PE	60S ribosomal protein L7a OS	19.15	27	1.40992
251	P61222	Abce1 PE	ATP-binding cassette sub-family E member 1 OS	9.07	13	1.4333
357	P30681	Hmgb2 PE	High mobility group protein B2 OS	9.07	13	1.4333
290	P68254	Ywhaq PE	14-3-3 protein theta OS	11.09	16	1.44274
270	P35700	Prdx1 PE	Peroxiredoxin-1 OS	17.13	25	1.45943
433	Q8VI75	Ipo4 PE	Importin-4 OS	2.02	3	1.48515
509	Q9Z1Z0	Uso1 PE	General vesicular transport factor p115 OS	2.02	3	1.48515
546	Q9CR16	Ppid PE	40 kDa peptidyl-prolyl cis-trans isomerase OS	2.02	3	1.48515
589	O88844	Idh1 PE	Isocitrate dehydrogenase [NADP] cytoplasmic OS	2.02	3	1.48515
599	Q80UG5	Sept9 PE	Septin-9 OS	2.02	3	1.48515
631	Q924C1	Xpo5 PE	Exportin-5 OS	2.02	3	1.48515
705	Q61239	Fnta PE	Protein farnesyltransferase/geranylgeranyltransferase type-1 subunit alpha OS	2.02	3	1.48515
751	Q9Z1G3	Atp6v1c1 PE	V-type proton ATPase subunit C 1 OS	2.02	3	1.48515
767	Q9DAW9	Cnn3 PE	Calponin-3 OS	2.02	3	1.48515
818	P63280	Ube2i PE	SUMO-conjugating enzyme UBC9 OS	2.02	3	1.48515
834	Q8K0C4	Cyp51a1 PE	Lanosterol 14-alpha demethylase OS	2.02	3	1.48515
853	P10630	Eif4a2 PE	Eukaryotic initiation factor 4A-II OS	2.02	3	1.48515
857	P62774	Mtpn PE	Myotrophin OS	2.02	3	1.48515
866	Q6NS46	Pdcd11 PE	Protein RRP5 homolog OS	2.02	3	1.48515
877	Q99KP6	Prpf19 PE	Pre-mRNA-processing factor 19 OS	2.02	3	1.48515
884	Q9DBD5	Pelp1 PE	Proline-, glutamic acid- and leucine-rich protein 1 OS	2.02	3	1.48515
932	P23591	Tsta3 PE	GDP-L-fucose synthetase OS	2.02	3	1.48515
1030	Q9CQF3	Nudt21 PE	Cleavage and polyadenylation specificity factor subunit 5 OS	2.02	3	1.48515
1050	Q6ZWY3	Rps27l PE	40S ribosomal protein S27-like protein OS	2.02	3	1.48515
247	Q8BP47	Nars PE	Asparaginyl-tRNA synthetase, cytoplasmic OS	6.05	9	1.4876
120	P63101	Ywhaz PE	14-3-3 protein zeta/delta OS	34.27	51	1.48818
142	P14211	Calr PE	Calreticulin OS	8.06	12	1.48883
160	Q64514	Tpp2 PE	Tripeptidyl-peptidase 2 OS	8.06	12	1.48883
172	Q80X90	Flnb PE	Filamin-B OS	4.03	6	1.48883
288	Q91YE6	Ipo9 PE	Importin-9 OS	4.03	6	1.48883
584	Q61686	Cbx5 PE	Chromobox protein homolog 5 OS	4.03	6	1.48883
22	P52480	Pkm2 PE	Pyruvate kinase isozymes M1/M2 OS	37.29	56	1.50174
267	P68510	Ywhah PE	14-3-3 protein eta OS	13.1	20	1.52672
281	P61982	Ywhag PE	14-3-3 protein gamma OS	13.1	20	1.52672
209	P17225	Ptbp1 PE	Polypyrimidine tract-binding protein 1 OS	9.07	14	1.54355
10	P14873	Map1b PE	Microtubule-associated protein 1B OS	52.41	81	1.54551
502	P34022	Ranbp1 PE	Ran-specific GTPase-activating protein OS	7.06	11	1.55807
787	P62267	Rps23 PE	40S ribosomal protein S23 OS	7.06	11	1.55807
134	P50580	Pa2g4 PE	Proliferation-associated protein 2G4 OS	14.11	22	1.55918
91	P16858	Gapdh PE	Glyceraldehyde-3-phosphate dehydrogenase OS	47.37	74	1.56217
88	P11365	gag PE	Retrovirus-related Gag polyprotein OS	38.3	60	1.56658
480	Q9CZM2	Rpl15 PE	60S ribosomal protein L15 OS	5.04	8	1.5873
531	P50247	Ahcy PE	Adenosylhomocysteinase OS	5.04	8	1.5873
552	Q6URW6	Myh14 PE	Myosin-14 OS	5.04	8	1.5873
504	P62991	Rps27a PE	Ubiquitin OS	36.29	58	1.59824
62	P03975	Iap PE	IgE-binding protein OS	42.33	68	1.60643
89	Q91YQ5	Rpn1 PE	Dolichyl-diphosphooligosaccharide--protein glycosyltransferase subunit 1 OS	8.06	13	1.6129
936	P47915	Rpl29 PE	60S ribosomal protein L29 OS	6.05	10	1.65289
523	Q99JX4	Eif3m PE	Eukaryotic translation initiation factor 3 subunit M OS	3.02	5	1.65563
566	Q60899	Elavl2 PE	ELAV-like protein 2 OS	3.02	5	1.65563
658	Q9WUM4	Coro1c PE	Coronin-1C OS	3.02	5	1.65563
735	Q9WUL7	Arl3 PE	ADP-ribosylation factor-like protein 3 OS	3.02	5	1.65563
761	P61087	Ube2k PE	Ubiquitin-conjugating enzyme E2 K OS	3.02	5	1.65563
106	Q9DBG6	Rpn2 PE	Dolichyl-diphosphooligosaccharide--protein glycosyltransferase subunit 2 OS	7.06	12	1.69972
257	Q99PT1	Arhgdia PE	Rho GDP-dissociation inhibitor 1 OS	7.06	12	1.69972
67	O35685	Nudc PE	Nuclear migration protein nudC OS	14.11	24	1.70092
264	P50396	Gdi1 PE	Rab GDP dissociation inhibitor alpha OS	12.1	21	1.73554
64	Q64727	Vcl PE	Vinculin OS	8.06	14	1.73697
187	Q64511	Top2b PE	DNA topoisomerase 2-beta OS	4.03	7	1.73697
303	P97496	Smarcc1 PE	SWI/SNF complex subunit SMARCC1 OS	4.03	7	1.73697
426	Q9Z1R2	Bat3 PE	Large proline-rich protein BAT3 OS	4.03	7	1.73697
651	P10639	Txn PE	Thioredoxin OS	8.06	14	1.73697
655	Q9R0P5	Dstn PE	Destrin OS	4.03	7	1.73697
740	Q9CZY3	Ube2v1 PE	Ubiquitin-conjugating enzyme E2 variant 1 OS	4.03	7	1.73697
1007	Q60692	Psmb6 PE	Proteasome subunit beta type-6 OS	4.03	7	1.73697
70	P42932	Cct8 PE	T-complex protein 1 subunit theta OS	21.17	37	1.74776
148	Q9CW03	Smc3 PE	Structural maintenance of chromosomes protein 3 OS	5.04	9	1.78571
349	Q9DCW4	Etfb PE	Electron transfer flavoprotein subunit beta OS	5.04	9	1.78571
364	P46638	Rab11b PE	Ras-related protein Rab-11B OS	5.04	9	1.78571
418	Q922U2	Krt5 PE	Keratin, type II cytoskeletal 5 OS	20.16	36	1.78571
972	Q8BP67	Rpl24 PE	60S ribosomal protein L24 OS	5.04	9	1.78571
346	P14152	Mdh1 PE	Malate dehydrogenase, cytoplasmic OS	11.09	20	1.80343
268	Q8CIE6	Copa PE	Coatomer subunit alpha OS	7.06	13	1.84136
315	P19157	Gstp1 PE	Glutathione S-transferase P 1 OS	8.06	15	1.86104
999	Q8VED5	Krt79 PE	Keratin, type II cytoskeletal 79 OS	8.06	15	1.86104
562	Q9CQA3	Sdhb PE	Succinate dehydrogenase [ubiquinone] iron-sulfur subunit, mitochondrial OS	1.01	2	1.9802
569	Q9CZU3	Skiv2l2 PE	Superkiller viralicidic activity 2-like 2 OS	2.02	4	1.9802
571	Q9JJI8	Rpl38 PE	60S ribosomal protein L38 OS	2.02	4	1.9802
572	Q8VHX6	Flnc PE	Filamin-C OS	1.01	2	1.9802
588	P11103	Parp1 PE	Poly [ADP-ribose] polymerase 1 OS	2.02	4	1.9802
627	P54728	Rad23b PE	UV excision repair protein RAD23 homolog B OS	1.01	2	1.9802
638	Q8CAY6	Acat2 PE	Acetyl-CoA acetyltransferase, cytosolic OS	2.02	4	1.9802
650	Q99KQ4	Nampt PE	Nicotinamide phosphoribosyltransferase OS	2.02	4	1.9802
673	P62843	Rps15 PE	40S ribosomal protein S15 OS	2.02	4	1.9802
677	Q62383	Supt6h PE	Transcription elongation factor SPT6 OS	1.01	2	1.9802
697	O35226	Psmd4 PE	26S proteasome non-ATPase regulatory subunit 4 OS	1.01	2	1.9802
702	Q62348	Tsn PE	Translin OS	1.01	2	1.9802
726	Q9CZR8	Tsfm PE	Elongation factor Ts, mitochondrial OS	1.01	2	1.9802
734	P28352	Apex1 PE	DNA-(apurinic or apyrimidinic site) lyase OS	2.02	4	1.9802
756	P46664	Adss PE	Adenylosuccinate synthetase isozyme 2 OS	1.01	2	1.9802
777	Q99KV1	Dnajb11 PE	DnaJ homolog subfamily B member 11 OS	1.01	2	1.9802
783	P47754	Capza2 PE	F-actin-capping protein subunit alpha-2 OS	2.02	4	1.9802
784	P24547	Impdh2 PE	Inosine-5'-monophosphate dehydrogenase 2 OS	2.02	4	1.9802
793	O70591	Pfdn2 PE	Prefoldin subunit 2 OS	2.02	4	1.9802
805	P54822	Adsl PE	Adenylosuccinate lyase OS	1.01	2	1.9802
863	Q9QUI0	Rhoa PE	Transforming protein RhoA OS	2.02	4	1.9802
875	P47753	Capza1 PE	F-actin-capping protein subunit alpha-1 OS	2.02	4	1.9802
878	O35900	Lsm2 PE	U6 snRNA-associated Sm-like protein LSm2 OS	1.01	2	1.9802
880	Q3UM45	Ppp1r7 PE	Protein phosphatase 1 regulatory subunit 7 OS	2.02	4	1.9802
891	Q64520	Guk1 PE	Guanylate kinase OS	1.01	2	1.9802
904	Q62425	Ndufa4 PE	NADH dehydrogenase [ubiquinone] 1 alpha subcomplex subunit 4 OS	1.01	2	1.9802
905	Q9D7X3	Dusp3 PE	Dual specificity protein phosphatase 3 OS	1.01	2	1.9802
921	Q91VK1	Bzw2 PE	Basic leucine zipper and W2 domain-containing protein 2 OS	1.01	2	1.9802
934	Q60900	Elavl3 PE	ELAV-like protein 3 OS	1.01	2	1.9802
938	O55029	Copb2 PE	Coatomer subunit beta' OS	1.01	2	1.9802
940	P01900	H2-D1 PE	H-2 class I histocompatibility antigen, D-D alpha chain OS	1.01	2	1.9802
944	Q80X82	Sympk PE	Symplekin OS	1.01	2	1.9802
954	Q9QYJ3	Dnajb1 PE	DnaJ homolog subfamily B member 1 OS	1.01	2	1.9802
955	Q7TT37	Ikbkap PE	Elongator complex protein 1 OS	1.01	2	1.9802
963	O35326	Sfrs5 PE	Splicing factor, arginine/serine-rich 5 OS	1.01	2	1.9802
964	Q91WU5	As3mt PE	Arsenite methyltransferase OS	1.01	2	1.9802
985	P47802	Mtx1 PE	Metaxin-1 OS	1.01	2	1.9802
996	Q810A7	Ddx42 PE	ATP-dependent RNA helicase DDX42 OS	1.01	2	1.9802
1003	Q99M31	Hspa14 PE	Heat shock 70 kDa protein 14 OS	1.01	2	1.9802
1004	Q8BRF7	Scfd1 PE	Sec1 family domain-containing protein 1 OS	1.01	2	1.9802
1005	Q9Z1T1	Ap3b1 PE	AP-3 complex subunit beta-1 OS	1.01	2	1.9802
1011	Q9CPQ3	Tomm22 PE	Mitochondrial import receptor subunit TOM22 homolog OS	1.01	2	1.9802
1013	Q9ES00	Ube4b PE	Ubiquitin conjugation factor E4 B OS	1.01	2	1.9802
1035	O35215	Ddt PE	D-dopachrome decarboxylase OS	2.02	4	1.9802
1036	P28667	Marcksl1 PE	MARCKS-related protein OS	2.02	4	1.9802
1047	P62858	Rps28 PE	40S ribosomal protein S28 OS	2.02	4	1.9802
1052	Q9CQ40	Mrpl49 PE	39S ribosomal protein L49, mitochondrial OS	1.01	2	1.9802
1070	P28063	Psmb8 PE	Proteasome subunit beta type-8 OS	1.01	2	1.9802
1088	P51863	Atp6v0d1 PE	V-type proton ATPase subunit d 1 OS	1.01	2	1.9802
1092	Q9CWL8	Ctnnbl1 PE	Beta-catenin-like protein 1 OS	1.01	2	1.9802
1099	Q9CQI7	Snrpb2 PE	U2 small nuclear ribonucleoprotein B'' OS	1.01	2	1.9802
1123	Q8BLN5	Lss PE	Lanosterol synthase OS	1.01	2	1.9802
1124	Q9DCC4	Pycrl PE	Pyrroline-5-carboxylate reductase 3 OS	1.01	2	1.9802
1140	Q08093	Cnn2 PE	Calponin-2 OS	1.01	2	1.9802
145	A2AGT5	Ckap5 PE	Cytoskeleton-associated protein 5 OS	7.06	14	1.983
185	Q91WQ3	Yars PE	Tyrosyl-tRNA synthetase, cytoplasmic OS	7.06	14	1.983
139	Q61024	Asns PE	Asparagine synthetase [glutamine-hydrolyzing] OS	10.08	20	1.98413
213	P26638	Sars PE	Seryl-tRNA synthetase, cytoplasmic OS	5.04	10	1.98413
699	P60867	Rps20 PE	40S ribosomal protein S20 OS	5.04	10	1.98413
297	Q9R0P9	Uchl1 PE	Ubiquitin carboxyl-terminal hydrolase isozyme L1 OS	8.06	16	1.98511
310	Q99MR6	Srrt PE	Serrate RNA effector molecule homolog OS	4.03	8	1.98511
342	P35278	Rab5c PE	Ras-related protein Rab-5C OS	4.03	8	1.98511
529	Q9D0K2	Oxct1 PE	Succinyl-CoA:3-ketoacid-coenzyme A transferase 1, mitochondrial OS	4.03	8	1.98511
370	Q9CQ65	Mtap PE	S-methyl-5'-thioadenosine phosphorylase OS	3.02	6	1.98675
381	P99026	Psmb4 PE	Proteasome subunit beta type-4 OS	3.02	6	1.98675
445	Q8BH04	Pck2 PE	Phosphoenolpyruvate carboxykinase [GTP], mitochondrial OS	3.02	6	1.98675
862	O09061	Psmb1 PE	Proteasome subunit beta type-1 OS	3.02	6	1.98675
914	Q9WTX5	Skp1 PE	S-phase kinase-associated protein 1 OS	3.02	6	1.98675
1023	Q9R1P0	Psma4 PE	Proteasome subunit alpha type-4 OS	3.02	6	1.98675
758	P04104	Krt1 PE	Keratin, type II cytoskeletal 1 OS	17.13	35	2.0432
258	Q921M3	Sf3b3 PE	Splicing factor 3B subunit 3 OS	7.06	15	2.12465
444	Q60605	Myl6 PE	Myosin light polypeptide 6 OS	7.06	15	2.12465
199	P17751	Tpi1 PE	Triosephosphate isomerase OS	15.12	33	2.18254
774	P62869	Tceb2 PE	Transcription elongation factor B polypeptide 2 OS	4.03	9	2.23325
156	Q8VDN2	Atp1a1 PE	Sodium/potassium-transporting ATPase subunit alpha-1 OS	9.07	21	2.31533
230	Q6PIE5	Atp1a2 PE	Sodium/potassium-transporting ATPase subunit alpha-2 OS	3.02	7	2.31788
330	Q8CG47	Smc4 PE	Structural maintenance of chromosomes protein 4 OS	3.02	7	2.31788
461	Q8BMF4	Dlat PE	Dihydrolipoyllysine-residue acetyltransferase component of pyruvate dehydrogenase complex, mitochondrial OS	3.02	7	2.31788
615	P63276	Rps17 PE	40S ribosomal protein S17 OS	3.02	7	2.31788
171	O35887	Calu PE	Calumenin OS	2.02	5	2.47525
274	Q8VDP4	1 SV	Protein KIAA1967 homolog OS	2.02	5	2.47525
360	P63085	Mapk1 PE	Mitogen-activated protein kinase 1 OS	2.02	5	2.47525
423	Q8K2B3	Sdha PE	Succinate dehydrogenase [ubiquinone] flavoprotein subunit, mitochondrial OS	2.02	5	2.47525
499	Q9CQD1	Rab5a PE	Ras-related protein Rab-5A OS	2.02	5	2.47525
604	Q9CPW4	Arpc5 PE	Actin-related protein 2/3 complex subunit 5 OS	2.02	5	2.47525
665	Q99JR1	Sfxn1 PE	Sideroflexin-1 OS	2.02	5	2.47525
813	P63024	Vamp3 PE	Vesicle-associated membrane protein 3 OS	2.02	5	2.47525
829	Q62093	Sfrs2 PE	Splicing factor, arginine/serine-rich 2 OS	2.02	5	2.47525
846	P57759	Erp29 PE	Endoplasmic reticulum protein ERp29 OS	2.02	5	2.47525
887	P47757	Capzb PE	F-actin-capping protein subunit beta OS	2.02	5	2.47525
250	Q91YI0	Asl PE	Argininosuccinate lyase OS	4.03	10	2.48139
69	Q01320	Top2a PE	DNA topoisomerase 2-alpha OS	13.1	33	2.51908
40	Q7TPR4	Actn1 PE	Alpha-actinin-1 OS	11.09	28	2.5248
14	Q61879	Myh10 PE	Myosin-10 OS	18.14	47	2.59096
9	Q9JHU4	Dync1h1 PE	Cytoplasmic dynein 1 heavy chain 1 OS	25.2	70	2.77778
220	Q99P72	Rtn4 PE	Reticulon-4 OS	2.02	6	2.9703
393	Q9Z2I8	Suclg2 PE	Succinyl-CoA ligase [GDP-forming] subunit beta, mitochondrial OS	2.02	6	2.9703
458	Q9WUP7	Uchl5 PE	Ubiquitin carboxyl-terminal hydrolase isozyme L5 OS	2.02	6	2.9703
476	P06801	Me1 PE	NADP-dependent malic enzyme OS	1.01	3	2.9703
583	O54774	Ap3d1 PE	AP-3 complex subunit delta-1 OS	1.01	3	2.9703
666	Q9QZQ1	Mllt4 PE	Afadin OS	1.01	3	2.9703
670	Q7M6Y3	Picalm PE	Phosphatidylinositol-binding clathrin assembly protein OS	1.01	3	2.9703
684	Q6P1B1	Xpnpep1 PE	Xaa-Pro aminopeptidase 1 OS	1.01	3	2.9703
686	Q9Z0W3	Nup160 PE	Nuclear pore complex protein Nup160 OS	1.01	3	2.9703
724	Q6ZQ73	Cand2 PE	Cullin-associated NEDD8-dissociated protein 2 OS	1.01	3	2.9703
725	P16045	Lgals1 PE	Galectin-1 OS	1.01	3	2.9703
747	Q7TMY8	Huwe1 PE	E3 ubiquitin-protein ligase HUWE1 OS	1.01	3	2.9703
770	Q6PDI5	Ecm29 PE	Proteasome-associated protein ECM29 homolog OS	2.02	6	2.9703
781	Q9JLI8	Sart3 PE	Squamous cell carcinoma antigen recognized by T-cells 3 OS	1.01	3	2.9703
820	P48758	Cbr1 PE	Carbonyl reductase [NADPH] 1 OS	1.01	3	2.9703
822	Q9CPQ8	Atp5l PE	ATP synthase subunit g, mitochondrial OS	1.01	3	2.9703
859	Q3UHX2	Pdap1 PE	28 kDa heat- and acid-stable phosphoprotein OS	1.01	3	2.9703
867	O70503	Hsd17b12 PE	Estradiol 17-beta-dehydrogenase 12 OS	1.01	3	2.9703
870	Q8C0C7	Farsa PE	Phenylalanyl-tRNA synthetase alpha chain OS	1.01	3	2.9703
928	Q9WV92	Epb41l3 PE	Band 4.1-like protein 3 OS	1.01	3	2.9703
961	Q9CXS4	Cenpv PE	Centromere protein V OS	1.01	3	2.9703
1016	P59708	Sf3b14 PE	Pre-mRNA branch site protein p14 OS	1.01	3	2.9703
1022	Q3TTY5	Krt2 PE	Keratin, type II cytoskeletal 2 epidermal OS	1.01	3	2.9703
1037	Q80YP0	Cdk3 PE	Cell division protein kinase 3 OS	1.01	3	2.9703
1067	Q5U458	Dnajc11 PE	DnaJ homolog subfamily C member 11 OS	1.01	3	2.9703
1090	P08556	Nras PE	GTPase NRas OS	1.01	3	2.9703
519	O35381	Anp32a PE	Acidic leucine-rich nuclear phosphoprotein 32 family member A OS	3.02	9	2.98013
510	P02535	Krt10 PE	Keratin, type I cytoskeletal 10 OS	11.09	35	3.156
124	Q9WTQ5	Akap12 PE	A-kinase anchor protein 12 OS	3.02	10	3.31126
791	P10922	H1f0 PE	Histone H1.0 OS	3.02	10	3.31126
500	Q9QYB1	Clic4 PE	Chloride intracellular channel protein 4 OS	2.02	7	3.46535
639	Q9EST5	Anp32b PE	Acidic leucine-rich nuclear phosphoprotein 32 family member B OS	2.02	7	3.46535
333	Q920B9	Supt16h PE	FACT complex subunit SPT16 OS	2.02	8	3.9604
537	Q9CU62	Smc1a PE	Structural maintenance of chromosomes protein 1A OS	1.01	4	3.9604
653	Q99MD9	Nasp PE	Nuclear autoantigenic sperm protein OS	1.01	4	3.9604
691	Q9JLJ2	Aldh9a1 PE	4-trimethylaminobutyraldehyde dehydrogenase OS	1.01	4	3.9604
816	P70677	Casp3 PE	Caspase-3 OS	2.02	8	3.9604
843	Q9ERU9	Ranbp2 PE	E3 SUMO-protein ligase RanBP2 OS	1.01	4	3.9604
1025	Q9Z2Y8	Prosc PE	Proline synthetase co-transcribed bacterial homolog protein OS	1.01	4	3.9604
1105	P18572	Bsg PE	Basigin OS	1.01	4	3.9604
289	P49722	Psma2 PE	Proteasome subunit alpha type-2 OS	1.01	5	4.9505
564	Q6ZQ08	Cnot1 PE	CCR4-NOT transcription complex subunit 1 OS	1.01	5	4.9505
565	Q9CQ60	Pgls PE	6-phosphogluconolactonase OS	1.01	5	4.9505
826	P00493	Hprt1 PE	Hypoxanthine-guanine phosphoribosyltransferase OS	1.01	6	5.94059
844	Q9QYF1	Rdh11 PE	Retinol dehydrogenase 11 OS	1.01	6	5.94059
913	Q9Z2K1	Krt16 PE	Keratin, type I cytoskeletal 16 OS	1.01	6	5.94059
374	P16014	Chgb PE	Secretogranin-1 OS	1.01	7	6.93069
463	P07724	Alb PE	Serum albumin OS	5.04	39	7.7381
738	Q61414	Krt15 PE	Keratin, type I cytoskeletal 15 OS	1.01	9	8.91089
382	O55143	Atp2a2 PE	Sarcoplasmic/endoplasmic reticulum calcium ATPase 2 OS	1.01	15	14.8515
51	Q04447	Ckb PE	Creatine kinase B-type OS	0	3	#DIV/0!
107	Q9QXS1	Plec1 PE	Plectin-1 OS	0	1	#DIV/0!
180	P10649	Gstm1 PE	Glutathione S-transferase Mu 1 OS	0	1	#DIV/0!
227	P39447	Tjp1 PE	Tight junction protein ZO-1 OS	0	2	#DIV/0!
380	Q99LF4	D10Wsu52e PE	UPF0027 protein C22orf28 homolog OS	0	7	#DIV/0!
428	P20357	Map2 PE	Microtubule-associated protein 2 OS	0	1	#DIV/0!
432	Q8JZK9	Hmgcs1 PE	Hydroxymethylglutaryl-CoA synthase, cytoplasmic OS	0	3	#DIV/0!
457	P18242	Ctsd PE	Cathepsin D OS	0	1	#DIV/0!
503	P54116	Stom PE	Erythrocyte band 7 integral membrane protein OS	0	6	#DIV/0!
515	Q05920	Pc PE	Pyruvate carboxylase, mitochondrial OS	0	5	#DIV/0!
527	Q8BI84	Mia3 PE	Melanoma inhibitory activity protein 3 OS	0	6	#DIV/0!
530	P99029	Prdx5 PE	Peroxiredoxin-5, mitochondrial OS	0	1	#DIV/0!
554	Q9D0F9	Pgm1 PE	Phosphoglucomutase-1 OS	0	1	#DIV/0!
587	Q9WV54	Asah1 PE	Acid ceramidase OS	0	1	#DIV/0!
616	P24527	Lta4h PE	Leukotriene A-4 hydrolase OS	0	2	#DIV/0!
660	Q6PHZ2	Camk2d PE	Calcium/calmodulin-dependent protein kinase type II delta chain OS	0	1	#DIV/0!
663	Q8VH51	Rbm39 PE	RNA-binding protein 39 OS	0	4	#DIV/0!
672	P32020	Scp2 PE	Non-specific lipid-transfer protein OS	0	1	#DIV/0!
694	Q6IFX2	Krt42 PE	Keratin, type I cytoskeletal 42 OS	0	6	#DIV/0!
700	Q9R1C7	Prpf40a PE	Pre-mRNA-processing factor 40 homolog A OS	0	5	#DIV/0!
703	Q9ESZ8	Gtf2i PE	General transcription factor II-I OS	0	3	#DIV/0!
708	Q9JKX4	Aatf PE	Protein AATF OS	0	3	#DIV/0!
716	Q9D051	Pdhb PE	Pyruvate dehydrogenase E1 component subunit beta, mitochondrial OS	0	2	#DIV/0!
727	Q3U9G9	Lbr PE	Lamin-B receptor OS	0	4	#DIV/0!
742	Q3U1J4	Ddb1 PE	DNA damage-binding protein 1 OS	0	4	#DIV/0!
745	Q8BVI4	Qdpr PE	Dihydropteridine reductase OS	0	3	#DIV/0!
763	P46978	Stt3a PE	Dolichyl-diphosphooligosaccharide--protein glycosyltransferase subunit STT3A OS	0	7	#DIV/0!
766	Q3TCN2	Plbd2 PE	Putative phospholipase B-like 2 OS	0	1	#DIV/0!
780	P31786	Dbi PE	Acyl-CoA-binding protein OS	0	2	#DIV/0!
794	P70398	Usp9x PE	Probable ubiquitin carboxyl-terminal hydrolase FAF-X OS	0	2	#DIV/0!
798	O70318	Epb41l2 PE	Band 4.1-like protein 2 OS	0	1	#DIV/0!
806	O35134	Polr1a PE	DNA-directed RNA polymerase I subunit RPA1 OS	0	3	#DIV/0!
811	P00405	Mtco2 PE	Cytochrome c oxidase subunit 2 OS	0	1	#DIV/0!
814	P70698	Ctps PE	CTP synthase 1 OS	0	4	#DIV/0!
832	Q60749	Khdrbs1 PE	KH domain-containing, RNA-binding, signal transduction-associated protein 1 OS	0	2	#DIV/0!
840	Q61792	Lasp1 PE	LIM and SH3 domain protein 1 OS	0	1	#DIV/0!
841	Q921M7	Fam49b PE	Protein FAM49B OS	0	5	#DIV/0!
852	P21278	Gna11 PE	Guanine nucleotide-binding protein subunit alpha-11 OS	0	1	#DIV/0!
872	A2APV2	Fmnl2 PE	Formin-like protein 2 OS	0	2	#DIV/0!
879	Q9CX56	Psmd8 PE	26S proteasome non-ATPase regulatory subunit 8 OS	0	3	#DIV/0!
892	Q9DC61	Pmpca PE	Mitochondrial-processing peptidase subunit alpha OS	0	3	#DIV/0!
895	P61082	Ube2m PE	NEDD8-conjugating enzyme Ubc12 OS	0	5	#DIV/0!
910	Q61166	Mapre1 PE	Microtubule-associated protein RP/EB family member 1 OS	0	2	#DIV/0!
923	O35593	Psmd14 PE	26S proteasome non-ATPase regulatory subunit 14 OS	0	3	#DIV/0!
925	Q8BY87	Usp47 PE	Ubiquitin carboxyl-terminal hydrolase 47 OS	0	2	#DIV/0!
931	P58044	Idi1 PE	Isopentenyl-diphosphate Delta-isomerase 1 OS	0	2	#DIV/0!
956	Q9JMG7	Hdgfrp3 PE	Hepatoma-derived growth factor-related protein 3 OS	0	2	#DIV/0!
966	Q9WVL0	Gstz1 PE	Maleylacetoacetate isomerase OS	0	1	#DIV/0!
976	P70336	Rock2 PE	Rho-associated protein kinase 2 OS	0	2	#DIV/0!
982	Q91VW3	Sh3bgrl3 PE	SH3 domain-binding glutamic acid-rich-like protein 3 OS	0	2	#DIV/0!
983	Q64105	Spr PE	Sepiapterin reductase OS	0	1	#DIV/0!
994	Q9DB05	Napa PE	Alpha-soluble NSF attachment protein OS	0	2	#DIV/0!
1000	Q9QZ23	Nfu1 PE	NFU1 iron-sulfur cluster scaffold homolog, mitochondrial OS	0	2	#DIV/0!
1015	Q8CCF0	Prpf31 PE	U4/U6 small nuclear ribonucleoprotein Prp31 OS	0	2	#DIV/0!
1020	Q63918	Sdpr PE	Serum deprivation-response protein OS	0	2	#DIV/0!
1021	Q9CQ92	Fis1 PE	Mitochondrial fission 1 protein OS	0	1	#DIV/0!
1024	Q9WV80	Snx1 PE	Sorting nexin-1 OS	0	2	#DIV/0!
1026	Q3UVK0	Ermp1 PE	Endoplasmic reticulum metallopeptidase 1 OS	0	4	#DIV/0!
1028	Q9ERR7	Sep15 PE	15 kDa selenoprotein OS	0	3	#DIV/0!
1045	P07356	Anxa2 PE	Annexin A2 OS	0	1	#DIV/0!
1053	Q8R5H1	Usp15 PE	Ubiquitin carboxyl-terminal hydrolase 15 OS	0	2	#DIV/0!
1057	P14576	Srp54 PE	Signal recognition particle 54 kDa protein OS	0	2	#DIV/0!
1063	P52479	Usp10 PE	Ubiquitin carboxyl-terminal hydrolase 10 OS	0	2	#DIV/0!
1076	Q9JKV1	Adrm1 PE	Proteasomal ubiquitin receptor ADRM1 OS	0	1	#DIV/0!
1077	Q8BRT1	Clasp2 PE	CLIP-associating protein 2 OS	0	1	#DIV/0!
1078	P61804	Dad1 PE	Dolichyl-diphosphooligosaccharide--protein glycosyltransferase subunit DAD1 OS	0	3	#DIV/0!
1083	P62305	Snrpe PE	Small nuclear ribonucleoprotein E OS	0	3	#DIV/0!
1095	Q9CWK8	Snx2 PE	Sorting nexin-2 OS	0	2	#DIV/0!
1118	Q80U93	Nup214 PE	Nuclear pore complex protein Nup214 OS	0	2	#DIV/0!
1137	Q9WVE8	Pacsin2 PE	Protein kinase C and casein kinase substrate in neurons protein 2 OS	0	2	#DIV/0!
1141	P48774	Gstm5 PE	Glutathione S-transferase Mu 5 OS	0	1	#DIV/0!
1144	P52431	Pold1 PE	DNA polymerase delta catalytic subunit OS	0	2	#DIV/0!
1155	Q9CYZ2	Tpd52l2 PE	Tumor protein D54 OS	0	2	#DIV/0!
1157	Q91V64	Isoc1 PE	Isochorismatase domain-containing protein 1 OS	0	2	#DIV/0!

## Sheet: 4
This sheet is "sheet 4" of the file "union of all Zs, all with 2 p results"
Sort based on FC, convert fractions to negative
Protein Group	SP ID	Short Name	Sequence Name	AD Normalized SC (N-SC)	AI Normalized SC (N-SC)	FC NC/D10	Converted FC
161	P47738	Aldh2 PE	Aldehyde dehydrogenase, mitochondrial OS	1.01	0	0	AD Only
162	P56399	Usp5 PE	Ubiquitin carboxyl-terminal hydrolase 5 OS	10.08	0	0	AD Only
188	Q91VD9	Ndufs1 PE	NADH-ubiquinone oxidoreductase 75 kDa subunit, mitochondrial OS	2.02	0	0	AD Only
196	P26443	Glud1 PE	Glutamate dehydrogenase 1, mitochondrial OS	4.03	0	0	AD Only
201	P48678	Lmna PE	Lamin-A/C OS	6.05	0	0	AD Only
295	Q8CI94	Pygb PE	Glycogen phosphorylase, brain form OS	4.03	0	0	AD Only
421	Q9DCT2	Ndufs3 PE	NADH dehydrogenase [ubiquinone] iron-sulfur protein 3, mitochondrial OS	6.05	0	0	AD Only
447	Q14C51	Ptcd3 PE	Pentatricopeptide repeat-containing protein 3, mitochondrial OS	6.05	0	0	AD Only
483	P27546	Map4 PE	Microtubule-associated protein 4 OS	2.02	0	0	AD Only
508	Q8K363	Ddx18 PE	ATP-dependent RNA helicase DDX18 OS	5.04	0	0	AD Only
535	Q8VDF2	Uhrf1 PE	E3 ubiquitin-protein ligase UHRF1 OS	5.04	0	0	AD Only
557	Q99L45	Eif2s2 PE	Eukaryotic translation initiation factor 2 subunit 2 OS	7.06	0	0	AD Only
586	P01942	Hba PE	Hemoglobin subunit alpha OS	1.01	0	0	AD Only
602	P32921	Wars PE	Tryptophanyl-tRNA synthetase, cytoplasmic OS	5.04	0	0	AD Only
611	Q9R257	Hebp1 PE	Heme-binding protein 1 OS	3.02	0	0	AD Only
630	Q99LE6	Abcf2 PE	ATP-binding cassette sub-family F member 2 OS	5.04	0	0	AD Only
642	Q8BIJ6	Iars2 PE	Isoleucyl-tRNA synthetase, mitochondrial OS	1.01	0	0	AD Only
649	P47857	Pfkm PE	6-phosphofructokinase, muscle type OS	4.03	0	0	AD Only
652	Q7TNV0	Dek PE	Protein DEK OS	4.03	0	0	AD Only
662	Q91W50	Csde1 PE	Cold shock domain-containing protein E1 OS	3.02	0	0	AD Only
667	P39054	Dnm2 PE	Dynamin-2 OS	2.02	0	0	AD Only
675	Q9QYJ0	Dnaja2 PE	DnaJ homolog subfamily A member 2 OS	4.03	0	0	AD Only
682	Q9DCS9	Ndufb10 PE	NADH dehydrogenase [ubiquinone] 1 beta subcomplex subunit 10 OS	5.04	0	0	AD Only
706	P05063	Aldoc PE	Fructose-bisphosphate aldolase C OS	1.01	0	0	AD Only
707	Q04750	Top1 PE	DNA topoisomerase 1 OS	4.03	0	0	AD Only
715	P35486	Pdha1 PE	Pyruvate dehydrogenase E1 component subunit alpha, somatic form, mitochondrial OS	3.02	0	0	AD Only
737	P47758	Srprb PE	Signal recognition particle receptor subunit beta OS	3.02	0	0	AD Only
755	Q91ZJ5	Ugp2 PE	UTP--glucose-1-phosphate uridylyltransferase OS	2.02	0	0	AD Only
759	Q91YR7	Prpf6 PE	Pre-mRNA-processing factor 6 OS	3.02	0	0	AD Only
771	Q9JJV2	Pfn2 PE	Profilin-2 OS	1.01	0	0	AD Only
785	P70122	Sbds PE	Ribosome maturation protein SBDS OS	3.02	0	0	AD Only
801	Q925I1	Atad3 PE	ATPase family AAA domain-containing protein 3 OS	3.02	0	0	AD Only
803	Q61035	Hars PE	Histidyl-tRNA synthetase, cytoplasmic OS	3.02	0	0	AD Only
807	P97461	Rps5 PE	40S ribosomal protein S5 OS	4.03	0	0	AD Only
809	Q6ZQL4	Wdr43 PE	WD repeat-containing protein 43 OS	3.02	0	0	AD Only
821	Q791V5	Mtch2 PE	Mitochondrial carrier homolog 2 OS	4.03	0	0	AD Only
831	O88487	Dync1i2 PE	Cytoplasmic dynein 1 intermediate chain 2 OS	2.02	0	0	AD Only
845	P28740	Kif2a PE	Kinesin-like protein KIF2A OS	3.02	0	0	AD Only
864	Q9DBR1	Xrn2 PE	5'-3' exoribonuclease 2 OS	1.01	0	0	AD Only
869	Q99LI7	Cstf3 PE	Cleavage stimulation factor 77 kDa subunit OS	3.02	0	0	AD Only
871	O35114	Scarb2 PE	Lysosome membrane protein 2 OS	1.01	0	0	AD Only
881	Q8VE97	Sfrs4 PE	Splicing factor, arginine/serine-rich 4 OS	3.02	0	0	AD Only
886	P08553	Nefm PE	Neurofilament medium polypeptide OS	1.01	0	0	AD Only
893	Q8BKS9	Kiaa0020 PE	Pumilio domain-containing protein KIAA0020 OS	3.02	0	0	AD Only
901	Q9R1T4	Sept6 PE	Septin-6 OS	3.02	0	0	AD Only
907	Q91YP2	Nln PE	Neurolysin, mitochondrial OS	2.02	0	0	AD Only
918	Q05CL8	Larp7 PE	La-related protein 7 OS	3.02	0	0	AD Only
920	Q9Z0H1	Wdr46 PE	WD repeat-containing protein 46 OS	2.02	0	0	AD Only
927	Q922J9	Far1 PE	Fatty acyl-CoA reductase 1 OS	2.02	0	0	AD Only
929	Q80WJ7	Mtdh PE	Protein LYRIC OS	1.01	0	0	AD Only
941	Q62448	Eif4g2 PE	Eukaryotic translation initiation factor 4 gamma 2 OS	2.02	0	0	AD Only
947	P61202	Cops2 PE	COP9 signalosome complex subunit 2 OS	3.02	0	0	AD Only
968	O54950	Prkag1 PE	5'-AMP-activated protein kinase subunit gamma-1 OS	2.02	0	0	AD Only
977	Q9CWX9	Ddx47 PE	Probable ATP-dependent RNA helicase DDX47 OS	2.02	0	0	AD Only
992	O35343	Kpna4 PE	Importin subunit alpha-4 OS	2.02	0	0	AD Only
993	Q52KI8	Srrm1 PE	Serine/arginine repetitive matrix protein 1 OS	2.02	0	0	AD Only
995	Q8BGW1	Fto PE	Protein fto OS	2.02	0	0	AD Only
997	Q8K297	Glt25d1 PE	Glycosyltransferase 25 family member 1 OS	2.02	0	0	AD Only
1009	Q9CRT8	Xpot PE	Exportin-T OS	2.02	0	0	AD Only
1012	Q80ZS3	Mrps26 PE	28S ribosomal protein S26, mitochondrial OS	3.02	0	0	AD Only
1014	Q99J62	Rfc4 PE	Replication factor C subunit 4 OS	2.02	0	0	AD Only
1027	Q9D0J8	Ptms PE	Parathymosin OS	3.02	0	0	AD Only
1029	Q9DCA5	Bxdc2 PE	Brix domain-containing protein 2 OS	2.02	0	0	AD Only
1033	B2RY56	Rbm25 PE	RNA-binding protein 25 OS	2.02	0	0	AD Only
1034	Q99LS3	Psph PE	Phosphoserine phosphatase OS	2.02	0	0	AD Only
1042	Q11136	Pepd PE	Xaa-Pro dipeptidase OS	2.02	0	0	AD Only
1051	Q61550	Rad21 PE	Double-strand-break repair protein rad21 homolog OS	2.02	0	0	AD Only
1061	P37040	Por PE	NADPH--cytochrome P450 reductase OS	2.02	0	0	AD Only
1062	Q9DCZ4	Apoo PE	Apolipoprotein O OS	2.02	0	0	AD Only
1066	Q9CY66	Gar1 PE	H/ACA ribonucleoprotein complex subunit 1 OS	2.02	0	0	AD Only
1068	P19246	Nefh PE	Neurofilament heavy polypeptide OS	2.02	0	0	AD Only
1074	Q9R190	Mta2 PE	Metastasis-associated protein MTA2 OS	2.02	0	0	AD Only
1081	Q9D365	Spcs3 PE	Signal peptidase complex subunit 3 OS	1.01	0	0	AD Only
1082	Q9CQK7	Rwdd1 PE	RWD domain-containing protein 1 OS	2.02	0	0	AD Only
1084	Q6P542	Abcf1 PE	ATP-binding cassette sub-family F member 1 OS	1.01	0	0	AD Only
1085	Q62189	Snrpa PE	U1 small nuclear ribonucleoprotein A OS	2.02	0	0	AD Only
1096	Q9D1B9	Mrpl28 PE	39S ribosomal protein L28, mitochondrial OS	2.02	0	0	AD Only
1097	Q91WD5	Ndufs2 PE	NADH dehydrogenase [ubiquinone] iron-sulfur protein 2, mitochondrial OS	2.02	0	0	AD Only
1103	Q99KG3	Rbm10 PE	RNA-binding protein 10 OS	2.02	0	0	AD Only
1108	Q9D855	Uqcrb PE	Cytochrome b-c1 complex subunit 7 OS	1.01	0	0	AD Only
1110	Q9WV70	Noc2l PE	Nucleolar complex protein 2 homolog OS	2.02	0	0	AD Only
1112	P23492	Np PE	Purine nucleoside phosphorylase OS	2.02	0	0	AD Only
1113	Q8VHE0	Sec63 PE	Translocation protein SEC63 homolog OS	2.02	0	0	AD Only
1116	Q9Z2W0	Dnpep PE	Aspartyl aminopeptidase OS	2.02	0	0	AD Only
1120	Q6NV83	Sr140 PE	U2-associated protein SR140 OS	2.02	0	0	AD Only
1131	O54941	Smarce1 PE	SWI/SNF-related matrix-associated actin-dependent regulator chromatin subfamily E member 1 OS	2.02	0	0	AD Only
1132	Q00612	G6pdx PE	Glucose-6-phosphate 1-dehydrogenase X OS	2.02	0	0	AD Only
1138	P68037	Ube2l3 PE	Ubiquitin-conjugating enzyme E2 L3 OS	1.01	0	0	AD Only
1142	Q6P5B0	Rrp12 PE	RRP12-like protein OS	2.02	0	0	AD Only
1143	P40630	Tfam PE	Transcription factor A, mitochondrial OS	2.02	0	0	AD Only
1145	Q9QZ88	Vps29 PE	Vacuolar protein sorting-associated protein 29 OS	2.02	0	0	AD Only
1149	Q99P31	Hspbp1 PE	Hsp70-binding protein 1 OS	2.02	0	0	AD Only
1150	Q8C5L7	Rbm34 PE	RNA-binding protein 34 OS	2.02	0	0	AD Only
1154	Q8VI84	Noc3l PE	Nucleolar complex protein 3 homolog OS	2.02	0	0	AD Only
1156	O35130	Emg1 PE	Probable ribosome biogenesis protein NEP1 OS	2.02	0	0	AD Only
1160	P36916	Gnl1 PE	Guanine nucleotide-binding protein-like 1 OS	2.02	0	0	AD Only
1161	Q8BLN6	Unc80 PE	Protein unc-80 homolog OS	2.02	0	0	AD Only
331	P29391	Ftl1 PE	Ferritin light chain 1 OS	14.11	1	0.0708717	AD Only
170	Q9EQH3	Vps35 PE	Vacuolar protein sorting-associated protein 35 OS	9.07	1	0.110254	-9.07
301	Q8BJ71	Nup93 PE	Nuclear pore complex protein Nup93 OS	8.06	1	0.124069	-8.06
286	O08795	Prkcsh PE	Glucosidase 2 subunit beta OS	7.06	1	0.141643	-7.06
300	Q8K224	Nat10 PE	N-acetyltransferase 10 OS	7.06	1	0.141643	-7.06
386	Q91VR5	Ddx1 PE	ATP-dependent RNA helicase DDX1 OS	7.06	1	0.141643	-7.06
406	Q9WUA3	Pfkp PE	6-phosphofructokinase type C OS	7.06	1	0.141643	-7.06
473	Q8K4Z5	Sf3a1 PE	Splicing factor 3 subunit 1 OS	7.06	1	0.141643	-7.06
334	P07742	Rrm1 PE	Ribonucleoside-diphosphate reductase large subunit OS	6.05	1	0.165289	-6.05
339	Q8BMK4	Ckap4 PE	Cytoskeleton-associated protein 4 OS	6.05	1	0.165289	-6.05
436	P49717	Mcm4 PE	DNA replication licensing factor MCM4 OS	6.05	1	0.165289	-6.05
471	Q9QZQ8	H2afy PE	Core histone macro-H2A.1 OS	6.05	1	0.165289	-6.05
478	P29758	Oat PE	Ornithine aminotransferase, mitochondrial OS	6.05	1	0.165289	-6.05
511	Q8K0D5	Gfm1 PE	Elongation factor G 1, mitochondrial OS	6.05	1	0.165289	-6.05
680	Q62186	Ssr4 PE	Translocon-associated protein subunit delta OS	6.05	1	0.165289	-6.05
446	Q99KK7	Dpp3 PE	Dipeptidyl-peptidase 3 OS	5.04	1	0.198413	-5.04
536	Q01405	Sec23a PE	Protein transport protein Sec23A OS	5.04	1	0.198413	-5.04
782	Q8BWY3	Etf1 PE	Eukaryotic peptide chain release factor subunit 1 OS	5.04	1	0.198413	-5.04
97	Q3V3R1	Mthfd1l PE	Monofunctional C1-tetrahydrofolate synthase, mitochondrial OS	19.15	4	0.208877	-4.7875
122	Q9Z110	Aldh18a1 PE	Delta-1-pyrroline-5-carboxylate synthetase OS	16.13	4	0.247985	-4.0325
345	Q8C1B7	Sept11 PE	Septin-11 OS	8.06	2	0.248139	-4.03
468	Q5XG71	Utp20 PE	Small subunit processome component 20 homolog OS	4.03	1	0.248139	-4.03
489	Q8R326	Pspc1 PE	Paraspeckle component 1 OS	4.03	1	0.248139	-4.03
520	Q9WVA3	Bub3 PE	Mitotic checkpoint protein BUB3 OS	4.03	1	0.248139	-4.03
610	Q9DBC7	Prkar1a PE	cAMP-dependent protein kinase type I-alpha regulatory subunit OS	4.03	1	0.248139	-4.03
620	P48722	Hspa4l PE	Heat shock 70 kDa protein 4L OS	4.03	1	0.248139	-4.03
629	Q9JK81	Myg1 PE	UPF0160 protein MYG1, mitochondrial OS	4.03	1	0.248139	-4.03
645	Q6A068	Cdc5l PE	Cell division cycle 5-related protein OS	4.03	1	0.248139	-4.03
681	O09106	Hdac1 PE	Histone deacetylase 1 OS	4.03	1	0.248139	-4.03
743	P70288	Hdac2 PE	Histone deacetylase 2 OS	4.03	1	0.248139	-4.03
808	Q9D1C1	Ube2c PE	Ubiquitin-conjugating enzyme E2 C OS	4.03	1	0.248139	-4.03
865	Q9D0M3	Cyc1 PE	Cytochrome c1, heme protein, mitochondrial OS	4.03	1	0.248139	-4.03
868	P11679	Krt8 PE	Keratin, type II cytoskeletal 8 OS	4.03	1	0.248139	-4.03
1122	P53657	Pklr PE	Pyruvate kinase isozymes R/L OS	4.03	1	0.248139	-4.03
54	Q8BMS1	Hadha PE	Trifunctional enzyme subunit alpha, mitochondrial OS	11.09	3	0.270514	-3.69667
71	Q8BTM8	Flna PE	Filamin-A OS	7.06	2	0.283286	-3.53
253	P17426	Ap2a1 PE	AP-2 complex subunit alpha-1 OS	7.06	2	0.283286	-3.53
394	P56959	Fus PE	RNA-binding protein FUS OS	7.06	2	0.283286	-3.53
396	Q3U0V1	Khsrp PE	Far upstream element-binding protein 2 OS	7.06	2	0.283286	-3.53
462	P13595	Ncam1 PE	Neural cell adhesion molecule 1 OS	7.06	2	0.283286	-3.53
501	Q9D8W5	Psmd12 PE	26S proteasome non-ATPase regulatory subunit 12 OS	7.06	2	0.283286	-3.53
837	Q9CRB6	Tppp3 PE	Tubulin polymerization-promoting protein family member 3 OS	7.06	2	0.283286	-3.53
207	Q8VDJ3	Hdlbp PE	Vigilin OS	6.05	2	0.330579	-3.025
291	Q9CZ13	Uqcrc1 PE	Cytochrome b-c1 complex subunit 1, mitochondrial OS	6.05	2	0.330579	-3.025
556	Q1HFZ0	Nsun2 PE	tRNA (cytosine-5-)-methyltransferase NSUN2 OS	6.05	2	0.330579	-3.025
723	P56812	Pdcd5 PE	Programmed cell death protein 5 OS	6.05	2	0.330579	-3.025
254	P97311	Mcm6 PE	DNA replication licensing factor MCM6 OS	9.07	3	0.330761	-3.02333
282	P17427	Ap2a2 PE	AP-2 complex subunit alpha-2 OS	9.07	3	0.330761	-3.02333
249	Q99JY0	Hadhb PE	Trifunctional enzyme subunit beta, mitochondrial OS	3.02	1	0.331126	-3.02
355	O55131	Sept7 PE	Septin-7 OS	3.02	1	0.331126	-3.02
407	Q3TEA8	Hp1bp3 PE	Heterochromatin protein 1-binding protein 3 OS	3.02	1	0.331126	-3.02
551	O35691	Pnn PE	Pinin OS	3.02	1	0.331126	-3.02
595	Q9QZE7	Tsnax PE	Translin-associated protein X OS	3.02	1	0.331126	-3.02
648	O55201	Supt5h PE	Transcription elongation factor SPT5 OS	3.02	1	0.331126	-3.02
654	Q8C7X2	Kiaa0090 PE	Uncharacterized protein KIAA0090 OS	3.02	1	0.331126	-3.02
676	Q9Z1Z2	Strap PE	Serine-threonine kinase receptor-associated protein OS	3.02	1	0.331126	-3.02
693	Q9Z1F9	Uba2 PE	SUMO-activating enzyme subunit 2 OS	3.02	1	0.331126	-3.02
719	Q9JMH6	Txnrd1 PE	Thioredoxin reductase 1, cytoplasmic OS	3.02	1	0.331126	-3.02
721	Q4VA53	Pds5b PE	Sister chromatid cohesion protein PDS5 homolog B OS	3.02	1	0.331126	-3.02
769	Q9D662	Sec23b PE	Protein transport protein Sec23B OS	3.02	1	0.331126	-3.02
795	Q9DBG7	Srpr PE	Signal recognition particle receptor subunit alpha OS	3.02	1	0.331126	-3.02
796	O89017	Lgmn PE	Legumain OS	3.02	1	0.331126	-3.02
824	Q9R0E1	Plod3 PE	Procollagen-lysine,2-oxoglutarate 5-dioxygenase 3 OS	3.02	1	0.331126	-3.02
856	O08599	Stxbp1 PE	Syntaxin-binding protein 1 OS	3.02	1	0.331126	-3.02
860	Q6P1F6	Ppp2r2a PE	Serine/threonine-protein phosphatase 2A 55 kDa regulatory subunit B alpha isoform OS	3.02	1	0.331126	-3.02
903	Q8WTY4	Ciapin1 PE	Anamorsin OS	3.02	1	0.331126	-3.02
930	Q8C2Q3	Rbm14 PE	RNA-binding protein 14 OS	3.02	1	0.331126	-3.02
943	Q3UGR5	Hdhd2 PE	Haloacid dehalogenase-like hydrolase domain-containing protein 2 OS	3.02	1	0.331126	-3.02
951	Q8BQM4	Heatr3 PE	HEAT repeat-containing protein 3 OS	3.02	1	0.331126	-3.02
979	Q9DC51	Gnai3 PE	Guanine nucleotide-binding protein G(k) subunit alpha OS	3.02	1	0.331126	-3.02
1039	Q9DBZ5	Eif3k PE	Eukaryotic translation initiation factor 3 subunit K OS	3.02	1	0.331126	-3.02
1049	Q6PFR5	Tra2a PE	Transformer-2 protein homolog alpha OS	3.02	1	0.331126	-3.02
1071	Q9CWZ3	Rbm8a PE	RNA-binding protein 8A OS	3.02	1	0.331126	-3.02
1152	P83882	Rpl36a PE	60S ribosomal protein L36a OS	3.02	1	0.331126	-3.02
1159	O55142	Rpl35a PE	60S ribosomal protein L35a OS	3.02	1	0.331126	-3.02
197	Q99KJ8	Dctn2 PE	Dynactin subunit 2 OS	11.09	4	0.360685	-2.7725
671	Q9R0U0	Fusip1 PE	FUS-interacting serine-arginine-rich protein 1 OS	11.09	4	0.360685	-2.7725
718	P35979	Rpl12 PE	60S ribosomal protein L12 OS	16.13	6	0.371978	-2.68833
255	Q8K1M6	Dnm1l PE	Dynamin-1-like protein OS	8.06	3	0.372208	-2.68667
332	Q61033	Tmpo PE	Lamina-associated polypeptide 2, isoforms alpha/zeta OS	8.06	3	0.372208	-2.68667
337	Q7TQI3	Otub1 PE	Ubiquitin thioesterase OTUB1 OS	8.06	3	0.372208	-2.68667
31	Q99KI0	Aco2 PE	Aconitate hydratase, mitochondrial OS	29.23	11	0.376326	-2.65727
56	P70168	Kpnb1 PE	Importin subunit beta-1 OS	34.27	13	0.379341	-2.63615
149	Q9D8E6	Rpl4 PE	60S ribosomal protein L4 OS	26.21	10	0.381534	-2.621
361	P60122	Ruvbl1 PE	RuvB-like 1 OS	10.08	4	0.396825	-2.52
401	Q8BYA0	Tbcd PE	Tubulin-specific chaperone D OS	5.04	2	0.396825	-2.52
481	P25206	Mcm3 PE	DNA replication licensing factor MCM3 OS	5.04	2	0.396825	-2.52
582	Q9DBP5	Cmpk1 PE	UMP-CMP kinase OS	5.04	2	0.396825	-2.52
628	Q61081	Cdc37 PE	Hsp90 co-chaperone Cdc37 OS	5.04	2	0.396825	-2.52
647	Q99JB2	Stoml2 PE	Stomatin-like protein 2 OS	5.04	2	0.396825	-2.52
138	Q62318	Trim28 PE	Transcription intermediary factor 1-beta OS	22.17	9	0.405954	-2.46333
55	Q9JIK5	Ddx21 PE	Nucleolar RNA helicase 2 OS	31.25	13	0.416	-2.40385
304	Q8C1A5	Thop1 PE	Thimet oligopeptidase OS	7.06	3	0.424929	-2.35333
469	P35550	Fbl PE	rRNA 2'-O-methyltransferase fibrillarin OS	7.06	3	0.424929	-2.35333
598	Q64152	Btf3 PE	Transcription factor BTF3 OS	7.06	3	0.424929	-2.35333
661	O70492	Snx3 PE	Sorting nexin-3 OS	7.06	3	0.424929	-2.35333
136	Q8VDM4	Psmd2 PE	26S proteasome non-ATPase regulatory subunit 2 OS	14.11	6	0.42523	-2.35167
112	Q8CAQ8	Immt PE	Mitochondrial inner membrane protein OS	16.13	7	0.433974	-2.30429
325	O35286	Dhx15 PE	Putative pre-mRNA-splicing factor ATP-dependent RNA helicase DHX15 OS	9.07	4	0.441014	-2.2675
823	Q9D1G1	Rab1b PE	Ras-related protein Rab-1B OS	9.07	4	0.441014	-2.2675
246	Q9EPL8	Ipo7 PE	Importin-7 OS	11.09	5	0.450857	-2.218
298	Q8VDW0	Ddx39 PE	ATP-dependent RNA helicase DDX39 OS	15.12	7	0.462963	-2.16
208	P02088	Hbb-b1 PE	Hemoglobin subunit beta-1 OS	2.02	1	0.49505	-2.02
273	P02089	Hbb-b2 PE	Hemoglobin subunit beta-2 OS	2.02	1	0.49505	-2.02
389	Q9DC69	Ndufa9 PE	NADH dehydrogenase [ubiquinone] 1 alpha subcomplex subunit 9, mitochondrial OS	2.02	1	0.49505	-2.02
539	Q08943	Ssrp1 PE	FACT complex subunit SSRP1 OS	2.02	1	0.49505	-2.02
545	Q8R317	Ubqln1 PE	Ubiquilin-1 OS	2.02	1	0.49505	-2.02
614	P19783	Cox4i1 PE	Cytochrome c oxidase subunit 4 isoform 1, mitochondrial OS	2.02	1	0.49505	-2.02
623	Q9JJU8	Sh3bgrl PE	SH3 domain-binding glutamic acid-rich-like protein OS	2.02	1	0.49505	-2.02
701	Q80UM7	Mogs PE	Mannosyl-oligosaccharide glucosidase OS	2.02	1	0.49505	-2.02
712	Q8CGF7	Tcerg1 PE	Transcription elongation regulator 1 OS	2.02	1	0.49505	-2.02
730	Q569Z6	Thrap3 PE	Thyroid hormone receptor-associated protein 3 OS	2.02	1	0.49505	-2.02
733	Q62418	Dbnl PE	Drebrin-like protein OS	2.02	1	0.49505	-2.02
744	Q9WU78	Pdcd6ip PE	Programmed cell death 6-interacting protein OS	2.02	1	0.49505	-2.02
762	Q8CDN6	Txnl1 PE	Thioredoxin-like protein 1 OS	2.02	1	0.49505	-2.02
768	O08547	Sec22b PE	Vesicle-trafficking protein SEC22b OS	2.02	1	0.49505	-2.02
842	Q9R1Q8	Tagln3 PE	Transgelin-3 OS	2.02	1	0.49505	-2.02
873	O35864	Cops5 PE	COP9 signalosome complex subunit 5 OS	2.02	1	0.49505	-2.02
876	Q6NZB0	Dnajc8 PE	DnaJ homolog subfamily C member 8 OS	2.02	1	0.49505	-2.02
885	Q6NZC7	Sec23ip PE	SEC23-interacting protein OS	2.02	1	0.49505	-2.02
900	P22892	Ap1g1 PE	AP-1 complex subunit gamma-1 OS	2.02	1	0.49505	-2.02
908	Q9CQR2	Rps21 PE	40S ribosomal protein S21 OS	2.02	1	0.49505	-2.02
919	P40124	Cap1 PE	Adenylyl cyclase-associated protein 1 OS	2.02	1	0.49505	-2.02
924	Q8K4Z3	Apoa1bp PE	Apolipoprotein A-I-binding protein OS	2.02	1	0.49505	-2.02
935	Q9CYG7	Tomm34 PE	Mitochondrial import receptor subunit TOM34 OS	2.02	1	0.49505	-2.02
942	Q59J78	Ndufaf2 PE	Mimitin, mitochondrial OS	2.02	1	0.49505	-2.02
952	Q8BWZ3	1 SV	TPR repeat-containing protein C12orf30 homolog OS	2.02	1	0.49505	-2.02
959	Q9ER00	Stx12 PE	Syntaxin-12 OS	2.02	1	0.49505	-2.02
969	Q9QYA2	Tomm40 PE	Mitochondrial import receptor subunit TOM40 homolog OS	2.02	1	0.49505	-2.02
970	P10518	Alad PE	Delta-aminolevulinic acid dehydratase OS	2.02	1	0.49505	-2.02
973	P70195	Psmb7 PE	Proteasome subunit beta type-7 OS	2.02	1	0.49505	-2.02
981	Q9QXT0	Cnpy2 PE	Protein canopy homolog 2 OS	2.02	1	0.49505	-2.02
989	Q6P8I4	Pcnp PE	PEST proteolytic signal-containing nuclear protein OS	2.02	1	0.49505	-2.02
1001	Q8CG76	Akr7a2 PE	Aflatoxin B1 aldehyde reductase member 2 OS	2.02	1	0.49505	-2.02
1040	P63073	Eif4e PE	Eukaryotic translation initiation factor 4E OS	2.02	1	0.49505	-2.02
1041	Q9D898	Arpc5l PE	Actin-related protein 2/3 complex subunit 5-like protein OS	2.02	1	0.49505	-2.02
1044	O70378	Cox4nb PE	Neighbor of COX4 OS	2.02	1	0.49505	-2.02
1046	Q9R0E2	Plod1 PE	Procollagen-lysine,2-oxoglutarate 5-dioxygenase 1 OS	2.02	1	0.49505	-2.02
1060	Q8K1J6	Trnt1 PE	tRNA-nucleotidyltransferase 1, mitochondrial OS	2.02	1	0.49505	-2.02
1065	Q61335	Bcap31 PE	B-cell receptor-associated protein 31 OS	2.02	1	0.49505	-2.02
1069	P35585	Ap1m1 PE	AP-1 complex subunit mu-1 OS	2.02	1	0.49505	-2.02
1073	Q9JIY5	Htra2 PE	Serine protease HTRA2, mitochondrial OS	2.02	1	0.49505	-2.02
1080	Q8R016	Blmh PE	Bleomycin hydrolase OS	2.02	1	0.49505	-2.02
1104	Q9D735	2 SV	Uncharacterized protein C19orf43 homolog OS	2.02	1	0.49505	-2.02
1106	Q9D1M4	Eef1e1 PE	Eukaryotic translation elongation factor 1 epsilon-1 OS	2.02	1	0.49505	-2.02
1130	Q99LX0	Park7 PE	Protein DJ-1 OS	2.02	1	0.49505	-2.02
1148	Q9D903	Ebna1bp2 PE	Probable rRNA-processing protein EBP2 OS	2.02	1	0.49505	-2.02
189	Q68FL6	Mars PE	Methionyl-tRNA synthetase, cytoplasmic OS	12.1	6	0.495868	-2.01667
241	O08788	Dctn1 PE	Dynactin subunit 1 OS	6.05	3	0.495868	-2.01667
262	Q9JIF0	Prmt1 PE	Protein arginine N-methyltransferase 1 OS	12.1	6	0.495868	-2.01667
312	Q8CGK3	Lonp1 PE	Lon protease homolog, mitochondrial OS	6.05	3	0.495868	-2.01667
429	Q99JI4	Psmd6 PE	26S proteasome non-ATPase regulatory subunit 6 OS	6.05	3	0.495868	-2.01667
524	Q8BK67	Rcc2 PE	Protein RCC2 OS	6.05	3	0.495868	-2.01667
608	Q3THS6	Mat2a PE	S-adenosylmethionine synthetase isoform type-2 OS	6.05	3	0.495868	-2.01667
958	Q9R0Q7	Ptges3 PE	Prostaglandin E synthase 3 OS	6.05	3	0.495868	-2.01667
204	Q9Z1N5	Bat1 PE	Spliceosome RNA helicase Bat1 OS	16.13	8	0.49597	-2.01625
183	O35737	Hnrnph1 PE	Heterogeneous nuclear ribonucleoprotein H OS	30.24	15	0.496032	-2.016
225	P17710	Hk1 PE	Hexokinase-1 OS	10.08	5	0.496032	-2.016
108	P97310	Mcm2 PE	DNA replication licensing factor MCM2 OS	14.11	7	0.496102	-2.01571
178	P11440	Cdc2 PE	Cell division control protein 2 homolog OS	14.11	7	0.496102	-2.01571
147	Q8BGD9	Eif4b PE	Eukaryotic translation initiation factor 4B OS	8.06	4	0.496278	-2.015
338	Q60865	Caprin1 PE	Caprin-1 OS	8.06	4	0.496278	-2.015
398	Q99JY9	Actr3 PE	Actin-related protein 3 OS	4.03	2	0.496278	-2.015
439	Q61881	Mcm7 PE	DNA replication licensing factor MCM7 OS	8.06	4	0.496278	-2.015
482	Q922K7	Nop2 PE	Putative ribosomal RNA methyltransferase NOP2 OS	4.03	2	0.496278	-2.015
528	P12382	Pfkl PE	6-phosphofructokinase, liver type OS	4.03	2	0.496278	-2.015
577	Q9D7G0	Prps1 PE	Ribose-phosphate pyrophosphokinase 1 OS	4.03	2	0.496278	-2.015
581	Q9ER72	Cars PE	Cysteinyl-tRNA synthetase, cytoplasmic OS	4.03	2	0.496278	-2.015
590	Q8VBV7	Cops8 PE	COP9 signalosome complex subunit 8 OS	4.03	2	0.496278	-2.015
605	O35841	Api5 PE	Apoptosis inhibitor 5 OS	4.03	2	0.496278	-2.015
669	Q9JJ80	Bxdc1 PE	Brix domain-containing protein 1 OS	4.03	2	0.496278	-2.015
688	Q9D1D4	Tmed10 PE	Transmembrane emp24 domain-containing protein 10 OS	4.03	2	0.496278	-2.015
692	P58389	Ppp2r4 PE	Serine/threonine-protein phosphatase 2A regulatory subunit B' OS	4.03	2	0.496278	-2.015
736	Q9CZ04	Cops7a PE	COP9 signalosome complex subunit 7a OS	4.03	2	0.496278	-2.015
741	Q8R0G9	Nup133 PE	Nuclear pore complex protein Nup133 OS	4.03	2	0.496278	-2.015
757	Q9QY76	Vapb PE	Vesicle-associated membrane protein-associated protein B OS	4.03	2	0.496278	-2.015
632	Q64522	Hist2h2ab PE	Histone H2A type 2-B OS	123.98	62	0.500081	-1.99968
252	P25444	Rps2 PE	40S ribosomal protein S2 OS	23.18	12	0.517688	-1.93167
95	Q61699	Hsph1 PE	Heat shock protein 105 kDa OS	17.13	9	0.525394	-1.90333
96	Q6P5F9	Xpo1 PE	Exportin-1 OS	15.12	8	0.529101	-1.89
6	P20152	Vim PE	Vimentin OS	99.79	53	0.531115	-1.88283
292	P57722	Pcbp3 PE	Poly(rC)-binding protein 3 OS	13.1	7	0.534351	-1.87143
413	P62754	Rps6 PE	40S ribosomal protein S6 OS	13.1	7	0.534351	-1.87143
377	Q9Z2X1	Hnrnpf PE	Heterogeneous nuclear ribonucleoprotein F OS	24.19	13	0.537412	-1.86077
154	Q9WTM5	Ruvbl2 PE	RuvB-like 2 OS	11.09	6	0.541028	-1.84833
280	P32067	Ssb PE	Lupus La protein homolog OS	11.09	6	0.541028	-1.84833
397	Q91XV3	Basp1 PE	Brain acid soluble protein 1 OS	11.09	6	0.541028	-1.84833
37	Q61316	Hspa4 PE	Heat shock 70 kDa protein 4 OS	22.17	12	0.541272	-1.8475
133	P14733	Lmnb1 PE	Lamin-B1 OS	9.07	5	0.551268	-1.814
293	Q91VC3	Eif4a3 PE	Eukaryotic initiation factor 4A-III OS	9.07	5	0.551268	-1.814
271	P62631	Eef1a2 PE	Elongation factor 1-alpha 2 OS	254	141	0.555118	-1.80142
218	P14148	Rpl7 PE	60S ribosomal protein L7 OS	32.25	18	0.55814	-1.79167
78	P35564	Canx PE	Calnexin OS	30.24	17	0.562169	-1.77882
305	P49718	Mcm5 PE	DNA replication licensing factor MCM5 OS	7.06	4	0.566572	-1.765
434	Q80TB8	Vat1l PE	Synaptic vesicle membrane protein VAT-1 homolog-like OS	7.06	4	0.566572	-1.765
512	P17918	Pcna PE	Proliferating cell nuclear antigen OS	7.06	4	0.566572	-1.765
819	Q9JM76	Arpc3 PE	Actin-related protein 2/3 complex subunit 3 OS	7.06	4	0.566572	-1.765
239	P27659	Rpl3 PE	60S ribosomal protein L3 OS	14.11	8	0.566974	-1.76375
578	P84104	Sfrs3 PE	Splicing factor, arginine/serine-rich 3 OS	14.11	8	0.566974	-1.76375
20	P58252	Eef2 PE	Elongation factor 2 OS	111.88	65	0.58098	-1.72123
307	P70333	Hnrnph2 PE	Heterogeneous nuclear ribonucleoprotein H2 OS	17.13	10	0.583771	-1.713
36	Q01853	Vcp PE	Transitional endoplasmic reticulum ATPase OS	32.25	19	0.589147	-1.69737
182	P99027	Rplp2 PE	60S acidic ribosomal protein P2 OS	32.25	19	0.589147	-1.69737
76	Q922D8	Mthfd1 PE	C-1-tetrahydrofolate synthase, cytoplasmic OS	15.12	9	0.595238	-1.68
119	P97807	Fh PE	Fumarate hydratase, mitochondrial OS	15.12	9	0.595238	-1.68
210	Q9ERK4	Cse1l PE	Exportin-2 OS	10.08	6	0.595238	-1.68
344	Q9QZE5	Copg PE	Coatomer subunit gamma OS	5.04	3	0.595238	-1.68
390	Q99JI6	Rap1b PE	Ras-related protein Rap-1b OS	5.04	3	0.595238	-1.68
442	Q3UEB3	Puf60 PE	Poly(U)-binding-splicing factor PUF60 OS	5.04	3	0.595238	-1.68
484	P60335	Pcbp1 PE	Poly(rC)-binding protein 1 OS	10.08	6	0.595238	-1.68
633	Q9CVB6	Arpc2 PE	Actin-related protein 2/3 complex subunit 2 OS	5.04	3	0.595238	-1.68
659	P35293	Rab18 PE	Ras-related protein Rab-18 OS	5.04	3	0.595238	-1.68
674	Q9Z1D1	Eif3g PE	Eukaryotic translation initiation factor 3 subunit G OS	5.04	3	0.595238	-1.68
817	P62889	Rpl30 PE	60S ribosomal protein L30 OS	5.04	3	0.595238	-1.68
144	P10126	Eef1a1 PE	Elongation factor 1-alpha 1 OS	281.21	169	0.600974	-1.66396
243	P43275	Hist1h1a PE	Histone H1.1 OS	42.33	26	0.614222	-1.62808
455	Q8R1M2	H2afj PE	Histone H2A.J OS	195.54	121	0.618799	-1.61603
470	P62821	Rab1A PE	Ras-related protein Rab-1A OS	16.13	10	0.619963	-1.613
85	P48036	Anxa5 PE	Annexin A5 OS	8.06	5	0.620347	-1.612
313	Q6ZWX6	Eif2s1 PE	Eukaryotic translation initiation factor 2 subunit 1 OS	8.06	5	0.620347	-1.612
131	O35643	Ap1b1 PE	AP-1 complex subunit beta-1 OS	11.09	7	0.631199	-1.58429
164	Q9CY58	Serbp1 PE	Plasminogen activator inhibitor 1 RNA-binding protein OS	11.09	7	0.631199	-1.58429
173	Q99LC5	Etfa PE	Electron transfer flavoprotein subunit alpha, mitochondrial OS	11.09	7	0.631199	-1.58429
194	Q9DCX2	Atp5h PE	ATP synthase subunit d, mitochondrial OS	11.09	7	0.631199	-1.58429
61	Q8BGQ7	Aars PE	Alanyl-tRNA synthetase, cytoplasmic OS	25.2	16	0.634921	-1.575
277	O55234	Psmb5 PE	Proteasome subunit beta type-5 OS	17.13	11	0.642148	-1.55727
60	Q8JZQ9	Eif3b PE	Eukaryotic translation initiation factor 3 subunit B OS	20.16	13	0.644841	-1.55077
223	P47911	Rpl6 PE	60S ribosomal protein L6 OS	26.21	17	0.648607	-1.54176
43	P09405	Ncl PE	Nucleolin OS	59.47	39	0.655793	-1.52487
13	P08113	Hsp90b1 PE	Endoplasmin OS	74.59	49	0.656925	-1.52224
373	Q9WTP6	Ak2 PE	Adenylate kinase 2, mitochondrial OS	6.05	4	0.661157	-1.5125
643	P62245	Rps15a PE	40S ribosomal protein S15a OS	6.05	4	0.661157	-1.5125
960	P14115	Rpl27a PE	60S ribosomal protein L27a OS	6.05	4	0.661157	-1.5125
75	Q9QUR6	Prep PE	Prolyl endopeptidase OS	21.17	14	0.661313	-1.51214
494	Q922Q8	Lrrc59 PE	Leucine-rich repeat-containing protein 59 OS	9.07	6	0.661521	-1.51167
496	P51660	Hsd17b4 PE	Peroxisomal multifunctional enzyme type 2 OS	3.02	2	0.662252	-1.51
518	Q9R0N0	Galk1 PE	Galactokinase OS	3.02	2	0.662252	-1.51
570	Q8BFR5	Tufm PE	Elongation factor Tu, mitochondrial OS	3.02	2	0.662252	-1.51
591	Q99P88	Nup155 PE	Nuclear pore complex protein Nup155 OS	3.02	2	0.662252	-1.51
594	O08749	Dld PE	Dihydrolipoyl dehydrogenase, mitochondrial OS	3.02	2	0.662252	-1.51
609	P08752	Gnai2 PE	Guanine nucleotide-binding protein G(i), alpha-2 subunit OS	3.02	2	0.662252	-1.51
622	Q9JIF7	Copb1 PE	Coatomer subunit beta OS	3.02	2	0.662252	-1.51
634	O70311	Nmt2 PE	Glycylpeptide N-tetradecanoyltransferase 2 OS	3.02	2	0.662252	-1.51
640	Q9DAR7	Dcps PE	Scavenger mRNA-decapping enzyme DcpS OS	3.02	2	0.662252	-1.51
679	Q9D2G2	Dlst PE	Dihydrolipoyllysine-residue succinyltransferase component of 2-oxoglutarate dehydrogenase complex, mitochondrial OS	3.02	2	0.662252	-1.51
704	P60824	Cirbp PE	Cold-inducible RNA-binding protein OS	3.02	2	0.662252	-1.51
710	Q9QXB9	Drg2 PE	Developmentally-regulated GTP-binding protein 2 OS	3.02	2	0.662252	-1.51
717	Q8K019	Bclaf1 PE	Bcl-2-associated transcription factor 1 OS	3.02	2	0.662252	-1.51
722	Q9WUA2	Farsb PE	Phenylalanyl-tRNA synthetase beta chain OS	3.02	2	0.662252	-1.51
729	Q91YR1	Twf1 PE	Twinfilin-1 OS	3.02	2	0.662252	-1.51
748	Q6NVF9	Cpsf6 PE	Cleavage and polyadenylation specificity factor subunit 6 OS	3.02	2	0.662252	-1.51
753	P46460	Nsf PE	Vesicle-fusing ATPase OS	3.02	2	0.662252	-1.51
760	Q9CS42	Prps2 PE	Ribose-phosphate pyrophosphokinase 2 OS	3.02	2	0.662252	-1.51
765	P50431	Shmt1 PE	Serine hydroxymethyltransferase, cytosolic OS	3.02	2	0.662252	-1.51
790	Q07646	Mest PE	Mesoderm-specific transcript protein OS	3.02	2	0.662252	-1.51
799	Q61425	Hadh PE	Hydroxyacyl-coenzyme A dehydrogenase, mitochondrial OS	3.02	2	0.662252	-1.51
825	Q99LG2	Tnpo2 PE	Transportin-2 OS	3.02	2	0.662252	-1.51
848	P35279	Rab6a PE	Ras-related protein Rab-6A OS	3.02	2	0.662252	-1.51
849	P11031	Sub1 PE	Activated RNA polymerase II transcriptional coactivator p15 OS	3.02	2	0.662252	-1.51
883	Q9Z0N1	Eif2s3x PE	Eukaryotic translation initiation factor 2 subunit 3, X-linked OS	3.02	2	0.662252	-1.51
888	Q66JS6	Eif3j PE	Eukaryotic translation initiation factor 3 subunit J OS	3.02	2	0.662252	-1.51
933	P09671	Sod2 PE	Superoxide dismutase [Mn], mitochondrial OS	3.02	2	0.662252	-1.51
949	Q9CY50	Ssr1 PE	Translocon-associated protein subunit alpha OS	3.02	2	0.662252	-1.51
950	Q9CQ71	Rpa3 PE	Replication protein A 14 kDa subunit OS	3.02	2	0.662252	-1.51
962	P61027	Rab10 PE	Ras-related protein Rab-10 OS	3.02	2	0.662252	-1.51
1002	Q61074	Ppm1g PE	Protein phosphatase 1G OS	3.02	2	0.662252	-1.51
1008	Q01730	Rsu1 PE	Ras suppressor protein 1 OS	3.02	2	0.662252	-1.51
1075	P12815	Pdcd6 PE	Programmed cell death protein 6 OS	3.02	2	0.662252	-1.51
1101	P62862	Fau PE	40S ribosomal protein S30 OS	3.02	2	0.662252	-1.51
1151	P61211	Arl1 PE	ADP-ribosylation factor-like protein 1 OS	3.02	2	0.662252	-1.51
17	P11368	pol PE	Putative Pol polyprotein OS	38.3	26	0.678851	-1.47308
109	P16381	D1Pas1 PE	Putative ATP-dependent RNA helicase Pl10 OS	19.15	13	0.678851	-1.47308
121	Q8BKC5	Ipo5 PE	Importin-5 OS	19.15	13	0.678851	-1.47308
93	Q8K310	Matr3 PE	Matrin-3 OS	16.13	11	0.681959	-1.46636
412	Q921F2	Tardbp PE	TAR DNA-binding protein 43 OS	16.13	11	0.681959	-1.46636
16	P56480	Atp5b PE	ATP synthase subunit beta, mitochondrial OS	64.51	44	0.682065	-1.46614
81	P09103	P4hb PE	Protein disulfide-isomerase OS	26.21	18	0.686761	-1.45611
698	Q8BL97	Sfrs7 PE	Splicing factor, arginine/serine-rich 7 OS	13.1	9	0.687023	-1.45556
109	Q62167	Ddx3x PE	ATP-dependent RNA helicase DDX3X OS	23.18	16	0.69025	-1.44875
41	Q78PY7	Snd1 PE	Staphylococcal nuclease domain-containing protein 1 OS	20.16	14	0.694444	-1.44
314	P60229	Eif3e PE	Eukaryotic translation initiation factor 3 subunit E OS	10.08	7	0.694444	-1.44
384	P63158	Hmgb1 PE	High mobility group protein B1 OS	10.08	7	0.694444	-1.44
443	P47962	Rpl5 PE	60S ribosomal protein L5 OS	10.08	7	0.694444	-1.44
92	Q6ZQ38	Cand1 PE	Cullin-associated NEDD8-dissociated protein 1 OS	17.13	12	0.700525	-1.4275
116	Q8VIJ6	Sfpq PE	Splicing factor, proline- and glutamine-rich OS	17.13	12	0.700525	-1.4275
263	Q61768	Kif5b PE	Kinesin-1 heavy chain OS	7.06	5	0.708215	-1.412
320	Q3THK7	Gmps PE	GMP synthase [glutamine-hydrolyzing] OS	7.06	5	0.708215	-1.412
363	Q60597	Ogdh PE	2-oxoglutarate dehydrogenase E1 component, mitochondrial OS	7.06	5	0.708215	-1.412
454	Q8BFY9	Tnpo1 PE	Transportin-1 OS	7.06	5	0.708215	-1.412
475	O89086	Rbm3 PE	Putative RNA-binding protein 3 OS	7.06	5	0.708215	-1.412
517	Q61029	Tmpo PE	Lamina-associated polypeptide 2, isoforms beta/delta/epsilon/gamma OS	7.06	5	0.708215	-1.412
574	Q9R1P3	Psmb2 PE	Proteasome subunit beta type-2 OS	7.06	5	0.708215	-1.412
690	P62315	Snrpd1 PE	Small nuclear ribonucleoprotein Sm D1 OS	7.06	5	0.708215	-1.412
836	P12787	Cox5a PE	Cytochrome c oxidase subunit 5A, mitochondrial OS	7.06	5	0.708215	-1.412
957	P62855	Rps26 PE	40S ribosomal protein S26 OS	7.06	5	0.708215	-1.412
151	O35129	Phb2 PE	Prohibitin-2 OS	21.17	15	0.70855	-1.41133
283	P14206	Rpsa PE	40S ribosomal protein SA OS	21.17	15	0.70855	-1.41133
125	Q922R8	Pdia6 PE	Protein disulfide-isomerase A6 OS	18.14	13	0.716648	-1.39538
256	P43276	Hist1h1b PE	Histone H1.5 OS	40.32	29	0.719246	-1.39034
229	Q9DCH4	Eif3f PE	Eukaryotic translation initiation factor 3 subunit F OS	11.09	8	0.721371	-1.38625
431	P61255	Rpl26 PE	60S ribosomal protein L26 OS	11.09	8	0.721371	-1.38625
467	Q3THE2	Myl12b PE	Myosin regulatory light chain 12B OS	11.09	8	0.721371	-1.38625
123	Q61553	Fscn1 PE	Fascin OS	15.12	11	0.727513	-1.37455
130	P80316	Cct5 PE	T-complex protein 1 subunit epsilon OS	27.21	20	0.735024	-1.3605
166	P26043	Rdx PE	Radixin OS	8.06	6	0.744417	-1.34333
260	P14685	Psmd3 PE	26S proteasome non-ATPase regulatory subunit 3 OS	8.06	6	0.744417	-1.34333
294	Q3TXS7	Psmd1 PE	26S proteasome non-ATPase regulatory subunit 1 OS	4.03	3	0.744417	-1.34333
308	P42208	Sept2 PE	Septin-2 OS	4.03	3	0.744417	-1.34333
340	O70194	Eif3d PE	Eukaryotic translation initiation factor 3 subunit D OS	8.06	6	0.744417	-1.34333
362	P46660	Ina PE	Alpha-internexin OS	4.03	3	0.744417	-1.34333
371	Q60737	Csnk2a1 PE	Casein kinase II subunit alpha OS	4.03	3	0.744417	-1.34333
387	P62137	Ppp1ca PE	Serine/threonine-protein phosphatase PP1-alpha catalytic subunit OS	8.06	6	0.744417	-1.34333
465	P62141	Ppp1cb PE	Serine/threonine-protein phosphatase PP1-beta catalytic subunit OS	8.06	6	0.744417	-1.34333
486	P13864	Dnmt1 PE	DNA (cytosine-5)-methyltransferase 1 OS	4.03	3	0.744417	-1.34333
522	Q5SUR0	Pfas PE	Phosphoribosylformylglycinamidine synthase OS	4.03	3	0.744417	-1.34333
532	P26369	U2af2 PE	Splicing factor U2AF 65 kDa subunit OS	4.03	3	0.744417	-1.34333
540	P57716	Ncstn PE	Nicastrin OS	4.03	3	0.744417	-1.34333
541	Q9CRB9	Chchd3 PE	Coiled-coil-helix-coiled-coil-helix domain-containing protein 3, mitochondrial OS	4.03	3	0.744417	-1.34333
548	Q99ME9	Gtpbp4 PE	Nucleolar GTP-binding protein 1 OS	4.03	3	0.744417	-1.34333
606	O35857	Timm44 PE	Mitochondrial import inner membrane translocase subunit TIM44 OS	4.03	3	0.744417	-1.34333
626	Q8R5C5	Actr1b PE	Beta-centractin OS	4.03	3	0.744417	-1.34333
678	P62317	Snrpd2 PE	Small nuclear ribonucleoprotein Sm D2 OS	4.03	3	0.744417	-1.34333
683	Q60972	Rbbp4 PE	Histone-binding protein RBBP4 OS	4.03	3	0.744417	-1.34333
810	Q9JMA1	Usp14 PE	Ubiquitin carboxyl-terminal hydrolase 14 OS	4.03	3	0.744417	-1.34333
7	P11499	Hsp90ab1 PE	Heat shock protein HSP 90-beta OS	249.97	188	0.75209	-1.32963
354	P35980	Rpl18 PE	60S ribosomal protein L18 OS	34.27	26	0.758681	-1.31808
414	P70670	Naca PE	Nascent polypeptide-associated complex subunit alpha, muscle-specific form OS	17.13	13	0.758903	-1.31769
459	P63242	Eif5a PE	Eukaryotic translation initiation factor 5A-1 OS	17.13	13	0.758903	-1.31769
157	Q9DB77	Uqcrc2 PE	Cytochrome b-c1 complex subunit 2, mitochondrial OS	13.1	10	0.763359	-1.31
99	P62806	Hist1h4a PE	Histone H4 OS	245.93	188	0.764445	-1.30814
117	P05202	Got2 PE	Aspartate aminotransferase, mitochondrial OS	54.43	42	0.771633	-1.29595
12	P07901	Hsp90aa1 PE	Heat shock protein HSP 90-alpha OS	178.4	138	0.773543	-1.29275
272	Q9Z204	Hnrnpc PE	Heterogeneous nuclear ribonucleoproteins C1/C2 OS	14.11	11	0.779589	-1.28273
424	P53026	Rpl10a PE	60S ribosomal protein L10a OS	14.11	11	0.779589	-1.28273
152	Q60932	Vdac1 PE	Voltage-dependent anion-selective channel protein 1 OS	29.23	23	0.786863	-1.27087
137	P08249	Mdh2 PE	Malate dehydrogenase, mitochondrial OS	44.35	35	0.789177	-1.26714
165	Q9CQN1	Trap1 PE	Heat shock protein 75 kDa, mitochondrial OS	10.08	8	0.793651	-1.26
167	Q9DBG3	Ap2b1 PE	AP-2 complex subunit beta-1 OS	10.08	8	0.793651	-1.26
190	Q9D6Z1	Nop56 PE	Nucleolar protein 56 OS	10.08	8	0.793651	-1.26
193	Q99K48	Nono PE	Non-POU domain-containing octamer-binding protein OS	10.08	8	0.793651	-1.26
242	Q9DBE9	Ftsj3 PE	Putative rRNA methyltransferase 3 OS	5.04	4	0.793651	-1.26
259	O88685	Psmc3 PE	26S protease regulatory subunit 6A OS	5.04	4	0.793651	-1.26
316	P18155	Mthfd2 PE	Bifunctional methylenetetrahydrofolate dehydrogenase/cyclohydrolase, mitochondrial OS	5.04	4	0.793651	-1.26
329	Q62465	Vat1 PE	Synaptic vesicle membrane protein VAT-1 homolog OS	5.04	4	0.793651	-1.26
352	Q9D0R2	Tars PE	Threonyl-tRNA synthetase, cytoplasmic OS	5.04	4	0.793651	-1.26
493	P62814	Atp6v1b2 PE	V-type proton ATPase subunit B, brain isoform OS	5.04	4	0.793651	-1.26
498	Q9QZD9	Eif3i PE	Eukaryotic translation initiation factor 3 subunit I OS	5.04	4	0.793651	-1.26
533	Q64012	Raly PE	RNA-binding protein Raly OS	5.04	4	0.793651	-1.26
538	Q9R1P4	Psma1 PE	Proteasome subunit alpha type-1 OS	5.04	4	0.793651	-1.26
560	P61924	Copz1 PE	Coatomer subunit zeta-1 OS	5.04	4	0.793651	-1.26
563	P62334	Psmc6 PE	26S protease regulatory subunit S10B OS	5.04	4	0.793651	-1.26
593	Q9QYI3	Dnajc7 PE	DnaJ homolog subfamily C member 7 OS	5.04	4	0.793651	-1.26
739	Q9JKX6	Nudt5 PE	ADP-sugar pyrophosphatase OS	5.04	4	0.793651	-1.26
126	Q9DCN2	Cyb5r3 PE	NADH-cytochrome b5 reductase 3 OS	15.12	12	0.793651	-1.26
322	Q60931	Vdac3 PE	Voltage-dependent anion-selective channel protein 3 OS	15.12	12	0.793651	-1.26
235	Q9CZX8	Rps19 PE	40S ribosomal protein S19 OS	26.21	21	0.801221	-1.2481
24	Q8CGC7	Eprs PE	Bifunctional aminoacyl-tRNA synthetase OS	32.25	26	0.806202	-1.24038
58	Q8BHN3	Ganab PE	Neutral alpha-glucosidase AB OS	11.09	9	0.811542	-1.23222
102	P08003	Pdia4 PE	Protein disulfide-isomerase A4 OS	11.09	9	0.811542	-1.23222
168	Q922B2	Dars PE	Aspartyl-tRNA synthetase, cytoplasmic OS	11.09	9	0.811542	-1.23222
175	P50516	Atp6v1a PE	V-type proton ATPase catalytic subunit A OS	11.09	9	0.811542	-1.23222
395	P62082	Rps7 PE	40S ribosomal protein S7 OS	11.09	9	0.811542	-1.23222
422	Q9D0I8	Mrto4 PE	mRNA turnover protein 4 homolog OS	11.09	9	0.811542	-1.23222
203	Q9D8N0	Eef1g PE	Elongation factor 1-gamma OS	23.18	19	0.819672	-1.22
17	P12894	3 SV	Probable Pol polyprotein OS	70.56	58	0.821995	-1.21655
265	Q8R081	Hnrnpl PE	Heterogeneous nuclear ribonucleoprotein L OS	6.05	5	0.826446	-1.21
317	Q6PDM2	Sfrs1 PE	Splicing factor, arginine/serine-rich 1 OS	12.1	10	0.826446	-1.21
327	Q9CXW3	Cacybp PE	Calcyclin-binding protein OS	12.1	10	0.826446	-1.21
359	P97855	G3bp1 PE	Ras GTPase-activating protein-binding protein 1 OS	6.05	5	0.826446	-1.21
399	O54734	Ddost PE	Dolichyl-diphosphooligosaccharide--protein glycosyltransferase 48 kDa subunit OS	6.05	5	0.826446	-1.21
408	P57776	Eef1d PE	Elongation factor 1-delta OS	12.1	10	0.826446	-1.21
411	P62192	Psmc1 PE	26S protease regulatory subunit 4 OS	6.05	5	0.826446	-1.21
558	O35658	C1qbp PE	Complement component 1 Q subcomponent-binding protein, mitochondrial OS	6.05	5	0.826446	-1.21
775	P20108	Prdx3 PE	Thioredoxin-dependent peroxide reductase, mitochondrial OS	6.05	5	0.826446	-1.21
1019	P61957	Sumo2 PE	Small ubiquitin-related modifier 2 OS	6.05	5	0.826446	-1.21
19	Q68FD5	Cltc PE	Clathrin heavy chain 1 OS	31.25	26	0.832	-1.20192
65	P60843	Eif4a1 PE	Eukaryotic initiation factor 4A-I OS	25.2	21	0.833333	-1.2
391	P26350	Ptma PE	Prothymosin alpha OS	19.15	16	0.835509	-1.19687
94	Q8BG05	Hnrnpa3 PE	Heterogeneous nuclear ribonucleoprotein A3 OS	26.21	22	0.839374	-1.19136
105	Q61598	Gdi2 PE	Rab GDP dissociation inhibitor beta OS	26.21	22	0.839374	-1.19136
146	Q6DFW4	Nop58 PE	Nucleolar protein 58 OS	13.1	11	0.839695	-1.19091
544	P63325	Rps10 PE	40S ribosomal protein S10 OS	13.1	11	0.839695	-1.19091
191	Q91WK2	Eif3h PE	Eukaryotic translation initiation factor 3 subunit H OS	7.06	6	0.849858	-1.17667
261	Q91WJ8	Fubp1 PE	Far upstream element-binding protein 1 OS	7.06	6	0.849858	-1.17667
269	Q99MN1	Kars PE	Lysyl-tRNA synthetase OS	7.06	6	0.849858	-1.17667
42	Q9JKR6	Hyou1 PE	Hypoxia up-regulated protein 1 OS	21.17	18	0.85026	-1.17611
38	Q02053	Uba1 PE	Ubiquitin-like modifier-activating enzyme 1 OS	28.22	24	0.850461	-1.17583
186	P70372	Elavl1 PE	ELAV-like protein 1 OS	23.18	20	0.862813	-1.159
74	O08810	Eftud2 PE	116 kDa U5 small nuclear ribonucleoprotein component OS	16.13	14	0.867948	-1.15214
388	P62301	Rps13 PE	40S ribosomal protein S13 OS	16.13	14	0.867948	-1.15214
403	P67984	Rpl22 PE	60S ribosomal protein L22 OS	16.13	14	0.867948	-1.15214
195	Q99020	Hnrnpab PE	Heterogeneous nuclear ribonucleoprotein A/B OS	24.19	21	0.868127	-1.1519
275	Q61171	Prdx2 PE	Peroxiredoxin-2 OS	24.19	21	0.868127	-1.1519
176	P05064	Aldoa PE	Fructose-bisphosphate aldolase A OS	32.25	28	0.868217	-1.15179
200	Q91ZW3	Smarca5 PE	SWI/SNF-related matrix-associated actin-dependent regulator of chromatin subfamily A member 5 OS	8.06	7	0.868486	-1.15143
318	P62196	Psmc5 PE	26S protease regulatory subunit 8 OS	8.06	7	0.868486	-1.15143
350	Q6IRU2	Tpm4 PE	Tropomyosin alpha-4 chain OS	8.06	7	0.868486	-1.15143
474	Q99L47	St13 PE	Hsc70-interacting protein OS	8.06	7	0.868486	-1.15143
625	Q9DB15	Mrpl12 PE	39S ribosomal protein L12, mitochondrial OS	8.06	7	0.868486	-1.15143
644	P62717	Rpl18a PE	60S ribosomal protein L18a OS	8.06	7	0.868486	-1.15143
1146	Q9D1R9	Rpl34 PE	60S ribosomal protein L34 OS	8.06	7	0.868486	-1.15143
90	P49312	Hnrnpa1 PE	Heterogeneous nuclear ribonucleoprotein A1 OS	57.45	50	0.870322	-1.149
232	P28656	Nap1l1 PE	Nucleosome assembly protein 1-like 1 OS	25.2	22	0.873016	-1.14545
32	Q7TPV4	Mybbp1a PE	Myb-binding protein 1A OS	34.27	30	0.875401	-1.14233
404	Q920E5	Fdps PE	Farnesyl pyrophosphate synthetase OS	9.07	8	0.882029	-1.13375
452	Q8BHC4	Dcakd PE	Dephospho-CoA kinase domain-containing protein OS	9.07	8	0.882029	-1.13375
34	P23116	Eif3a PE	Eukaryotic translation initiation factor 3 subunit A OS	19.15	17	0.887728	-1.12647
33	P15331	Prph PE	Peripherin OS	40.32	36	0.892857	-1.12
143	Q7TMK9	Syncrip PE	Heterogeneous nuclear ribonucleoprotein Q OS	10.08	9	0.892857	-1.12
341	Q9D6R2	Idh3a PE	Isocitrate dehydrogenase [NAD] subunit alpha, mitochondrial OS	10.08	9	0.892857	-1.12
347	Q64674	Srm PE	Spermidine synthase OS	10.08	9	0.892857	-1.12
576	P63028	Tpt1 PE	Translationally-controlled tumor protein OS	10.08	9	0.892857	-1.12
53	P68369	Tuba1a PE	Tubulin alpha-1A chain OS	197.55	177	0.895976	-1.1161
238	P10852	Slc3a2 PE	4F2 cell-surface antigen heavy chain OS	11.09	10	0.901713	-1.109
68	O70133	Dhx9 PE	ATP-dependent RNA helicase A OS	23.18	21	0.905953	-1.10381
833	P45591	Cfl2 PE	Cofilin-2 OS	12.1	11	0.909091	-1.1
129	Q9WVA4	Tagln2 PE	Transgelin-2 OS	26.21	24	0.915681	-1.09208
159	Q62188	Dpysl3 PE	Dihydropyrimidinase-related protein 3 OS	26.21	24	0.915681	-1.09208
103	Q99PL5	Rrbp1 PE	Ribosome-binding protein 1 OS	13.1	12	0.916031	-1.09167
358	P62751	Rpl23a PE	60S ribosomal protein L23a OS	13.1	12	0.916031	-1.09167
441	Q9CXW4	Rpl11 PE	60S ribosomal protein L11 OS	13.1	12	0.916031	-1.09167
607	P08030	Aprt PE	Adenine phosphoribosyltransferase OS	13.1	12	0.916031	-1.09167
113	Q8R1B4	Eif3c PE	Eukaryotic translation initiation factor 3 subunit C OS	14.11	13	0.921332	-1.08538
368	P51410	Rpl9 PE	60S ribosomal protein L9 OS	14.11	13	0.921332	-1.08538
613	P08228	Sod1 PE	Superoxide dismutase [Cu-Zn] OS	14.11	13	0.921332	-1.08538
5	P20029	Hspa5 PE	78 kDa glucose-regulated protein OS	57.45	53	0.922541	-1.08396
100	O08553	Dpysl2 PE	Dihydropyrimidinase-related protein 2 OS	15.12	14	0.925926	-1.08
114	Q62351	Tfrc PE	Transferrin receptor protein 1 OS	15.12	14	0.925926	-1.08
205	P43274	Hist1h1e PE	Histone H1.4 OS	60.48	56	0.925926	-1.08
550	P14131	Rps16 PE	40S ribosomal protein S16 OS	15.12	14	0.925926	-1.08
132	P80313	Cct7 PE	T-complex protein 1 subunit eta OS	31.25	29	0.928	-1.07759
110	Q9CZD3	Gars PE	Glycyl-tRNA synthetase OS	18.14	17	0.937155	-1.06706
18	Q91V92	Acly PE	ATP-citrate synthase OS	40.32	38	0.94246	-1.06105
214	P14869	Rplp0 PE	60S acidic ribosomal protein P0 OS	25.2	24	0.952381	-1.05
84	P05213	Tuba1b PE	Tubulin alpha-1B chain OS	175.38	169	0.963622	-1.03775
84	P68373	Tuba1c PE	Tubulin alpha-1C chain OS	175.38	169	0.963622	-1.03775
128	P26039	Tln1 PE	Talin-1 OS	2.02	2	0.990099	-1.01
266	P50544	Acadvl PE	Very long-chain specific acyl-CoA dehydrogenase, mitochondrial OS	1.01	1	0.990099	-1.01
369	P51174	Acadl PE	Long-chain specific acyl-CoA dehydrogenase, mitochondrial OS	1.01	1	0.990099	-1.01
542	P54071	Idh2 PE	Isocitrate dehydrogenase [NADP], mitochondrial OS	2.02	2	0.990099	-1.01
709	O09172	Gclm PE	Glutamate--cysteine ligase regulatory subunit OS	1.01	1	0.990099	-1.01
732	Q8BJU0	Sgta PE	Small glutamine-rich tetratricopeptide repeat-containing protein alpha OS	2.02	2	0.990099	-1.01
750	Q99LD8	Ddah2 PE	N(G),N(G)-dimethylarginine dimethylaminohydrolase 2 OS	1.01	1	0.990099	-1.01
764	Q9CSU0	Rprd1b PE	Regulation of nuclear pre-mRNA domain-containing protein 1B OS	2.02	2	0.990099	-1.01
800	P62897	Cycs PE	Cytochrome c, somatic OS	1.01	1	0.990099	-1.01
815	P17439	Gba PE	Glucosylceramidase OS	1.01	1	0.990099	-1.01
828	Q6PD26	Pigs PE	GPI transamidase component PIG-S OS	2.02	2	0.990099	-1.01
835	Q9QYR6	Map1a PE	Microtubule-associated protein 1A OS	2.02	2	0.990099	-1.01
839	Q9CZW5	Tomm70a PE	Mitochondrial import receptor subunit TOM70 OS	1.01	1	0.990099	-1.01
861	Q5XJY5	Arcn1 PE	Coatomer subunit delta OS	1.01	1	0.990099	-1.01
882	O08756	Hsd17b10 PE	3-hydroxyacyl-CoA dehydrogenase type-2 OS	2.02	2	0.990099	-1.01
898	Q5SW19	Kiaa0664 PE	Protein KIAA0664 OS	2.02	2	0.990099	-1.01
902	O35972	Mrpl23 PE	39S ribosomal protein L23, mitochondrial OS	1.01	1	0.990099	-1.01
906	P09055	Itgb1 PE	Integrin beta-1 OS	1.01	1	0.990099	-1.01
916	P57746	Atp6v1d PE	V-type proton ATPase subunit D OS	2.02	2	0.990099	-1.01
917	Q8N9S3	Ahsa2 PE	Activator of 90 kDa heat shock protein ATPase homolog 2 OS	2.02	2	0.990099	-1.01
922	O88545	Cops6 PE	COP9 signalosome complex subunit 6 OS	2.02	2	0.990099	-1.01
926	Q3UDE2	Ttll12 PE	Tubulin--tyrosine ligase-like protein 12 OS	2.02	2	0.990099	-1.01
937	Q8BH95	Echs1 PE	Enoyl-CoA hydratase, mitochondrial OS	2.02	2	0.990099	-1.01
971	Q8VBT0	Tmx1 PE	Thioredoxin-related transmembrane protein 1 OS	2.02	2	0.990099	-1.01
980	P31230	Scye1 PE	Multisynthetase complex auxiliary component p43 OS	2.02	2	0.990099	-1.01
1018	O35143	Atpif1 PE	ATPase inhibitor, mitochondrial OS	1.01	1	0.990099	-1.01
1031	Q6ZQ58	Larp1 PE	La-related protein 1 OS	2.02	2	0.990099	-1.01
1032	P27601	Gna13 PE	Guanine nucleotide-binding protein subunit alpha-13 OS	2.02	2	0.990099	-1.01
1043	P18654	Rps6ka3 PE	Ribosomal protein S6 kinase alpha-3 OS	2.02	2	0.990099	-1.01
1056	Q9CR62	Slc25a11 PE	Mitochondrial 2-oxoglutarate/malate carrier protein OS	2.02	2	0.990099	-1.01
1058	P97315	Csrp1 PE	Cysteine and glycine-rich protein 1 OS	2.02	2	0.990099	-1.01
1079	P59325	Eif5 PE	Eukaryotic translation initiation factor 5 OS	2.02	2	0.990099	-1.01
1094	Q9D8B3	Chmp4b PE	Charged multivesicular body protein 4b OS	1.01	1	0.990099	-1.01
1107	Q6PAR5	Gapvd1 PE	GTPase-activating protein and VPS9 domain-containing protein 1 OS	2.02	2	0.990099	-1.01
1115	Q9Z2N8	Actl6a PE	Actin-like protein 6A OS	1.01	1	0.990099	-1.01
234	Q9EPU0	Upf1 PE	Regulator of nonsense transcripts 1 OS	7.06	7	0.991501	-1.00857
326	P26040	Ezr PE	Ezrin OS	7.06	7	0.991501	-1.00857
336	P28738	Kif5c PE	Kinesin heavy chain isoform 5C OS	7.06	7	0.991501	-1.00857
427	Q9D1J3	Hcc1 PE	Nuclear protein Hcc-1 OS	7.06	7	0.991501	-1.00857
603	Q9CPR4	Rpl17 PE	60S ribosomal protein L17 OS	7.06	7	0.991501	-1.00857
986	P62830	Rpl23 PE	60S ribosomal protein L23 OS	7.06	7	0.991501	-1.00857
206	Q9QZM0	Ubqln2 PE	Ubiquilin-2 OS	6.05	6	0.991736	-1.00833
287	P37913	Lig1 PE	DNA ligase 1 OS	6.05	6	0.991736	-1.00833
367	Q9D880	Timm50 PE	Mitochondrial import inner membrane translocase subunit TIM50 OS	6.05	6	0.991736	-1.00833
372	Q99NB9	Sf3b1 PE	Splicing factor 3B subunit 1 OS	6.05	6	0.991736	-1.00833
437	Q8QZT1	Acat1 PE	Acetyl-CoA acetyltransferase, mitochondrial OS	6.05	6	0.991736	-1.00833
507	Q9R1P1	Psmb3 PE	Proteasome subunit beta type-3 OS	6.05	6	0.991736	-1.00833
612	Q9D358	Acp1 PE	Low molecular weight phosphotyrosine protein phosphatase OS	6.05	6	0.991736	-1.00833
696	Q9Z1Q5	Clic1 PE	Chloride intracellular channel protein 1 OS	6.05	6	0.991736	-1.00833
101	P30416	Fkbp4 PE	FK506-binding protein 4 OS	11.09	11	0.991885	-1.00818
158	Q76MZ3	Ppp2r1a PE	Serine/threonine-protein phosphatase 2A 65 kDa regulatory subunit A alpha isoform OS	11.09	11	0.991885	-1.00818
324	Q61753	Phgdh PE	D-3-phosphoglycerate dehydrogenase OS	11.09	11	0.991885	-1.00818
28	Q6P5E4	Ugcgl1 PE	UDP-glucose:glycoprotein glucosyltransferase 1 OS	16.13	16	0.99194	-1.00812
231	P70296	Pebp1 PE	Phosphatidylethanolamine-binding protein 1 OS	16.13	16	0.99194	-1.00812
104	Q61937	Npm1 PE	Nucleophosmin OS	36.29	36	0.992009	-1.00806
177	P46471	Psmc2 PE	26S protease regulatory subunit 7 OS	10.08	10	0.992063	-1.008
215	P97427	Crmp1 PE	Dihydropyrimidinase-related protein 1 OS	10.08	10	0.992063	-1.008
385	Q8BH59	Slc25a12 PE	Calcium-binding mitochondrial carrier protein Aralar1 OS	5.04	5	0.992063	-1.008
438	Q9EQU5	Set PE	Protein SET OS	10.08	10	0.992063	-1.008
506	Q9JKB3	Csda PE	DNA-binding protein A OS	5.04	5	0.992063	-1.008
549	P21107	Tpm3 PE	Tropomyosin alpha-3 chain OS	5.04	5	0.992063	-1.008
573	Q61701	Elavl4 PE	ELAV-like protein 4 OS	5.04	5	0.992063	-1.008
641	Q9Z130	Hnrpdl PE	Heterogeneous nuclear ribonucleoprotein D-like OS	5.04	5	0.992063	-1.008
668	Q9CQ80	Vps25 PE	Vacuolar protein-sorting-associated protein 25 OS	5.04	5	0.992063	-1.008
23	P17182	Eno1 PE	Alpha-enolase OS	123.98	123	0.992095	-1.00797
27	Q03265	Atp5a1 PE	ATP synthase subunit alpha, mitochondrial OS	44.35	44	0.992108	-1.00795
15	P80314	Cct2 PE	T-complex protein 1 subunit beta OS	52.41	52	0.992177	-1.00788
416	P62962	Pfn1 PE	Profilin-1 OS	14.11	14	0.992204	-1.00786
419	P15532	Nme1 PE	Nucleoside diphosphate kinase A OS	14.11	14	0.992204	-1.00786
797	P62852	Rps25 PE	40S ribosomal protein S25 OS	14.11	14	0.992204	-1.00786
25	Q9JKF1	Iqgap1 PE	Ras GTPase-activating-like protein IQGAP1 OS	18.14	18	0.992282	-1.00778
222	Q9CZ30	Ola1 PE	Obg-like ATPase 1 OS	9.07	9	0.992282	-1.00778
244	Q9CZU6	Cs PE	Citrate synthase, mitochondrial OS	9.07	9	0.992282	-1.00778
749	P21550	Eno3 PE	Beta-enolase OS	18.14	18	0.992282	-1.00778
217	P62702	Rps4x PE	40S ribosomal protein S4, X isoform OS	22.17	22	0.992332	-1.00773
278	P51150	Rab7a PE	Ras-related protein Rab-7a OS	13.1	13	0.992366	-1.00769
409	Q91VR2	Atp5c1 PE	ATP synthase subunit gamma, mitochondrial OS	13.1	13	0.992366	-1.00769
601	Q01768	Nme2 PE	Nucleoside diphosphate kinase B OS	13.1	13	0.992366	-1.00769
66	P26041	Msn PE	Moesin OS	8.06	8	0.992556	-1.0075
410	Q60668	Hnrnpd PE	Heterogeneous nuclear ribonucleoprotein D0 OS	8.06	8	0.992556	-1.0075
417	Q9R0Y5	Ak1 PE	Adenylate kinase isoenzyme 1 OS	4.03	4	0.992556	-1.0075
440	O08807	Prdx4 PE	Peroxiredoxin-4 OS	8.06	8	0.992556	-1.0075
451	P06837	Gap43 PE	Neuromodulin OS	4.03	4	0.992556	-1.0075
460	Q80X50	Ubap2l PE	Ubiquitin-associated protein 2-like OS	4.03	4	0.992556	-1.0075
464	Q5SWD9	Tsr1 PE	Pre-rRNA-processing protein TSR1 homolog OS	4.03	4	0.992556	-1.0075
466	Q78ZA7	Nap1l4 PE	Nucleosome assembly protein 1-like 4 OS	8.06	8	0.992556	-1.0075
495	Q9CPU0	Glo1 PE	Lactoylglutathione lyase OS	4.03	4	0.992556	-1.0075
568	P61164	Actr1a PE	Alpha-centractin OS	4.03	4	0.992556	-1.0075
711	P58771	Tpm1 PE	Tropomyosin alpha-1 chain OS	4.03	4	0.992556	-1.0075
754	O09167	Rpl21 PE	60S ribosomal protein L21 OS	8.06	8	0.992556	-1.0075
789	Q505F5	Lrrc47 PE	Leucine-rich repeat-containing protein 47 OS	4.03	4	0.992556	-1.0075
812	Q9DCL9	Paics PE	Multifunctional protein ADE2 OS	4.03	4	0.992556	-1.0075
827	Q6ZWV7	Rpl35 PE	60S ribosomal protein L35 OS	8.06	8	0.992556	-1.0075
874	Q05816	Fabp5 PE	Fatty acid-binding protein, epidermal OS	4.03	4	0.992556	-1.0075
939	Q80Y14	Glrx5 PE	Glutaredoxin-related protein 5 OS	4.03	4	0.992556	-1.0075
1048	Q9CQC9	Sar1b PE	GTP-binding protein SAR1b OS	4.03	4	0.992556	-1.0075
1055	Q9CQX2	Cyb5b PE	Cytochrome b5 type B OS	4.03	4	0.992556	-1.0075
1100	Q9D0T1	Nhp2l1 PE	NHP2-like protein 1 OS	4.03	4	0.992556	-1.0075
169	Q11011	Npepps PE	Puromycin-sensitive aminopeptidase OS	3.02	3	0.993377	-1.00667
356	P26645	Marcks PE	Myristoylated alanine-rich C-kinase substrate OS	3.02	3	0.993377	-1.00667
366	Q3UPL0	Sec31a PE	Protein transport protein Sec31A OS	3.02	3	0.993377	-1.00667
472	Q9CQQ7	Atp5f1 PE	ATP synthase subunit b, mitochondrial OS	3.02	3	0.993377	-1.00667
514	Q8BK64	Ahsa1 PE	Activator of 90 kDa heat shock protein ATPase homolog 1 OS	3.02	3	0.993377	-1.00667
553	Q9CXY6	Ilf2 PE	Interleukin enhancer-binding factor 2 OS	3.02	3	0.993377	-1.00667
713	P32233	Drg1 PE	Developmentally-regulated GTP-binding protein 1 OS	3.02	3	0.993377	-1.00667
752	Q9WUK2	Eif4h PE	Eukaryotic translation initiation factor 4H OS	3.02	3	0.993377	-1.00667
776	Q07813	Bax PE	Apoptosis regulator BAX OS	3.02	3	0.993377	-1.00667
802	P61750	Arf4 PE	ADP-ribosylation factor 4 OS	3.02	3	0.993377	-1.00667
830	Q9D0J4	Arl2 PE	ADP-ribosylation factor-like protein 2 OS	3.02	3	0.993377	-1.00667
894	P57784	Snrpa1 PE	U2 small nuclear ribonucleoprotein A' OS	3.02	3	0.993377	-1.00667
911	P63001	Rac1 PE	Ras-related C3 botulinum toxin substrate 1 OS	3.02	3	0.993377	-1.00667
990	Q9CR67	Tmem33 PE	Transmembrane protein 33 OS	3.02	3	0.993377	-1.00667
1089	P00375	Dhfr PE	Dihydrofolate reductase OS	3.02	3	0.993377	-1.00667
343	P62242	Rps8 PE	40S ribosomal protein S8 OS	31.25	32	1.024	1.024
50	P11983	Cct1 PE	T-complex protein 1 subunit alpha B OS	30.24	31	1.02513	1.02513
59	P80317	Cct6a PE	T-complex protein 1 subunit zeta OS	29.23	30	1.02634	1.02634
80	P06151	Ldha PE	L-lactate dehydrogenase A chain OS	58.46	60	1.02634	1.02634
221	P68040	Gnb2l1 PE	Guanine nucleotide-binding protein subunit beta-2-like 1 OS	24.19	25	1.03348	1.03348
284	Q6ZWN5	Rps9 PE	40S ribosomal protein S9 OS	24.19	25	1.03348	1.03348
174	P80318	Cct3 PE	T-complex protein 1 subunit gamma OS	20.16	21	1.04167	1.04167
299	P17742	Ppia PE	Peptidyl-prolyl cis-trans isomerase A OS	37.29	39	1.04586	1.04586
179	P06745	Gpi PE	Glucose-6-phosphate isomerase OS	15.12	16	1.0582	1.0582
296	P18760	Cfl1 PE	Cofilin-1 OS	30.24	32	1.0582	1.0582
534	P47963	Rpl13 PE	60S ribosomal protein L13 OS	13.1	14	1.0687	1.0687
248	P24369	Ppib PE	Peptidyl-prolyl cis-trans isomerase B OS	12.1	13	1.07438	1.07438
375	Q9DB20	Atp5o PE	ATP synthase subunit O, mitochondrial OS	12.1	13	1.07438	1.07438
50	P11984	Cct1 PE	T-complex protein 1 subunit alpha A OS	24.19	26	1.07482	1.07482
79	P80315	Cct4 PE	T-complex protein 1 subunit delta OS	24.19	26	1.07482	1.07482
135	Q9CWJ9	Atic PE	Bifunctional purine biosynthesis protein PURH OS	11.09	12	1.08206	1.08206
379	P23198	Cbx3 PE	Chromobox protein homolog 3 OS	11.09	12	1.08206	1.08206
140	Q99K85	Psat1 PE	Phosphoserine aminotransferase OS	20.16	22	1.09127	1.09127
73	Q8BMJ2	Lars PE	Leucyl-tRNA synthetase, cytoplasmic OS	18.14	20	1.10254	1.10254
376	P62204	Calm1 PE	Calmodulin OS	8.06	9	1.11663	1.11663
378	Q93092	Taldo1 PE	Transaldolase OS	8.06	9	1.11663	1.11663
714	Q61990	Pcbp2 PE	Poly(rC)-binding protein 2 OS	8.06	9	1.11663	1.11663
4	Q62261	Sptbn1 PE	Spectrin beta chain, brain 1 OS	31.25	35	1.12	1.12
44	Q9Z1Q9	Vars PE	Valyl-tRNA synthetase OS	23.18	26	1.12166	1.12166
163	P54775	Psmc4 PE	26S protease regulatory subunit 6B OS	7.06	8	1.13314	1.13314
212	P52293	Kpna2 PE	Importin subunit alpha-2 OS	7.06	8	1.13314	1.13314
237	P62960	Ybx1 PE	Nuclease-sensitive element-binding protein 1 OS	7.06	8	1.13314	1.13314
240	Q8QZY1	Eif3l PE	Eukaryotic translation initiation factor 3 subunit L OS	7.06	8	1.13314	1.13314
311	P46061	Rangap1 PE	Ran GTPase-activating protein 1 OS	7.06	8	1.13314	1.13314
328	Q62446	Fkbp3 PE	FK506-binding protein 3 OS	7.06	8	1.13314	1.13314
353	P97822	Anp32e PE	Acidic leucine-rich nuclear phosphoprotein 32 family member E OS	7.06	8	1.13314	1.13314
449	Q60930	Vdac2 PE	Voltage-dependent anion-selective channel protein 2 OS	7.06	8	1.13314	1.13314
456	Q9WV55	Vapa PE	Vesicle-associated membrane protein-associated protein A OS	7.06	8	1.13314	1.13314
855	P61089	Ube2n PE	Ubiquitin-conjugating enzyme E2 N OS	7.06	8	1.13314	1.13314
82	Q9D0E1	Hnrnpm PE	Heterogeneous nuclear ribonucleoprotein M OS	14.11	16	1.13395	1.13395
98	P61979	Hnrnpk PE	Heterogeneous nuclear ribonucleoprotein K OS	28.22	32	1.13395	1.13395
226	Q9DCD0	Pgd PE	6-phosphogluconate dehydrogenase, decarboxylating OS	14.11	16	1.13395	1.13395
228	P62270	Rps18 PE	40S ribosomal protein S18 OS	40.32	46	1.14087	1.14087
45	P68372	Tubb2c PE	Tubulin beta-2C chain OS	138.09	158	1.14418	1.14418
21	P99024	Tubb5 PE	Tubulin beta-5 chain OS	190.5	218	1.14436	1.14436
198	P05201	Got1 PE	Aspartate aminotransferase, cytoplasmic OS	13.1	15	1.14504	1.14504
635	Q501J6	Ddx17 PE	Probable ATP-dependent RNA helicase DDX17 OS	13.1	15	1.14504	1.14504
400	Q91V12	Acot7 PE	Cytosolic acyl coenzyme A thioester hydrolase OS	12.1	14	1.15702	1.15702
453	P61290	Psme3 PE	Proteasome activator complex subunit 3 OS	6.05	7	1.15702	1.15702
490	P53994	Rab2a PE	Ras-related protein Rab-2A OS	6.05	7	1.15702	1.15702
513	P97371	Psme1 PE	Proteasome activator complex subunit 1 OS	6.05	7	1.15702	1.15702
579	Q64433	Hspe1 PE	10 kDa heat shock protein, mitochondrial OS	6.05	7	1.15702	1.15702
664	Q9QUM9	Psma6 PE	Proteasome subunit alpha type-6 OS	6.05	7	1.15702	1.15702
49	P29341	Pabpc1 PE	Polyadenylate-binding protein 1 OS	18.14	21	1.15766	1.15766
216	P97351	Rps3a PE	40S ribosomal protein S3a OS	18.14	21	1.15766	1.15766
46	Q7TMM9	Tubb2a PE	Tubulin beta-2A chain OS	119.94	140	1.16725	1.16725
617	P62264	Rps14 PE	40S ribosomal protein S14 OS	11.09	13	1.17223	1.17223
425	O70251	Eef1b PE	Elongation factor 1-beta OS	22.17	26	1.17276	1.17276
48	Q9CWF2	Tubb2b PE	Tubulin beta-2B chain OS	118.94	140	1.17706	1.17706
236	Q9CQV8	Ywhab PE	14-3-3 protein beta/alpha OS	16.13	19	1.17793	1.17793
127	P62908	Rps3 PE	40S ribosomal protein S3 OS	26.21	31	1.18275	1.18275
141	Q9D0I9	Rars PE	Arginyl-tRNA synthetase, cytoplasmic OS	10.08	12	1.19048	1.19048
392	P26516	Psmd7 PE	26S proteasome non-ATPase regulatory subunit 7 OS	5.04	6	1.19048	1.19048
402	Q8BSL7	Arf2 PE	ADP-ribosylation factor 2 OS	5.04	6	1.19048	1.19048
525	P61161	Actr2 PE	Actin-related protein 2 OS	5.04	6	1.19048	1.19048
728	P84099	Rpl19 PE	60S ribosomal protein L19 OS	5.04	6	1.19048	1.19048
909	P62281	Rps11 PE	40S ribosomal protein S11 OS	5.04	6	1.19048	1.19048
83	Q99PV0	Prpf8 PE	Pre-mRNA-processing-splicing factor 8 OS	14.11	17	1.20482	1.20482
86	P57780	Actn4 PE	Alpha-actinin-4 OS	14.11	17	1.20482	1.20482
2	Q8VDD5	Myh9 PE	Myosin-9 OS	63.5	77	1.2126	1.2126
685	P62900	Rpl31 PE	60S ribosomal protein L31 OS	9.07	11	1.21279	1.21279
115	Q61656	Ddx5 PE	Probable ATP-dependent RNA helicase DDX5 OS	26.21	32	1.22091	1.22091
1	P16546	Sptan1 PE	Spectrin alpha chain, brain OS	42.33	52	1.22844	1.22844
35	P14824	Anxa6 PE	Annexin A6 OS	12.1	15	1.23967	1.23967
279	Q8BG32	Psmd11 PE	26S proteasome non-ATPase regulatory subunit 11 OS	4.03	5	1.24069	1.24069
302	O88544	Cops4 PE	COP9 signalosome complex subunit 4 OS	8.06	10	1.24069	1.24069
580	P59999	Arpc4 PE	Actin-related protein 2/3 complex subunit 4 OS	8.06	10	1.24069	1.24069
619	P84084	Arf5 PE	ADP-ribosylation factor 5 OS	8.06	10	1.24069	1.24069
637	P24288	Bcat1 PE	Branched-chain-amino-acid aminotransferase, cytosolic OS	4.03	5	1.24069	1.24069
657	Q9CQM9	Glrx3 PE	Glutaredoxin-3 OS	4.03	5	1.24069	1.24069
773	P61358	Rpl27 PE	60S ribosomal protein L27 OS	4.03	5	1.24069	1.24069
975	Q9D3D9	Atp5d PE	ATP synthase subunit delta, mitochondrial OS	4.03	5	1.24069	1.24069
111	Q60864	Stip1 PE	Stress-induced-phosphoprotein 1 OS	19.15	24	1.25326	1.25326
30	Q9ERD7	Tubb3 PE	Tubulin beta-3 chain OS	130.02	163	1.25365	1.25365
57	P09411	Pgk1 PE	Phosphoglycerate kinase 1 OS	15.12	19	1.25661	1.25661
479	P62827	Ran PE	GTP-binding nuclear protein Ran OS	15.12	19	1.25661	1.25661
87	O88569	Hnrnpa2b1 PE	Heterogeneous nuclear ribonucleoproteins A2/B1 OS	37.29	47	1.26039	1.26039
29	P38647	Hspa9 PE	Stress-70 protein, mitochondrial OS	29.23	37	1.26582	1.26582
491	P51881	Slc25a5 PE	ADP/ATP translocase 2 OS	36.29	46	1.26757	1.26757
150	P62259	Ywhae PE	14-3-3 protein epsilon OS	18.14	23	1.26792	1.26792
72	Q9D6F9	Tubb4 PE	Tubulin beta-4 chain OS	97.77	124	1.26828	1.26828
351	Q9Z2U0	Psma7 PE	Proteasome subunit alpha type-7 OS	7.06	9	1.27479	1.27479
365	Q9Z2U1	Psma5 PE	Proteasome subunit alpha type-5 OS	7.06	9	1.27479	1.27479
585	P45376	Akr1b1 PE	Aldose reductase OS	7.06	9	1.27479	1.27479
184	P67778	Phb PE	Prohibitin OS	14.11	18	1.27569	1.27569
224	Q9DBJ1	Pgam1 PE	Phosphoglycerate mutase 1 OS	14.11	18	1.27569	1.27569
26	P27773	Pdia3 PE	Protein disulfide-isomerase A3 OS	24.19	31	1.28152	1.28152
39	Q6PB66	Lrpprc PE	Leucine-rich PPR motif-containing protein, mitochondrial OS	23.18	30	1.29422	1.29422
306	P54227	Stmn1 PE	Stathmin OS	13.1	17	1.29771	1.29771
77	P60710	Actb PE	Actin, cytoplasmic 1 OS	174.37	227	1.30183	1.30183
77	P63260	Actg1 PE	Actin, cytoplasmic 2 OS	174.37	227	1.30183	1.30183
575	Q9CR57	Rpl14 PE	60S ribosomal protein L14 OS	19.15	25	1.30548	1.30548
233	Q8CG48	Smc2 PE	Structural maintenance of chromosomes protein 2 OS	6.05	8	1.32231	1.32231
435	O70435	Psma3 PE	Proteasome subunit alpha type-3 OS	6.05	8	1.32231	1.32231
567	Q8VEM8	Slc25a3 PE	Phosphate carrier protein, mitochondrial OS	12.1	16	1.32231	1.32231
618	Q6ZWV3	Rpl10 PE	60S ribosomal protein L10 OS	6.05	8	1.32231	1.32231
720	P62849	Rps24 PE	40S ribosomal protein S24 OS	6.05	8	1.32231	1.32231
11	P63038	Hspd1 PE	60 kDa heat shock protein, mitochondrial OS	45.36	60	1.32275	1.32275
3	P19096	Fasn PE	Fatty acid synthase OS	78.62	104	1.32282	1.32282
779	P62918	Rpl8 PE	60S ribosomal protein L8 OS	9.07	12	1.32304	1.32304
348	Q9JHR7	Ide PE	Insulin-degrading enzyme OS	3.02	4	1.3245	1.3245
405	Q9CQE8	2 SV	UPF0568 protein C14orf166 homolog OS	3.02	4	1.3245	1.3245
448	P70699	Gaa PE	Lysosomal alpha-glucosidase OS	3.02	4	1.3245	1.3245
492	P18872	Gnao1 PE	Guanine nucleotide-binding protein G(o) subunit alpha OS	3.02	4	1.3245	1.3245
497	Q9WVJ2	Psmd13 PE	26S proteasome non-ATPase regulatory subunit 13 OS	3.02	4	1.3245	1.3245
505	Q8BU30	Iars PE	Isoleucyl-tRNA synthetase, cytoplasmic OS	3.02	4	1.3245	1.3245
526	Q9CPY7	Lap3 PE	Cytosol aminopeptidase OS	3.02	4	1.3245	1.3245
561	O54984	Asna1 PE	Arsenical pump-driving ATPase OS	3.02	4	1.3245	1.3245
592	Q8C854	Myef2 PE	Myelin expression factor 2 OS	3.02	4	1.3245	1.3245
656	Q91V41	Rab14 PE	Ras-related protein Rab-14 OS	3.02	4	1.3245	1.3245
689	Q99LP6	Grpel1 PE	GrpE protein homolog 1, mitochondrial OS	3.02	4	1.3245	1.3245
731	Q9Z0S1	Bpnt1 PE	3'(2'),5'-bisphosphate nucleotidase 1 OS	3.02	4	1.3245	1.3245
746	Q9JKB1	Uchl3 PE	Ubiquitin carboxyl-terminal hydrolase isozyme L3 OS	3.02	4	1.3245	1.3245
850	P21995	Emb PE	Embigin OS	3.02	4	1.3245	1.3245
854	Q6ZWU9	Rps27 PE	40S ribosomal protein S27 OS	3.02	4	1.3245	1.3245
899	O35479	Rbmx PE	Heterogeneous nuclear ribonucleoprotein G OS	3.02	4	1.3245	1.3245
948	P50518	Atp6v1e1 PE	V-type proton ATPase subunit E 1 OS	3.02	4	1.3245	1.3245
1059	Q9CWM4	Pfdn1 PE	Prefoldin subunit 1 OS	3.02	4	1.3245	1.3245
415	P48962	Slc25a4 PE	ADP/ATP translocase 1 OS	36.29	49	1.35023	1.35023
181	O08709	Prdx6 PE	Peroxiredoxin-6 OS	8.06	11	1.36476	1.36476
211	Q6NZJ6	Eif4g1 PE	Eukaryotic translation initiation factor 4 gamma 1 OS	8.06	11	1.36476	1.36476
8	P63017	Hspa8 PE	Heat shock cognate 71 kDa protein OS	112.89	156	1.38188	1.38188
219	Q3U7R1	Fam62a PE	Extended synaptotagmin-1 OS	5.04	7	1.38889	1.38889
309	Q6PDQ2	Chd4 PE	Chromodomain-helicase-DNA-binding protein 4 OS	5.04	7	1.38889	1.38889
319	Q9CZ44	Nsfl1c PE	NSFL1 cofactor p47 OS	5.04	7	1.38889	1.38889
321	Q6PDG5	Smarcc2 PE	SWI/SNF complex subunit SMARCC2 OS	5.04	7	1.38889	1.38889
323	Q05D44	Eif5b PE	Eukaryotic translation initiation factor 5B OS	5.04	7	1.38889	1.38889
430	Q9D819	Ppa1 PE	Inorganic pyrophosphatase OS	5.04	7	1.38889	1.38889
555	P41105	Rpl28 PE	60S ribosomal protein L28 OS	5.04	7	1.38889	1.38889
889	O08583	Thoc4 PE	THO complex subunit 4 OS	5.04	7	1.38889	1.38889
52	P40142	Tkt PE	Transketolase OS	15.12	21	1.38889	1.38889
276	P12970	Rpl7a PE	60S ribosomal protein L7a OS	19.15	27	1.40992	1.40992
251	P61222	Abce1 PE	ATP-binding cassette sub-family E member 1 OS	9.07	13	1.4333	1.4333
357	P30681	Hmgb2 PE	High mobility group protein B2 OS	9.07	13	1.4333	1.4333
290	P68254	Ywhaq PE	14-3-3 protein theta OS	11.09	16	1.44274	1.44274
270	P35700	Prdx1 PE	Peroxiredoxin-1 OS	17.13	25	1.45943	1.45943
433	Q8VI75	Ipo4 PE	Importin-4 OS	2.02	3	1.48515	1.48515
509	Q9Z1Z0	Uso1 PE	General vesicular transport factor p115 OS	2.02	3	1.48515	1.48515
546	Q9CR16	Ppid PE	40 kDa peptidyl-prolyl cis-trans isomerase OS	2.02	3	1.48515	1.48515
589	O88844	Idh1 PE	Isocitrate dehydrogenase [NADP] cytoplasmic OS	2.02	3	1.48515	1.48515
599	Q80UG5	Sept9 PE	Septin-9 OS	2.02	3	1.48515	1.48515
631	Q924C1	Xpo5 PE	Exportin-5 OS	2.02	3	1.48515	1.48515
705	Q61239	Fnta PE	Protein farnesyltransferase/geranylgeranyltransferase type-1 subunit alpha OS	2.02	3	1.48515	1.48515
751	Q9Z1G3	Atp6v1c1 PE	V-type proton ATPase subunit C 1 OS	2.02	3	1.48515	1.48515
767	Q9DAW9	Cnn3 PE	Calponin-3 OS	2.02	3	1.48515	1.48515
818	P63280	Ube2i PE	SUMO-conjugating enzyme UBC9 OS	2.02	3	1.48515	1.48515
834	Q8K0C4	Cyp51a1 PE	Lanosterol 14-alpha demethylase OS	2.02	3	1.48515	1.48515
853	P10630	Eif4a2 PE	Eukaryotic initiation factor 4A-II OS	2.02	3	1.48515	1.48515
857	P62774	Mtpn PE	Myotrophin OS	2.02	3	1.48515	1.48515
866	Q6NS46	Pdcd11 PE	Protein RRP5 homolog OS	2.02	3	1.48515	1.48515
877	Q99KP6	Prpf19 PE	Pre-mRNA-processing factor 19 OS	2.02	3	1.48515	1.48515
884	Q9DBD5	Pelp1 PE	Proline-, glutamic acid- and leucine-rich protein 1 OS	2.02	3	1.48515	1.48515
932	P23591	Tsta3 PE	GDP-L-fucose synthetase OS	2.02	3	1.48515	1.48515
1030	Q9CQF3	Nudt21 PE	Cleavage and polyadenylation specificity factor subunit 5 OS	2.02	3	1.48515	1.48515
1050	Q6ZWY3	Rps27l PE	40S ribosomal protein S27-like protein OS	2.02	3	1.48515	1.48515
247	Q8BP47	Nars PE	Asparaginyl-tRNA synthetase, cytoplasmic OS	6.05	9	1.4876	1.4876
120	P63101	Ywhaz PE	14-3-3 protein zeta/delta OS	34.27	51	1.48818	1.48818
142	P14211	Calr PE	Calreticulin OS	8.06	12	1.48883	1.48883
160	Q64514	Tpp2 PE	Tripeptidyl-peptidase 2 OS	8.06	12	1.48883	1.48883
172	Q80X90	Flnb PE	Filamin-B OS	4.03	6	1.48883	1.48883
288	Q91YE6	Ipo9 PE	Importin-9 OS	4.03	6	1.48883	1.48883
584	Q61686	Cbx5 PE	Chromobox protein homolog 5 OS	4.03	6	1.48883	1.48883
22	P52480	Pkm2 PE	Pyruvate kinase isozymes M1/M2 OS	37.29	56	1.50174	1.50174
267	P68510	Ywhah PE	14-3-3 protein eta OS	13.1	20	1.52672	1.52672
281	P61982	Ywhag PE	14-3-3 protein gamma OS	13.1	20	1.52672	1.52672
209	P17225	Ptbp1 PE	Polypyrimidine tract-binding protein 1 OS	9.07	14	1.54355	1.54355
10	P14873	Map1b PE	Microtubule-associated protein 1B OS	52.41	81	1.54551	1.54551
502	P34022	Ranbp1 PE	Ran-specific GTPase-activating protein OS	7.06	11	1.55807	1.55807
787	P62267	Rps23 PE	40S ribosomal protein S23 OS	7.06	11	1.55807	1.55807
134	P50580	Pa2g4 PE	Proliferation-associated protein 2G4 OS	14.11	22	1.55918	1.55918
91	P16858	Gapdh PE	Glyceraldehyde-3-phosphate dehydrogenase OS	47.37	74	1.56217	1.56217
88	P11365	gag PE	Retrovirus-related Gag polyprotein OS	38.3	60	1.56658	1.56658
480	Q9CZM2	Rpl15 PE	60S ribosomal protein L15 OS	5.04	8	1.5873	1.5873
531	P50247	Ahcy PE	Adenosylhomocysteinase OS	5.04	8	1.5873	1.5873
552	Q6URW6	Myh14 PE	Myosin-14 OS	5.04	8	1.5873	1.5873
504	P62991	Rps27a PE	Ubiquitin OS	36.29	58	1.59824	1.59824
62	P03975	Iap PE	IgE-binding protein OS	42.33	68	1.60643	1.60643
89	Q91YQ5	Rpn1 PE	Dolichyl-diphosphooligosaccharide--protein glycosyltransferase subunit 1 OS	8.06	13	1.6129	1.6129
936	P47915	Rpl29 PE	60S ribosomal protein L29 OS	6.05	10	1.65289	1.65289
523	Q99JX4	Eif3m PE	Eukaryotic translation initiation factor 3 subunit M OS	3.02	5	1.65563	1.65563
566	Q60899	Elavl2 PE	ELAV-like protein 2 OS	3.02	5	1.65563	1.65563
658	Q9WUM4	Coro1c PE	Coronin-1C OS	3.02	5	1.65563	1.65563
735	Q9WUL7	Arl3 PE	ADP-ribosylation factor-like protein 3 OS	3.02	5	1.65563	1.65563
761	P61087	Ube2k PE	Ubiquitin-conjugating enzyme E2 K OS	3.02	5	1.65563	1.65563
106	Q9DBG6	Rpn2 PE	Dolichyl-diphosphooligosaccharide--protein glycosyltransferase subunit 2 OS	7.06	12	1.69972	1.69972
257	Q99PT1	Arhgdia PE	Rho GDP-dissociation inhibitor 1 OS	7.06	12	1.69972	1.69972
67	O35685	Nudc PE	Nuclear migration protein nudC OS	14.11	24	1.70092	1.70092
264	P50396	Gdi1 PE	Rab GDP dissociation inhibitor alpha OS	12.1	21	1.73554	1.73554
64	Q64727	Vcl PE	Vinculin OS	8.06	14	1.73697	1.73697
187	Q64511	Top2b PE	DNA topoisomerase 2-beta OS	4.03	7	1.73697	1.73697
303	P97496	Smarcc1 PE	SWI/SNF complex subunit SMARCC1 OS	4.03	7	1.73697	1.73697
426	Q9Z1R2	Bat3 PE	Large proline-rich protein BAT3 OS	4.03	7	1.73697	1.73697
651	P10639	Txn PE	Thioredoxin OS	8.06	14	1.73697	1.73697
655	Q9R0P5	Dstn PE	Destrin OS	4.03	7	1.73697	1.73697
740	Q9CZY3	Ube2v1 PE	Ubiquitin-conjugating enzyme E2 variant 1 OS	4.03	7	1.73697	1.73697
1007	Q60692	Psmb6 PE	Proteasome subunit beta type-6 OS	4.03	7	1.73697	1.73697
70	P42932	Cct8 PE	T-complex protein 1 subunit theta OS	21.17	37	1.74776	1.74776
148	Q9CW03	Smc3 PE	Structural maintenance of chromosomes protein 3 OS	5.04	9	1.78571	1.78571
349	Q9DCW4	Etfb PE	Electron transfer flavoprotein subunit beta OS	5.04	9	1.78571	1.78571
364	P46638	Rab11b PE	Ras-related protein Rab-11B OS	5.04	9	1.78571	1.78571
418	Q922U2	Krt5 PE	Keratin, type II cytoskeletal 5 OS	20.16	36	1.78571	1.78571
972	Q8BP67	Rpl24 PE	60S ribosomal protein L24 OS	5.04	9	1.78571	1.78571
346	P14152	Mdh1 PE	Malate dehydrogenase, cytoplasmic OS	11.09	20	1.80343	1.80343
268	Q8CIE6	Copa PE	Coatomer subunit alpha OS	7.06	13	1.84136	1.84136
315	P19157	Gstp1 PE	Glutathione S-transferase P 1 OS	8.06	15	1.86104	1.86104
999	Q8VED5	Krt79 PE	Keratin, type II cytoskeletal 79 OS	8.06	15	1.86104	1.86104
562	Q9CQA3	Sdhb PE	Succinate dehydrogenase [ubiquinone] iron-sulfur subunit, mitochondrial OS	1.01	2	1.9802	1.9802
569	Q9CZU3	Skiv2l2 PE	Superkiller viralicidic activity 2-like 2 OS	2.02	4	1.9802	1.9802
571	Q9JJI8	Rpl38 PE	60S ribosomal protein L38 OS	2.02	4	1.9802	1.9802
572	Q8VHX6	Flnc PE	Filamin-C OS	1.01	2	1.9802	1.9802
588	P11103	Parp1 PE	Poly [ADP-ribose] polymerase 1 OS	2.02	4	1.9802	1.9802
627	P54728	Rad23b PE	UV excision repair protein RAD23 homolog B OS	1.01	2	1.9802	1.9802
638	Q8CAY6	Acat2 PE	Acetyl-CoA acetyltransferase, cytosolic OS	2.02	4	1.9802	1.9802
650	Q99KQ4	Nampt PE	Nicotinamide phosphoribosyltransferase OS	2.02	4	1.9802	1.9802
673	P62843	Rps15 PE	40S ribosomal protein S15 OS	2.02	4	1.9802	1.9802
677	Q62383	Supt6h PE	Transcription elongation factor SPT6 OS	1.01	2	1.9802	1.9802
697	O35226	Psmd4 PE	26S proteasome non-ATPase regulatory subunit 4 OS	1.01	2	1.9802	1.9802
702	Q62348	Tsn PE	Translin OS	1.01	2	1.9802	1.9802
726	Q9CZR8	Tsfm PE	Elongation factor Ts, mitochondrial OS	1.01	2	1.9802	1.9802
734	P28352	Apex1 PE	DNA-(apurinic or apyrimidinic site) lyase OS	2.02	4	1.9802	1.9802
756	P46664	Adss PE	Adenylosuccinate synthetase isozyme 2 OS	1.01	2	1.9802	1.9802
777	Q99KV1	Dnajb11 PE	DnaJ homolog subfamily B member 11 OS	1.01	2	1.9802	1.9802
783	P47754	Capza2 PE	F-actin-capping protein subunit alpha-2 OS	2.02	4	1.9802	1.9802
784	P24547	Impdh2 PE	Inosine-5'-monophosphate dehydrogenase 2 OS	2.02	4	1.9802	1.9802
793	O70591	Pfdn2 PE	Prefoldin subunit 2 OS	2.02	4	1.9802	1.9802
805	P54822	Adsl PE	Adenylosuccinate lyase OS	1.01	2	1.9802	1.9802
863	Q9QUI0	Rhoa PE	Transforming protein RhoA OS	2.02	4	1.9802	1.9802
875	P47753	Capza1 PE	F-actin-capping protein subunit alpha-1 OS	2.02	4	1.9802	1.9802
878	O35900	Lsm2 PE	U6 snRNA-associated Sm-like protein LSm2 OS	1.01	2	1.9802	1.9802
880	Q3UM45	Ppp1r7 PE	Protein phosphatase 1 regulatory subunit 7 OS	2.02	4	1.9802	1.9802
891	Q64520	Guk1 PE	Guanylate kinase OS	1.01	2	1.9802	1.9802
904	Q62425	Ndufa4 PE	NADH dehydrogenase [ubiquinone] 1 alpha subcomplex subunit 4 OS	1.01	2	1.9802	1.9802
905	Q9D7X3	Dusp3 PE	Dual specificity protein phosphatase 3 OS	1.01	2	1.9802	1.9802
921	Q91VK1	Bzw2 PE	Basic leucine zipper and W2 domain-containing protein 2 OS	1.01	2	1.9802	1.9802
934	Q60900	Elavl3 PE	ELAV-like protein 3 OS	1.01	2	1.9802	1.9802
938	O55029	Copb2 PE	Coatomer subunit beta' OS	1.01	2	1.9802	1.9802
940	P01900	H2-D1 PE	H-2 class I histocompatibility antigen, D-D alpha chain OS	1.01	2	1.9802	1.9802
944	Q80X82	Sympk PE	Symplekin OS	1.01	2	1.9802	1.9802
954	Q9QYJ3	Dnajb1 PE	DnaJ homolog subfamily B member 1 OS	1.01	2	1.9802	1.9802
955	Q7TT37	Ikbkap PE	Elongator complex protein 1 OS	1.01	2	1.9802	1.9802
963	O35326	Sfrs5 PE	Splicing factor, arginine/serine-rich 5 OS	1.01	2	1.9802	1.9802
964	Q91WU5	As3mt PE	Arsenite methyltransferase OS	1.01	2	1.9802	1.9802
985	P47802	Mtx1 PE	Metaxin-1 OS	1.01	2	1.9802	1.9802
996	Q810A7	Ddx42 PE	ATP-dependent RNA helicase DDX42 OS	1.01	2	1.9802	1.9802
1003	Q99M31	Hspa14 PE	Heat shock 70 kDa protein 14 OS	1.01	2	1.9802	1.9802
1004	Q8BRF7	Scfd1 PE	Sec1 family domain-containing protein 1 OS	1.01	2	1.9802	1.9802
1005	Q9Z1T1	Ap3b1 PE	AP-3 complex subunit beta-1 OS	1.01	2	1.9802	1.9802
1011	Q9CPQ3	Tomm22 PE	Mitochondrial import receptor subunit TOM22 homolog OS	1.01	2	1.9802	1.9802
1013	Q9ES00	Ube4b PE	Ubiquitin conjugation factor E4 B OS	1.01	2	1.9802	1.9802
1035	O35215	Ddt PE	D-dopachrome decarboxylase OS	2.02	4	1.9802	1.9802
1036	P28667	Marcksl1 PE	MARCKS-related protein OS	2.02	4	1.9802	1.9802
1047	P62858	Rps28 PE	40S ribosomal protein S28 OS	2.02	4	1.9802	1.9802
1052	Q9CQ40	Mrpl49 PE	39S ribosomal protein L49, mitochondrial OS	1.01	2	1.9802	1.9802
1070	P28063	Psmb8 PE	Proteasome subunit beta type-8 OS	1.01	2	1.9802	1.9802
1088	P51863	Atp6v0d1 PE	V-type proton ATPase subunit d 1 OS	1.01	2	1.9802	1.9802
1092	Q9CWL8	Ctnnbl1 PE	Beta-catenin-like protein 1 OS	1.01	2	1.9802	1.9802
1099	Q9CQI7	Snrpb2 PE	U2 small nuclear ribonucleoprotein B'' OS	1.01	2	1.9802	1.9802
1123	Q8BLN5	Lss PE	Lanosterol synthase OS	1.01	2	1.9802	1.9802
1124	Q9DCC4	Pycrl PE	Pyrroline-5-carboxylate reductase 3 OS	1.01	2	1.9802	1.9802
1140	Q08093	Cnn2 PE	Calponin-2 OS	1.01	2	1.9802	1.9802
145	A2AGT5	Ckap5 PE	Cytoskeleton-associated protein 5 OS	7.06	14	1.983	1.983
185	Q91WQ3	Yars PE	Tyrosyl-tRNA synthetase, cytoplasmic OS	7.06	14	1.983	1.983
139	Q61024	Asns PE	Asparagine synthetase [glutamine-hydrolyzing] OS	10.08	20	1.98413	1.98413
213	P26638	Sars PE	Seryl-tRNA synthetase, cytoplasmic OS	5.04	10	1.98413	1.98413
699	P60867	Rps20 PE	40S ribosomal protein S20 OS	5.04	10	1.98413	1.98413
297	Q9R0P9	Uchl1 PE	Ubiquitin carboxyl-terminal hydrolase isozyme L1 OS	8.06	16	1.98511	1.98511
310	Q99MR6	Srrt PE	Serrate RNA effector molecule homolog OS	4.03	8	1.98511	1.98511
342	P35278	Rab5c PE	Ras-related protein Rab-5C OS	4.03	8	1.98511	1.98511
529	Q9D0K2	Oxct1 PE	Succinyl-CoA:3-ketoacid-coenzyme A transferase 1, mitochondrial OS	4.03	8	1.98511	1.98511
370	Q9CQ65	Mtap PE	S-methyl-5'-thioadenosine phosphorylase OS	3.02	6	1.98675	1.98675
381	P99026	Psmb4 PE	Proteasome subunit beta type-4 OS	3.02	6	1.98675	1.98675
445	Q8BH04	Pck2 PE	Phosphoenolpyruvate carboxykinase [GTP], mitochondrial OS	3.02	6	1.98675	1.98675
862	O09061	Psmb1 PE	Proteasome subunit beta type-1 OS	3.02	6	1.98675	1.98675
914	Q9WTX5	Skp1 PE	S-phase kinase-associated protein 1 OS	3.02	6	1.98675	1.98675
1023	Q9R1P0	Psma4 PE	Proteasome subunit alpha type-4 OS	3.02	6	1.98675	1.98675
758	P04104	Krt1 PE	Keratin, type II cytoskeletal 1 OS	17.13	35	2.0432	2.0432
258	Q921M3	Sf3b3 PE	Splicing factor 3B subunit 3 OS	7.06	15	2.12465	2.12465
444	Q60605	Myl6 PE	Myosin light polypeptide 6 OS	7.06	15	2.12465	2.12465
199	P17751	Tpi1 PE	Triosephosphate isomerase OS	15.12	33	2.18254	2.18254
774	P62869	Tceb2 PE	Transcription elongation factor B polypeptide 2 OS	4.03	9	2.23325	2.23325
156	Q8VDN2	Atp1a1 PE	Sodium/potassium-transporting ATPase subunit alpha-1 OS	9.07	21	2.31533	2.31533
230	Q6PIE5	Atp1a2 PE	Sodium/potassium-transporting ATPase subunit alpha-2 OS	3.02	7	2.31788	2.31788
330	Q8CG47	Smc4 PE	Structural maintenance of chromosomes protein 4 OS	3.02	7	2.31788	2.31788
461	Q8BMF4	Dlat PE	Dihydrolipoyllysine-residue acetyltransferase component of pyruvate dehydrogenase complex, mitochondrial OS	3.02	7	2.31788	2.31788
615	P63276	Rps17 PE	40S ribosomal protein S17 OS	3.02	7	2.31788	2.31788
171	O35887	Calu PE	Calumenin OS	2.02	5	2.47525	2.47525
274	Q8VDP4	1 SV	Protein KIAA1967 homolog OS	2.02	5	2.47525	2.47525
360	P63085	Mapk1 PE	Mitogen-activated protein kinase 1 OS	2.02	5	2.47525	2.47525
423	Q8K2B3	Sdha PE	Succinate dehydrogenase [ubiquinone] flavoprotein subunit, mitochondrial OS	2.02	5	2.47525	2.47525
499	Q9CQD1	Rab5a PE	Ras-related protein Rab-5A OS	2.02	5	2.47525	2.47525
604	Q9CPW4	Arpc5 PE	Actin-related protein 2/3 complex subunit 5 OS	2.02	5	2.47525	2.47525
665	Q99JR1	Sfxn1 PE	Sideroflexin-1 OS	2.02	5	2.47525	2.47525
813	P63024	Vamp3 PE	Vesicle-associated membrane protein 3 OS	2.02	5	2.47525	2.47525
829	Q62093	Sfrs2 PE	Splicing factor, arginine/serine-rich 2 OS	2.02	5	2.47525	2.47525
846	P57759	Erp29 PE	Endoplasmic reticulum protein ERp29 OS	2.02	5	2.47525	2.47525
887	P47757	Capzb PE	F-actin-capping protein subunit beta OS	2.02	5	2.47525	2.47525
250	Q91YI0	Asl PE	Argininosuccinate lyase OS	4.03	10	2.48139	2.48139
69	Q01320	Top2a PE	DNA topoisomerase 2-alpha OS	13.1	33	2.51908	2.51908
40	Q7TPR4	Actn1 PE	Alpha-actinin-1 OS	11.09	28	2.5248	2.5248
14	Q61879	Myh10 PE	Myosin-10 OS	18.14	47	2.59096	2.59096
9	Q9JHU4	Dync1h1 PE	Cytoplasmic dynein 1 heavy chain 1 OS	25.2	70	2.77778	2.77778
220	Q99P72	Rtn4 PE	Reticulon-4 OS	2.02	6	2.9703	2.9703
393	Q9Z2I8	Suclg2 PE	Succinyl-CoA ligase [GDP-forming] subunit beta, mitochondrial OS	2.02	6	2.9703	2.9703
458	Q9WUP7	Uchl5 PE	Ubiquitin carboxyl-terminal hydrolase isozyme L5 OS	2.02	6	2.9703	2.9703
476	P06801	Me1 PE	NADP-dependent malic enzyme OS	1.01	3	2.9703	2.9703
583	O54774	Ap3d1 PE	AP-3 complex subunit delta-1 OS	1.01	3	2.9703	2.9703
666	Q9QZQ1	Mllt4 PE	Afadin OS	1.01	3	2.9703	2.9703
670	Q7M6Y3	Picalm PE	Phosphatidylinositol-binding clathrin assembly protein OS	1.01	3	2.9703	2.9703
684	Q6P1B1	Xpnpep1 PE	Xaa-Pro aminopeptidase 1 OS	1.01	3	2.9703	2.9703
686	Q9Z0W3	Nup160 PE	Nuclear pore complex protein Nup160 OS	1.01	3	2.9703	2.9703
724	Q6ZQ73	Cand2 PE	Cullin-associated NEDD8-dissociated protein 2 OS	1.01	3	2.9703	2.9703
725	P16045	Lgals1 PE	Galectin-1 OS	1.01	3	2.9703	2.9703
747	Q7TMY8	Huwe1 PE	E3 ubiquitin-protein ligase HUWE1 OS	1.01	3	2.9703	2.9703
770	Q6PDI5	Ecm29 PE	Proteasome-associated protein ECM29 homolog OS	2.02	6	2.9703	2.9703
781	Q9JLI8	Sart3 PE	Squamous cell carcinoma antigen recognized by T-cells 3 OS	1.01	3	2.9703	2.9703
820	P48758	Cbr1 PE	Carbonyl reductase [NADPH] 1 OS	1.01	3	2.9703	2.9703
822	Q9CPQ8	Atp5l PE	ATP synthase subunit g, mitochondrial OS	1.01	3	2.9703	2.9703
859	Q3UHX2	Pdap1 PE	28 kDa heat- and acid-stable phosphoprotein OS	1.01	3	2.9703	2.9703
867	O70503	Hsd17b12 PE	Estradiol 17-beta-dehydrogenase 12 OS	1.01	3	2.9703	2.9703
870	Q8C0C7	Farsa PE	Phenylalanyl-tRNA synthetase alpha chain OS	1.01	3	2.9703	2.9703
928	Q9WV92	Epb41l3 PE	Band 4.1-like protein 3 OS	1.01	3	2.9703	2.9703
961	Q9CXS4	Cenpv PE	Centromere protein V OS	1.01	3	2.9703	2.9703
1016	P59708	Sf3b14 PE	Pre-mRNA branch site protein p14 OS	1.01	3	2.9703	2.9703
1022	Q3TTY5	Krt2 PE	Keratin, type II cytoskeletal 2 epidermal OS	1.01	3	2.9703	2.9703
1037	Q80YP0	Cdk3 PE	Cell division protein kinase 3 OS	1.01	3	2.9703	2.9703
1067	Q5U458	Dnajc11 PE	DnaJ homolog subfamily C member 11 OS	1.01	3	2.9703	2.9703
1090	P08556	Nras PE	GTPase NRas OS	1.01	3	2.9703	2.9703
519	O35381	Anp32a PE	Acidic leucine-rich nuclear phosphoprotein 32 family member A OS	3.02	9	2.98013	2.98013
510	P02535	Krt10 PE	Keratin, type I cytoskeletal 10 OS	11.09	35	3.156	3.156
124	Q9WTQ5	Akap12 PE	A-kinase anchor protein 12 OS	3.02	10	3.31126	3.31126
791	P10922	H1f0 PE	Histone H1.0 OS	3.02	10	3.31126	3.31126
500	Q9QYB1	Clic4 PE	Chloride intracellular channel protein 4 OS	2.02	7	3.46535	3.46535
639	Q9EST5	Anp32b PE	Acidic leucine-rich nuclear phosphoprotein 32 family member B OS	2.02	7	3.46535	3.46535
333	Q920B9	Supt16h PE	FACT complex subunit SPT16 OS	2.02	8	3.9604	3.9604
537	Q9CU62	Smc1a PE	Structural maintenance of chromosomes protein 1A OS	1.01	4	3.9604	3.9604
653	Q99MD9	Nasp PE	Nuclear autoantigenic sperm protein OS	1.01	4	3.9604	3.9604
691	Q9JLJ2	Aldh9a1 PE	4-trimethylaminobutyraldehyde dehydrogenase OS	1.01	4	3.9604	3.9604
816	P70677	Casp3 PE	Caspase-3 OS	2.02	8	3.9604	3.9604
843	Q9ERU9	Ranbp2 PE	E3 SUMO-protein ligase RanBP2 OS	1.01	4	3.9604	3.9604
1025	Q9Z2Y8	Prosc PE	Proline synthetase co-transcribed bacterial homolog protein OS	1.01	4	3.9604	3.9604
1105	P18572	Bsg PE	Basigin OS	1.01	4	3.9604	3.9604
289	P49722	Psma2 PE	Proteasome subunit alpha type-2 OS	1.01	5	4.9505	4.9505
564	Q6ZQ08	Cnot1 PE	CCR4-NOT transcription complex subunit 1 OS	1.01	5	4.9505	4.9505
565	Q9CQ60	Pgls PE	6-phosphogluconolactonase OS	1.01	5	4.9505	4.9505
826	P00493	Hprt1 PE	Hypoxanthine-guanine phosphoribosyltransferase OS	1.01	6	5.94059	5.94059
844	Q9QYF1	Rdh11 PE	Retinol dehydrogenase 11 OS	1.01	6	5.94059	5.94059
913	Q9Z2K1	Krt16 PE	Keratin, type I cytoskeletal 16 OS	1.01	6	5.94059	5.94059
374	P16014	Chgb PE	Secretogranin-1 OS	1.01	7	6.93069	6.93069
463	P07724	Alb PE	Serum albumin OS	5.04	39	7.7381	7.7381
738	Q61414	Krt15 PE	Keratin, type I cytoskeletal 15 OS	1.01	9	8.91089	8.91089
382	O55143	Atp2a2 PE	Sarcoplasmic/endoplasmic reticulum calcium ATPase 2 OS	1.01	15	14.8515	14.8515
107	Q9QXS1	Plec1 PE	Plectin-1 OS	0	1	#DIV/0!	AI Only
180	P10649	Gstm1 PE	Glutathione S-transferase Mu 1 OS	0	1	#DIV/0!	AI Only
428	P20357	Map2 PE	Microtubule-associated protein 2 OS	0	1	#DIV/0!	AI Only
457	P18242	Ctsd PE	Cathepsin D OS	0	1	#DIV/0!	AI Only
530	P99029	Prdx5 PE	Peroxiredoxin-5, mitochondrial OS	0	1	#DIV/0!	AI Only
554	Q9D0F9	Pgm1 PE	Phosphoglucomutase-1 OS	0	1	#DIV/0!	AI Only
587	Q9WV54	Asah1 PE	Acid ceramidase OS	0	1	#DIV/0!	AI Only
660	Q6PHZ2	Camk2d PE	Calcium/calmodulin-dependent protein kinase type II delta chain OS	0	1	#DIV/0!	AI Only
672	P32020	Scp2 PE	Non-specific lipid-transfer protein OS	0	1	#DIV/0!	AI Only
766	Q3TCN2	Plbd2 PE	Putative phospholipase B-like 2 OS	0	1	#DIV/0!	AI Only
798	O70318	Epb41l2 PE	Band 4.1-like protein 2 OS	0	1	#DIV/0!	AI Only
811	P00405	Mtco2 PE	Cytochrome c oxidase subunit 2 OS	0	1	#DIV/0!	AI Only
840	Q61792	Lasp1 PE	LIM and SH3 domain protein 1 OS	0	1	#DIV/0!	AI Only
852	P21278	Gna11 PE	Guanine nucleotide-binding protein subunit alpha-11 OS	0	1	#DIV/0!	AI Only
966	Q9WVL0	Gstz1 PE	Maleylacetoacetate isomerase OS	0	1	#DIV/0!	AI Only
983	Q64105	Spr PE	Sepiapterin reductase OS	0	1	#DIV/0!	AI Only
1021	Q9CQ92	Fis1 PE	Mitochondrial fission 1 protein OS	0	1	#DIV/0!	AI Only
1045	P07356	Anxa2 PE	Annexin A2 OS	0	1	#DIV/0!	AI Only
1076	Q9JKV1	Adrm1 PE	Proteasomal ubiquitin receptor ADRM1 OS	0	1	#DIV/0!	AI Only
1077	Q8BRT1	Clasp2 PE	CLIP-associating protein 2 OS	0	1	#DIV/0!	AI Only
1141	P48774	Gstm5 PE	Glutathione S-transferase Mu 5 OS	0	1	#DIV/0!	AI Only
227	P39447	Tjp1 PE	Tight junction protein ZO-1 OS	0	2	#DIV/0!	AI Only
616	P24527	Lta4h PE	Leukotriene A-4 hydrolase OS	0	2	#DIV/0!	AI Only
716	Q9D051	Pdhb PE	Pyruvate dehydrogenase E1 component subunit beta, mitochondrial OS	0	2	#DIV/0!	AI Only
780	P31786	Dbi PE	Acyl-CoA-binding protein OS	0	2	#DIV/0!	AI Only
794	P70398	Usp9x PE	Probable ubiquitin carboxyl-terminal hydrolase FAF-X OS	0	2	#DIV/0!	AI Only
832	Q60749	Khdrbs1 PE	KH domain-containing, RNA-binding, signal transduction-associated protein 1 OS	0	2	#DIV/0!	AI Only
872	A2APV2	Fmnl2 PE	Formin-like protein 2 OS	0	2	#DIV/0!	AI Only
910	Q61166	Mapre1 PE	Microtubule-associated protein RP/EB family member 1 OS	0	2	#DIV/0!	AI Only
925	Q8BY87	Usp47 PE	Ubiquitin carboxyl-terminal hydrolase 47 OS	0	2	#DIV/0!	AI Only
931	P58044	Idi1 PE	Isopentenyl-diphosphate Delta-isomerase 1 OS	0	2	#DIV/0!	AI Only
956	Q9JMG7	Hdgfrp3 PE	Hepatoma-derived growth factor-related protein 3 OS	0	2	#DIV/0!	AI Only
976	P70336	Rock2 PE	Rho-associated protein kinase 2 OS	0	2	#DIV/0!	AI Only
982	Q91VW3	Sh3bgrl3 PE	SH3 domain-binding glutamic acid-rich-like protein 3 OS	0	2	#DIV/0!	AI Only
994	Q9DB05	Napa PE	Alpha-soluble NSF attachment protein OS	0	2	#DIV/0!	AI Only
1000	Q9QZ23	Nfu1 PE	NFU1 iron-sulfur cluster scaffold homolog, mitochondrial OS	0	2	#DIV/0!	AI Only
1015	Q8CCF0	Prpf31 PE	U4/U6 small nuclear ribonucleoprotein Prp31 OS	0	2	#DIV/0!	AI Only
1020	Q63918	Sdpr PE	Serum deprivation-response protein OS	0	2	#DIV/0!	AI Only
1024	Q9WV80	Snx1 PE	Sorting nexin-1 OS	0	2	#DIV/0!	AI Only
1053	Q8R5H1	Usp15 PE	Ubiquitin carboxyl-terminal hydrolase 15 OS	0	2	#DIV/0!	AI Only
1057	P14576	Srp54 PE	Signal recognition particle 54 kDa protein OS	0	2	#DIV/0!	AI Only
1063	P52479	Usp10 PE	Ubiquitin carboxyl-terminal hydrolase 10 OS	0	2	#DIV/0!	AI Only
1095	Q9CWK8	Snx2 PE	Sorting nexin-2 OS	0	2	#DIV/0!	AI Only
1118	Q80U93	Nup214 PE	Nuclear pore complex protein Nup214 OS	0	2	#DIV/0!	AI Only
1137	Q9WVE8	Pacsin2 PE	Protein kinase C and casein kinase substrate in neurons protein 2 OS	0	2	#DIV/0!	AI Only
1144	P52431	Pold1 PE	DNA polymerase delta catalytic subunit OS	0	2	#DIV/0!	AI Only
1155	Q9CYZ2	Tpd52l2 PE	Tumor protein D54 OS	0	2	#DIV/0!	AI Only
1157	Q91V64	Isoc1 PE	Isochorismatase domain-containing protein 1 OS	0	2	#DIV/0!	AI Only
51	Q04447	Ckb PE	Creatine kinase B-type OS	0	3	#DIV/0!	AI Only
432	Q8JZK9	Hmgcs1 PE	Hydroxymethylglutaryl-CoA synthase, cytoplasmic OS	0	3	#DIV/0!	AI Only
703	Q9ESZ8	Gtf2i PE	General transcription factor II-I OS	0	3	#DIV/0!	AI Only
708	Q9JKX4	Aatf PE	Protein AATF OS	0	3	#DIV/0!	AI Only
745	Q8BVI4	Qdpr PE	Dihydropteridine reductase OS	0	3	#DIV/0!	AI Only
806	O35134	Polr1a PE	DNA-directed RNA polymerase I subunit RPA1 OS	0	3	#DIV/0!	AI Only
879	Q9CX56	Psmd8 PE	26S proteasome non-ATPase regulatory subunit 8 OS	0	3	#DIV/0!	AI Only
892	Q9DC61	Pmpca PE	Mitochondrial-processing peptidase subunit alpha OS	0	3	#DIV/0!	AI Only
923	O35593	Psmd14 PE	26S proteasome non-ATPase regulatory subunit 14 OS	0	3	#DIV/0!	AI Only
1028	Q9ERR7	Sep15 PE	15 kDa selenoprotein OS	0	3	#DIV/0!	AI Only
1078	P61804	Dad1 PE	Dolichyl-diphosphooligosaccharide--protein glycosyltransferase subunit DAD1 OS	0	3	#DIV/0!	AI Only
1083	P62305	Snrpe PE	Small nuclear ribonucleoprotein E OS	0	3	#DIV/0!	AI Only
663	Q8VH51	Rbm39 PE	RNA-binding protein 39 OS	0	4	#DIV/0!	AI Only
727	Q3U9G9	Lbr PE	Lamin-B receptor OS	0	4	#DIV/0!	AI Only
742	Q3U1J4	Ddb1 PE	DNA damage-binding protein 1 OS	0	4	#DIV/0!	AI Only
814	P70698	Ctps PE	CTP synthase 1 OS	0	4	#DIV/0!	AI Only
1026	Q3UVK0	Ermp1 PE	Endoplasmic reticulum metallopeptidase 1 OS	0	4	#DIV/0!	AI Only
515	Q05920	Pc PE	Pyruvate carboxylase, mitochondrial OS	0	5	#DIV/0!	AI Only
700	Q9R1C7	Prpf40a PE	Pre-mRNA-processing factor 40 homolog A OS	0	5	#DIV/0!	AI Only
841	Q921M7	Fam49b PE	Protein FAM49B OS	0	5	#DIV/0!	AI Only
895	P61082	Ube2m PE	NEDD8-conjugating enzyme Ubc12 OS	0	5	#DIV/0!	AI Only
503	P54116	Stom PE	Erythrocyte band 7 integral membrane protein OS	0	6	#DIV/0!	AI Only
527	Q8BI84	Mia3 PE	Melanoma inhibitory activity protein 3 OS	0	6	#DIV/0!	AI Only
694	Q6IFX2	Krt42 PE	Keratin, type I cytoskeletal 42 OS	0	6	#DIV/0!	AI Only
380	Q99LF4	D10Wsu52e PE	UPF0027 protein C22orf28 homolog OS	0	7	#DIV/0!	AI Only
763	P46978	Stt3a PE	Dolichyl-diphosphooligosaccharide--protein glycosyltransferase subunit STT3A OS	0	7	#DIV/0!	AI Only

## Sheet: 5
This sheet is "sheet 5" of the file "union of all Zs, all with 2 p results"
Sort based on FC, convert fractions to negative
Convert AI only to 500 and AD only to -500
Protein Group	SP ID	Short Name	Sequence Name	AD Normalized SC (N-SC)	AI Normalized SC (N-SC)	FC AI/AD	Converted FC	Final FC (AI/AD)
161	P47738	Aldh2 PE	Aldehyde dehydrogenase, mitochondrial OS	1.01	0	0	ADOnly	-500
162	P56399	Usp5 PE	Ubiquitin carboxyl-terminal hydrolase 5 OS	10.08	0	0	ADOnly	-500
188	Q91VD9	Ndufs1 PE	NADH-ubiquinone oxidoreductase 75 kDa subunit, mitochondrial OS	2.02	0	0	ADOnly	-500
196	P26443	Glud1 PE	Glutamate dehydrogenase 1, mitochondrial OS	4.03	0	0	ADOnly	-500
201	P48678	Lmna PE	Lamin-A/C OS	6.05	0	0	ADOnly	-500
295	Q8CI94	Pygb PE	Glycogen phosphorylase, brain form OS	4.03	0	0	ADOnly	-500
421	Q9DCT2	Ndufs3 PE	NADH dehydrogenase [ubiquinone] iron-sulfur protein 3, mitochondrial OS	6.05	0	0	ADOnly	-500
447	Q14C51	Ptcd3 PE	Pentatricopeptide repeat-containing protein 3, mitochondrial OS	6.05	0	0	ADOnly	-500
483	P27546	Map4 PE	Microtubule-associated protein 4 OS	2.02	0	0	ADOnly	-500
508	Q8K363	Ddx18 PE	ATP-dependent RNA helicase DDX18 OS	5.04	0	0	ADOnly	-500
535	Q8VDF2	Uhrf1 PE	E3 ubiquitin-protein ligase UHRF1 OS	5.04	0	0	ADOnly	-500
557	Q99L45	Eif2s2 PE	Eukaryotic translation initiation factor 2 subunit 2 OS	7.06	0	0	ADOnly	-500
586	P01942	Hba PE	Hemoglobin subunit alpha OS	1.01	0	0	ADOnly	-500
602	P32921	Wars PE	Tryptophanyl-tRNA synthetase, cytoplasmic OS	5.04	0	0	ADOnly	-500
611	Q9R257	Hebp1 PE	Heme-binding protein 1 OS	3.02	0	0	ADOnly	-500
630	Q99LE6	Abcf2 PE	ATP-binding cassette sub-family F member 2 OS	5.04	0	0	ADOnly	-500
642	Q8BIJ6	Iars2 PE	Isoleucyl-tRNA synthetase, mitochondrial OS	1.01	0	0	ADOnly	-500
1143	P40630	Tfam PE	Transcription factor A, mitochondrial OS (Production of ATP)	2.02	0	0	ADOnly	-500
1149	Q99P31	Hspbp1 PE	Hsp70-binding protein 1 OS (Binding of ATP)	2.02	0	0	ADOnly	-500
649	P47857	Pfkm PE	6-phosphofructokinase, muscle type OS	4.03	0	0	ADOnly	-500
1132	Q00612	G6pdx PE	Glucose-6-phosphate 1-dehydrogenase X OS	2.02	0	0	ADOnly	-500
652	Q7TNV0	Dek PE	Protein DEK OS	4.03	0	0	ADOnly	-500
662	Q91W50	Csde1 PE	Cold shock domain-containing protein E1 OS	3.02	0	0	ADOnly	-500
667	P39054	Dnm2 PE	Dynamin-2 OS	2.02	0	0	ADOnly	-500
675	Q9QYJ0	Dnaja2 PE	DnaJ homolog subfamily A member 2 OS	4.03	0	0	ADOnly	-500
682	Q9DCS9	Ndufb10 PE	NADH dehydrogenase [ubiquinone] 1 beta subcomplex subunit 10 OS	5.04	0	0	ADOnly	-500
706	P05063	Aldoc PE	Fructose-bisphosphate aldolase C OS	1.01	0	0	ADOnly	-500
707	Q04750	Top1 PE	DNA topoisomerase 1 OS	4.03	0	0	ADOnly	-500
715	P35486	Pdha1 PE	Pyruvate dehydrogenase E1 component subunit alpha, somatic form, mitochondrial OS	3.02	0	0	ADOnly	-500
737	P47758	Srprb PE	Signal recognition particle receptor subunit beta OS	3.02	0	0	ADOnly	-500
755	Q91ZJ5	Ugp2 PE	UTP--glucose-1-phosphate uridylyltransferase OS	2.02	0	0	ADOnly	-500
759	Q91YR7	Prpf6 PE	Pre-mRNA-processing factor 6 OS	3.02	0	0	ADOnly	-500
771	Q9JJV2	Pfn2 PE	Profilin-2 OS	1.01	0	0	ADOnly	-500
785	P70122	Sbds PE	Ribosome maturation protein SBDS OS	3.02	0	0	ADOnly	-500
801	Q925I1	Atad3 PE	ATPase family AAA domain-containing protein 3 OS	3.02	0	0	ADOnly	-500
803	Q61035	Hars PE	Histidyl-tRNA synthetase, cytoplasmic OS	3.02	0	0	ADOnly	-500
807	P97461	Rps5 PE	40S ribosomal protein S5 OS	4.03	0	0	ADOnly	-500
809	Q6ZQL4	Wdr43 PE	WD repeat-containing protein 43 OS	3.02	0	0	ADOnly	-500
821	Q791V5	Mtch2 PE	Mitochondrial carrier homolog 2 OS	4.03	0	0	ADOnly	-500
831	O88487	Dync1i2 PE	Cytoplasmic dynein 1 intermediate chain 2 OS	2.02	0	0	ADOnly	-500
845	P28740	Kif2a PE	Kinesin-like protein KIF2A OS	3.02	0	0	ADOnly	-500
864	Q9DBR1	Xrn2 PE	5'-3' exoribonuclease 2 OS	1.01	0	0	ADOnly	-500
869	Q99LI7	Cstf3 PE	Cleavage stimulation factor 77 kDa subunit OS	3.02	0	0	ADOnly	-500
871	O35114	Scarb2 PE	Lysosome membrane protein 2 OS	1.01	0	0	ADOnly	-500
881	Q8VE97	Sfrs4 PE	Splicing factor, arginine/serine-rich 4 OS	3.02	0	0	ADOnly	-500
886	P08553	Nefm PE	Neurofilament medium polypeptide OS	1.01	0	0	ADOnly	-500
893	Q8BKS9	Kiaa0020 PE	Pumilio domain-containing protein KIAA0020 OS	3.02	0	0	ADOnly	-500
901	Q9R1T4	Sept6 PE	Septin-6 OS	3.02	0	0	ADOnly	-500
907	Q91YP2	Nln PE	Neurolysin, mitochondrial OS	2.02	0	0	ADOnly	-500
918	Q05CL8	Larp7 PE	La-related protein 7 OS	3.02	0	0	ADOnly	-500
920	Q9Z0H1	Wdr46 PE	WD repeat-containing protein 46 OS	2.02	0	0	ADOnly	-500
927	Q922J9	Far1 PE	Fatty acyl-CoA reductase 1 OS	2.02	0	0	ADOnly	-500
929	Q80WJ7	Mtdh PE	Protein LYRIC OS	1.01	0	0	ADOnly	-500
941	Q62448	Eif4g2 PE	Eukaryotic translation initiation factor 4 gamma 2 OS	2.02	0	0	ADOnly	-500
947	P61202	Cops2 PE	COP9 signalosome complex subunit 2 OS	3.02	0	0	ADOnly	-500
968	O54950	Prkag1 PE	5'-AMP-activated protein kinase subunit gamma-1 OS	2.02	0	0	ADOnly	-500
977	Q9CWX9	Ddx47 PE	Probable ATP-dependent RNA helicase DDX47 OS	2.02	0	0	ADOnly	-500
992	O35343	Kpna4 PE	Importin subunit alpha-4 OS	2.02	0	0	ADOnly	-500
993	Q52KI8	Srrm1 PE	Serine/arginine repetitive matrix protein 1 OS	2.02	0	0	ADOnly	-500
995	Q8BGW1	Fto PE	Protein fto OS	2.02	0	0	ADOnly	-500
997	Q8K297	Glt25d1 PE	Glycosyltransferase 25 family member 1 OS	2.02	0	0	ADOnly	-500
1009	Q9CRT8	Xpot PE	Exportin-T OS	2.02	0	0	ADOnly	-500
1012	Q80ZS3	Mrps26 PE	28S ribosomal protein S26, mitochondrial OS	3.02	0	0	ADOnly	-500
1014	Q99J62	Rfc4 PE	Replication factor C subunit 4 OS	2.02	0	0	ADOnly	-500
1027	Q9D0J8	Ptms PE	Parathymosin OS	3.02	0	0	ADOnly	-500
1029	Q9DCA5	Bxdc2 PE	Brix domain-containing protein 2 OS	2.02	0	0	ADOnly	-500
1033	B2RY56	Rbm25 PE	RNA-binding protein 25 OS	2.02	0	0	ADOnly	-500
1034	Q99LS3	Psph PE	Phosphoserine phosphatase OS	2.02	0	0	ADOnly	-500
1042	Q11136	Pepd PE	Xaa-Pro dipeptidase OS	2.02	0	0	ADOnly	-500
1051	Q61550	Rad21 PE	Double-strand-break repair protein rad21 homolog OS	2.02	0	0	ADOnly	-500
1061	P37040	Por PE	NADPH--cytochrome P450 reductase OS	2.02	0	0	ADOnly	-500
1062	Q9DCZ4	Apoo PE	Apolipoprotein O OS	2.02	0	0	ADOnly	-500
1066	Q9CY66	Gar1 PE	H/ACA ribonucleoprotein complex subunit 1 OS	2.02	0	0	ADOnly	-500
1068	P19246	Nefh PE	Neurofilament heavy polypeptide OS	2.02	0	0	ADOnly	-500
1074	Q9R190	Mta2 PE	Metastasis-associated protein MTA2 OS	2.02	0	0	ADOnly	-500
1081	Q9D365	Spcs3 PE	Signal peptidase complex subunit 3 OS	1.01	0	0	ADOnly	-500
1082	Q9CQK7	Rwdd1 PE	RWD domain-containing protein 1 OS	2.02	0	0	ADOnly	-500
1084	Q6P542	Abcf1 PE	ATP-binding cassette sub-family F member 1 OS	1.01	0	0	ADOnly	-500
1085	Q62189	Snrpa PE	U1 small nuclear ribonucleoprotein A OS	2.02	0	0	ADOnly	-500
1096	Q9D1B9	Mrpl28 PE	39S ribosomal protein L28, mitochondrial OS	2.02	0	0	ADOnly	-500
1097	Q91WD5	Ndufs2 PE	NADH dehydrogenase [ubiquinone] iron-sulfur protein 2, mitochondrial OS	2.02	0	0	ADOnly	-500
1103	Q99KG3	Rbm10 PE	RNA-binding protein 10 OS	2.02	0	0	ADOnly	-500
1108	Q9D855	Uqcrb PE	Cytochrome b-c1 complex subunit 7 OS	1.01	0	0	ADOnly	-500
1110	Q9WV70	Noc2l PE	Nucleolar complex protein 2 homolog OS	2.02	0	0	ADOnly	-500
1112	P23492	Np PE	Purine nucleoside phosphorylase OS	2.02	0	0	ADOnly	-500
1113	Q8VHE0	Sec63 PE	Translocation protein SEC63 homolog OS	2.02	0	0	ADOnly	-500
1116	Q9Z2W0	Dnpep PE	Aspartyl aminopeptidase OS	2.02	0	0	ADOnly	-500
1120	Q6NV83	Sr140 PE	U2-associated protein SR140 OS	2.02	0	0	ADOnly	-500
1131	O54941	Smarce1 PE	SWI/SNF-related matrix-associated actin-dependent regulator chromatin subfamily E member 1 OS	2.02	0	0	ADOnly	-500
1138	P68037	Ube2l3 PE	Ubiquitin-conjugating enzyme E2 L3 OS	1.01	0	0	ADOnly	-500
1142	Q6P5B0	Rrp12 PE	RRP12-like protein OS	2.02	0	0	ADOnly	-500
1145	Q9QZ88	Vps29 PE	Vacuolar protein sorting-associated protein 29 OS	2.02	0	0	ADOnly	-500
1150	Q8C5L7	Rbm34 PE	RNA-binding protein 34 OS	2.02	0	0	ADOnly	-500
1154	Q8VI84	Noc3l PE	Nucleolar complex protein 3 homolog OS	2.02	0	0	ADOnly	-500
1156	O35130	Emg1 PE	Probable ribosome biogenesis protein NEP1 OS	2.02	0	0	ADOnly	-500
1160	P36916	Gnl1 PE	Guanine nucleotide-binding protein-like 1 OS	2.02	0	0	ADOnly	-500
1161	Q8BLN6	Unc80 PE	Protein unc-80 homolog OS	2.02	0	0	ADOnly	-500
331	P29391	Ftl1 PE	Ferritin light chain 1 OS	14.11	1	0.0708717	ADOnly	-500
170	Q9EQH3	Vps35 PE	Vacuolar protein sorting-associated protein 35 OS	9.07	1	0.110254	-9.07	-9.07
301	Q8BJ71	Nup93 PE	Nuclear pore complex protein Nup93 OS	8.06	1	0.124069	-8.06	-8.06
286	O08795	Prkcsh PE	Glucosidase 2 subunit beta OS	7.06	1	0.141643	-7.06	-7.06
300	Q8K224	Nat10 PE	N-acetyltransferase 10 OS	7.06	1	0.141643	-7.06	-7.06
386	Q91VR5	Ddx1 PE	ATP-dependent RNA helicase DDX1 OS	7.06	1	0.141643	-7.06	-7.06
406	Q9WUA3	Pfkp PE	6-phosphofructokinase type C OS	7.06	1	0.141643	-7.06	-7.06
473	Q8K4Z5	Sf3a1 PE	Splicing factor 3 subunit 1 OS	7.06	1	0.141643	-7.06	-7.06
334	P07742	Rrm1 PE	Ribonucleoside-diphosphate reductase large subunit OS	6.05	1	0.165289	-6.05	-6.05
339	Q8BMK4	Ckap4 PE	Cytoskeleton-associated protein 4 OS	6.05	1	0.165289	-6.05	-6.05
436	P49717	Mcm4 PE	DNA replication licensing factor MCM4 OS	6.05	1	0.165289	-6.05	-6.05
471	Q9QZQ8	H2afy PE	Core histone macro-H2A.1 OS	6.05	1	0.165289	-6.05	-6.05
478	P29758	Oat PE	Ornithine aminotransferase, mitochondrial OS	6.05	1	0.165289	-6.05	-6.05
511	Q8K0D5	Gfm1 PE	Elongation factor G 1, mitochondrial OS	6.05	1	0.165289	-6.05	-6.05
680	Q62186	Ssr4 PE	Translocon-associated protein subunit delta OS	6.05	1	0.165289	-6.05	-6.05
446	Q99KK7	Dpp3 PE	Dipeptidyl-peptidase 3 OS	5.04	1	0.198413	-5.04	-5.04
536	Q01405	Sec23a PE	Protein transport protein Sec23A OS	5.04	1	0.198413	-5.04	-5.04
782	Q8BWY3	Etf1 PE	Eukaryotic peptide chain release factor subunit 1 OS	5.04	1	0.198413	-5.04	-5.04
97	Q3V3R1	Mthfd1l PE	Monofunctional C1-tetrahydrofolate synthase, mitochondrial OS	19.15	4	0.208877	-4.7875	-4.7875
122	Q9Z110	Aldh18a1 PE	Delta-1-pyrroline-5-carboxylate synthetase OS	16.13	4	0.247985	-4.0325	-4.0325
345	Q8C1B7	Sept11 PE	Septin-11 OS	8.06	2	0.248139	-4.03	-4.03
468	Q5XG71	Utp20 PE	Small subunit processome component 20 homolog OS	4.03	1	0.248139	-4.03	-4.03
489	Q8R326	Pspc1 PE	Paraspeckle component 1 OS	4.03	1	0.248139	-4.03	-4.03
520	Q9WVA3	Bub3 PE	Mitotic checkpoint protein BUB3 OS	4.03	1	0.248139	-4.03	-4.03
610	Q9DBC7	Prkar1a PE	cAMP-dependent protein kinase type I-alpha regulatory subunit OS	4.03	1	0.248139	-4.03	-4.03
620	P48722	Hspa4l PE	Heat shock 70 kDa protein 4L OS	4.03	1	0.248139	-4.03	-4.03
629	Q9JK81	Myg1 PE	UPF0160 protein MYG1, mitochondrial OS	4.03	1	0.248139	-4.03	-4.03
645	Q6A068	Cdc5l PE	Cell division cycle 5-related protein OS	4.03	1	0.248139	-4.03	-4.03
681	O09106	Hdac1 PE	Histone deacetylase 1 OS	4.03	1	0.248139	-4.03	-4.03
743	P70288	Hdac2 PE	Histone deacetylase 2 OS	4.03	1	0.248139	-4.03	-4.03
808	Q9D1C1	Ube2c PE	Ubiquitin-conjugating enzyme E2 C OS	4.03	1	0.248139	-4.03	-4.03
865	Q9D0M3	Cyc1 PE	Cytochrome c1, heme protein, mitochondrial OS	4.03	1	0.248139	-4.03	-4.03
868	P11679	Krt8 PE	Keratin, type II cytoskeletal 8 OS	4.03	1	0.248139	-4.03	-4.03
1122	P53657	Pklr PE	Pyruvate kinase isozymes R/L OS	4.03	1	0.248139	-4.03	-4.03
54	Q8BMS1	Hadha PE	Trifunctional enzyme subunit alpha, mitochondrial OS	11.09	3	0.270514	-3.69667	-3.69667
71	Q8BTM8	Flna PE	Filamin-A OS	7.06	2	0.283286	-3.53	-3.53
253	P17426	Ap2a1 PE	AP-2 complex subunit alpha-1 OS	7.06	2	0.283286	-3.53	-3.53
394	P56959	Fus PE	RNA-binding protein FUS OS	7.06	2	0.283286	-3.53	-3.53
396	Q3U0V1	Khsrp PE	Far upstream element-binding protein 2 OS	7.06	2	0.283286	-3.53	-3.53
462	P13595	Ncam1 PE	Neural cell adhesion molecule 1 OS	7.06	2	0.283286	-3.53	-3.53
501	Q9D8W5	Psmd12 PE	26S proteasome non-ATPase regulatory subunit 12 OS	7.06	2	0.283286	-3.53	-3.53
837	Q9CRB6	Tppp3 PE	Tubulin polymerization-promoting protein family member 3 OS	7.06	2	0.283286	-3.53	-3.53
207	Q8VDJ3	Hdlbp PE	Vigilin OS	6.05	2	0.330579	-3.025	-3.025
291	Q9CZ13	Uqcrc1 PE	Cytochrome b-c1 complex subunit 1, mitochondrial OS	6.05	2	0.330579	-3.025	-3.025
556	Q1HFZ0	Nsun2 PE	tRNA (cytosine-5-)-methyltransferase NSUN2 OS	6.05	2	0.330579	-3.025	-3.025
723	P56812	Pdcd5 PE	Programmed cell death protein 5 OS	6.05	2	0.330579	-3.025	-3.025
254	P97311	Mcm6 PE	DNA replication licensing factor MCM6 OS	9.07	3	0.330761	-3.02333	-3.02333
282	P17427	Ap2a2 PE	AP-2 complex subunit alpha-2 OS	9.07	3	0.330761	-3.02333	-3.02333
249	Q99JY0	Hadhb PE	Trifunctional enzyme subunit beta, mitochondrial OS	3.02	1	0.331126	-3.02	-3.02
355	O55131	Sept7 PE	Septin-7 OS	3.02	1	0.331126	-3.02	-3.02
407	Q3TEA8	Hp1bp3 PE	Heterochromatin protein 1-binding protein 3 OS	3.02	1	0.331126	-3.02	-3.02
551	O35691	Pnn PE	Pinin OS	3.02	1	0.331126	-3.02	-3.02
595	Q9QZE7	Tsnax PE	Translin-associated protein X OS	3.02	1	0.331126	-3.02	-3.02
648	O55201	Supt5h PE	Transcription elongation factor SPT5 OS	3.02	1	0.331126	-3.02	-3.02
654	Q8C7X2	Kiaa0090 PE	Uncharacterized protein KIAA0090 OS	3.02	1	0.331126	-3.02	-3.02
676	Q9Z1Z2	Strap PE	Serine-threonine kinase receptor-associated protein OS	3.02	1	0.331126	-3.02	-3.02
693	Q9Z1F9	Uba2 PE	SUMO-activating enzyme subunit 2 OS	3.02	1	0.331126	-3.02	-3.02
719	Q9JMH6	Txnrd1 PE	Thioredoxin reductase 1, cytoplasmic OS	3.02	1	0.331126	-3.02	-3.02
721	Q4VA53	Pds5b PE	Sister chromatid cohesion protein PDS5 homolog B OS	3.02	1	0.331126	-3.02	-3.02
769	Q9D662	Sec23b PE	Protein transport protein Sec23B OS	3.02	1	0.331126	-3.02	-3.02
795	Q9DBG7	Srpr PE	Signal recognition particle receptor subunit alpha OS	3.02	1	0.331126	-3.02	-3.02
796	O89017	Lgmn PE	Legumain OS	3.02	1	0.331126	-3.02	-3.02
824	Q9R0E1	Plod3 PE	Procollagen-lysine,2-oxoglutarate 5-dioxygenase 3 OS	3.02	1	0.331126	-3.02	-3.02
856	O08599	Stxbp1 PE	Syntaxin-binding protein 1 OS	3.02	1	0.331126	-3.02	-3.02
860	Q6P1F6	Ppp2r2a PE	Serine/threonine-protein phosphatase 2A 55 kDa regulatory subunit B alpha isoform OS	3.02	1	0.331126	-3.02	-3.02
903	Q8WTY4	Ciapin1 PE	Anamorsin OS	3.02	1	0.331126	-3.02	-3.02
930	Q8C2Q3	Rbm14 PE	RNA-binding protein 14 OS	3.02	1	0.331126	-3.02	-3.02
943	Q3UGR5	Hdhd2 PE	Haloacid dehalogenase-like hydrolase domain-containing protein 2 OS	3.02	1	0.331126	-3.02	-3.02
951	Q8BQM4	Heatr3 PE	HEAT repeat-containing protein 3 OS	3.02	1	0.331126	-3.02	-3.02
979	Q9DC51	Gnai3 PE	Guanine nucleotide-binding protein G(k) subunit alpha OS	3.02	1	0.331126	-3.02	-3.02
1039	Q9DBZ5	Eif3k PE	Eukaryotic translation initiation factor 3 subunit K OS	3.02	1	0.331126	-3.02	-3.02
1049	Q6PFR5	Tra2a PE	Transformer-2 protein homolog alpha OS	3.02	1	0.331126	-3.02	-3.02
1071	Q9CWZ3	Rbm8a PE	RNA-binding protein 8A OS	3.02	1	0.331126	-3.02	-3.02
1152	P83882	Rpl36a PE	60S ribosomal protein L36a OS	3.02	1	0.331126	-3.02	-3.02
1159	O55142	Rpl35a PE	60S ribosomal protein L35a OS	3.02	1	0.331126	-3.02	-3.02
197	Q99KJ8	Dctn2 PE	Dynactin subunit 2 OS	11.09	4	0.360685	-2.7725	-2.7725
671	Q9R0U0	Fusip1 PE	FUS-interacting serine-arginine-rich protein 1 OS	11.09	4	0.360685	-2.7725	-2.7725
718	P35979	Rpl12 PE	60S ribosomal protein L12 OS	16.13	6	0.371978	-2.68833	-2.68833
255	Q8K1M6	Dnm1l PE	Dynamin-1-like protein OS	8.06	3	0.372208	-2.68667	-2.68667
332	Q61033	Tmpo PE	Lamina-associated polypeptide 2, isoforms alpha/zeta OS	8.06	3	0.372208	-2.68667	-2.68667
337	Q7TQI3	Otub1 PE	Ubiquitin thioesterase OTUB1 OS	8.06	3	0.372208	-2.68667	-2.68667
31	Q99KI0	Aco2 PE	Aconitate hydratase, mitochondrial OS	29.23	11	0.376326	-2.65727	-2.65727
56	P70168	Kpnb1 PE	Importin subunit beta-1 OS	34.27	13	0.379341	-2.63615	-2.63615
149	Q9D8E6	Rpl4 PE	60S ribosomal protein L4 OS	26.21	10	0.381534	-2.621	-2.621
361	P60122	Ruvbl1 PE	RuvB-like 1 OS	10.08	4	0.396825	-2.52	-2.52
401	Q8BYA0	Tbcd PE	Tubulin-specific chaperone D OS	5.04	2	0.396825	-2.52	-2.52
481	P25206	Mcm3 PE	DNA replication licensing factor MCM3 OS	5.04	2	0.396825	-2.52	-2.52
582	Q9DBP5	Cmpk1 PE	UMP-CMP kinase OS	5.04	2	0.396825	-2.52	-2.52
628	Q61081	Cdc37 PE	Hsp90 co-chaperone Cdc37 OS	5.04	2	0.396825	-2.52	-2.52
647	Q99JB2	Stoml2 PE	Stomatin-like protein 2 OS	5.04	2	0.396825	-2.52	-2.52
138	Q62318	Trim28 PE	Transcription intermediary factor 1-beta OS	22.17	9	0.405954	-2.46333	-2.46333
55	Q9JIK5	Ddx21 PE	Nucleolar RNA helicase 2 OS	31.25	13	0.416	-2.40385	-2.40385
304	Q8C1A5	Thop1 PE	Thimet oligopeptidase OS	7.06	3	0.424929	-2.35333	-2.35333
469	P35550	Fbl PE	rRNA 2'-O-methyltransferase fibrillarin OS	7.06	3	0.424929	-2.35333	-2.35333
598	Q64152	Btf3 PE	Transcription factor BTF3 OS	7.06	3	0.424929	-2.35333	-2.35333
661	O70492	Snx3 PE	Sorting nexin-3 OS	7.06	3	0.424929	-2.35333	-2.35333
136	Q8VDM4	Psmd2 PE	26S proteasome non-ATPase regulatory subunit 2 OS	14.11	6	0.42523	-2.35167	-2.35167
112	Q8CAQ8	Immt PE	Mitochondrial inner membrane protein OS	16.13	7	0.433974	-2.30429	-2.30429
325	O35286	Dhx15 PE	Putative pre-mRNA-splicing factor ATP-dependent RNA helicase DHX15 OS	9.07	4	0.441014	-2.2675	-2.2675
823	Q9D1G1	Rab1b PE	Ras-related protein Rab-1B OS	9.07	4	0.441014	-2.2675	-2.2675
246	Q9EPL8	Ipo7 PE	Importin-7 OS	11.09	5	0.450857	-2.218	-2.218
298	Q8VDW0	Ddx39 PE	ATP-dependent RNA helicase DDX39 OS	15.12	7	0.462963	-2.16	-2.16
208	P02088	Hbb-b1 PE	Hemoglobin subunit beta-1 OS	2.02	1	0.49505	-2.02	-2.02
273	P02089	Hbb-b2 PE	Hemoglobin subunit beta-2 OS	2.02	1	0.49505	-2.02	-2.02
389	Q9DC69	Ndufa9 PE	NADH dehydrogenase [ubiquinone] 1 alpha subcomplex subunit 9, mitochondrial OS	2.02	1	0.49505	-2.02	-2.02
539	Q08943	Ssrp1 PE	FACT complex subunit SSRP1 OS	2.02	1	0.49505	-2.02	-2.02
545	Q8R317	Ubqln1 PE	Ubiquilin-1 OS	2.02	1	0.49505	-2.02	-2.02
614	P19783	Cox4i1 PE	Cytochrome c oxidase subunit 4 isoform 1, mitochondrial OS	2.02	1	0.49505	-2.02	-2.02
623	Q9JJU8	Sh3bgrl PE	SH3 domain-binding glutamic acid-rich-like protein OS	2.02	1	0.49505	-2.02	-2.02
701	Q80UM7	Mogs PE	Mannosyl-oligosaccharide glucosidase OS	2.02	1	0.49505	-2.02	-2.02
712	Q8CGF7	Tcerg1 PE	Transcription elongation regulator 1 OS	2.02	1	0.49505	-2.02	-2.02
730	Q569Z6	Thrap3 PE	Thyroid hormone receptor-associated protein 3 OS	2.02	1	0.49505	-2.02	-2.02
733	Q62418	Dbnl PE	Drebrin-like protein OS	2.02	1	0.49505	-2.02	-2.02
744	Q9WU78	Pdcd6ip PE	Programmed cell death 6-interacting protein OS	2.02	1	0.49505	-2.02	-2.02
762	Q8CDN6	Txnl1 PE	Thioredoxin-like protein 1 OS	2.02	1	0.49505	-2.02	-2.02
768	O08547	Sec22b PE	Vesicle-trafficking protein SEC22b OS	2.02	1	0.49505	-2.02	-2.02
842	Q9R1Q8	Tagln3 PE	Transgelin-3 OS	2.02	1	0.49505	-2.02	-2.02
873	O35864	Cops5 PE	COP9 signalosome complex subunit 5 OS	2.02	1	0.49505	-2.02	-2.02
876	Q6NZB0	Dnajc8 PE	DnaJ homolog subfamily C member 8 OS	2.02	1	0.49505	-2.02	-2.02
885	Q6NZC7	Sec23ip PE	SEC23-interacting protein OS	2.02	1	0.49505	-2.02	-2.02
900	P22892	Ap1g1 PE	AP-1 complex subunit gamma-1 OS	2.02	1	0.49505	-2.02	-2.02
908	Q9CQR2	Rps21 PE	40S ribosomal protein S21 OS	2.02	1	0.49505	-2.02	-2.02
919	P40124	Cap1 PE	Adenylyl cyclase-associated protein 1 OS	2.02	1	0.49505	-2.02	-2.02
924	Q8K4Z3	Apoa1bp PE	Apolipoprotein A-I-binding protein OS	2.02	1	0.49505	-2.02	-2.02
935	Q9CYG7	Tomm34 PE	Mitochondrial import receptor subunit TOM34 OS	2.02	1	0.49505	-2.02	-2.02
942	Q59J78	Ndufaf2 PE	Mimitin, mitochondrial OS	2.02	1	0.49505	-2.02	-2.02
952	Q8BWZ3	1 SV	TPR repeat-containing protein C12orf30 homolog OS	2.02	1	0.49505	-2.02	-2.02
959	Q9ER00	Stx12 PE	Syntaxin-12 OS	2.02	1	0.49505	-2.02	-2.02
969	Q9QYA2	Tomm40 PE	Mitochondrial import receptor subunit TOM40 homolog OS	2.02	1	0.49505	-2.02	-2.02
970	P10518	Alad PE	Delta-aminolevulinic acid dehydratase OS	2.02	1	0.49505	-2.02	-2.02
973	P70195	Psmb7 PE	Proteasome subunit beta type-7 OS	2.02	1	0.49505	-2.02	-2.02
981	Q9QXT0	Cnpy2 PE	Protein canopy homolog 2 OS	2.02	1	0.49505	-2.02	-2.02
989	Q6P8I4	Pcnp PE	PEST proteolytic signal-containing nuclear protein OS	2.02	1	0.49505	-2.02	-2.02
1001	Q8CG76	Akr7a2 PE	Aflatoxin B1 aldehyde reductase member 2 OS	2.02	1	0.49505	-2.02	-2.02
1040	P63073	Eif4e PE	Eukaryotic translation initiation factor 4E OS	2.02	1	0.49505	-2.02	-2.02
1041	Q9D898	Arpc5l PE	Actin-related protein 2/3 complex subunit 5-like protein OS	2.02	1	0.49505	-2.02	-2.02
1044	O70378	Cox4nb PE	Neighbor of COX4 OS	2.02	1	0.49505	-2.02	-2.02
1046	Q9R0E2	Plod1 PE	Procollagen-lysine,2-oxoglutarate 5-dioxygenase 1 OS	2.02	1	0.49505	-2.02	-2.02
1060	Q8K1J6	Trnt1 PE	tRNA-nucleotidyltransferase 1, mitochondrial OS	2.02	1	0.49505	-2.02	-2.02
1065	Q61335	Bcap31 PE	B-cell receptor-associated protein 31 OS	2.02	1	0.49505	-2.02	-2.02
1069	P35585	Ap1m1 PE	AP-1 complex subunit mu-1 OS	2.02	1	0.49505	-2.02	-2.02
1073	Q9JIY5	Htra2 PE	Serine protease HTRA2, mitochondrial OS	2.02	1	0.49505	-2.02	-2.02
1080	Q8R016	Blmh PE	Bleomycin hydrolase OS	2.02	1	0.49505	-2.02	-2.02
1104	Q9D735	2 SV	Uncharacterized protein C19orf43 homolog OS	2.02	1	0.49505	-2.02	-2.02
1106	Q9D1M4	Eef1e1 PE	Eukaryotic translation elongation factor 1 epsilon-1 OS	2.02	1	0.49505	-2.02	-2.02
1130	Q99LX0	Park7 PE	Protein DJ-1 OS	2.02	1	0.49505	-2.02	-2.02
1148	Q9D903	Ebna1bp2 PE	Probable rRNA-processing protein EBP2 OS	2.02	1	0.49505	-2.02	-2.02
189	Q68FL6	Mars PE	Methionyl-tRNA synthetase, cytoplasmic OS	12.1	6	0.495868	-2.01667	-2.01667
241	O08788	Dctn1 PE	Dynactin subunit 1 OS	6.05	3	0.495868	-2.01667	-2.01667
262	Q9JIF0	Prmt1 PE	Protein arginine N-methyltransferase 1 OS	12.1	6	0.495868	-2.01667	-2.01667
312	Q8CGK3	Lonp1 PE	Lon protease homolog, mitochondrial OS	6.05	3	0.495868	-2.01667	-2.01667
429	Q99JI4	Psmd6 PE	26S proteasome non-ATPase regulatory subunit 6 OS	6.05	3	0.495868	-2.01667	-2.01667
524	Q8BK67	Rcc2 PE	Protein RCC2 OS	6.05	3	0.495868	-2.01667	-2.01667
608	Q3THS6	Mat2a PE	S-adenosylmethionine synthetase isoform type-2 OS	6.05	3	0.495868	-2.01667	-2.01667
958	Q9R0Q7	Ptges3 PE	Prostaglandin E synthase 3 OS	6.05	3	0.495868	-2.01667	-2.01667
204	Q9Z1N5	Bat1 PE	Spliceosome RNA helicase Bat1 OS	16.13	8	0.49597	-2.01625	-2.01625
183	O35737	Hnrnph1 PE	Heterogeneous nuclear ribonucleoprotein H OS	30.24	15	0.496032	-2.016	-2.016
225	P17710	Hk1 PE	Hexokinase-1 OS	10.08	5	0.496032	-2.016	-2.016
108	P97310	Mcm2 PE	DNA replication licensing factor MCM2 OS	14.11	7	0.496102	-2.01571	-2.01571
178	P11440	Cdc2 PE	Cell division control protein 2 homolog OS	14.11	7	0.496102	-2.01571	-2.01571
147	Q8BGD9	Eif4b PE	Eukaryotic translation initiation factor 4B OS	8.06	4	0.496278	-2.015	-2.015
338	Q60865	Caprin1 PE	Caprin-1 OS	8.06	4	0.496278	-2.015	-2.015
398	Q99JY9	Actr3 PE	Actin-related protein 3 OS	4.03	2	0.496278	-2.015	-2.015
439	Q61881	Mcm7 PE	DNA replication licensing factor MCM7 OS	8.06	4	0.496278	-2.015	-2.015
482	Q922K7	Nop2 PE	Putative ribosomal RNA methyltransferase NOP2 OS	4.03	2	0.496278	-2.015	-2.015
528	P12382	Pfkl PE	6-phosphofructokinase, liver type OS	4.03	2	0.496278	-2.015	-2.015
577	Q9D7G0	Prps1 PE	Ribose-phosphate pyrophosphokinase 1 OS	4.03	2	0.496278	-2.015	-2.015
581	Q9ER72	Cars PE	Cysteinyl-tRNA synthetase, cytoplasmic OS	4.03	2	0.496278	-2.015	-2.015
590	Q8VBV7	Cops8 PE	COP9 signalosome complex subunit 8 OS	4.03	2	0.496278	-2.015	-2.015
605	O35841	Api5 PE	Apoptosis inhibitor 5 OS	4.03	2	0.496278	-2.015	-2.015
669	Q9JJ80	Bxdc1 PE	Brix domain-containing protein 1 OS	4.03	2	0.496278	-2.015	-2.015
688	Q9D1D4	Tmed10 PE	Transmembrane emp24 domain-containing protein 10 OS	4.03	2	0.496278	-2.015	-2.015
692	P58389	Ppp2r4 PE	Serine/threonine-protein phosphatase 2A regulatory subunit B' OS	4.03	2	0.496278	-2.015	-2.015
736	Q9CZ04	Cops7a PE	COP9 signalosome complex subunit 7a OS	4.03	2	0.496278	-2.015	-2.015
741	Q8R0G9	Nup133 PE	Nuclear pore complex protein Nup133 OS	4.03	2	0.496278	-2.015	-2.015
757	Q9QY76	Vapb PE	Vesicle-associated membrane protein-associated protein B OS	4.03	2	0.496278	-2.015	-2.015
632	Q64522	Hist2h2ab PE	Histone H2A type 2-B OS	123.98	62	0.500081	-1.99968	-1.99968
252	P25444	Rps2 PE	40S ribosomal protein S2 OS	23.18	12	0.517688	-1.93167	-1.93167
95	Q61699	Hsph1 PE	Heat shock protein 105 kDa OS	17.13	9	0.525394	-1.90333	-1.90333
96	Q6P5F9	Xpo1 PE	Exportin-1 OS	15.12	8	0.529101	-1.89	-1.89
6	P20152	Vim PE	Vimentin OS	99.79	53	0.531115	-1.88283	-1.88283
292	P57722	Pcbp3 PE	Poly(rC)-binding protein 3 OS	13.1	7	0.534351	-1.87143	-1.87143
413	P62754	Rps6 PE	40S ribosomal protein S6 OS	13.1	7	0.534351	-1.87143	-1.87143
377	Q9Z2X1	Hnrnpf PE	Heterogeneous nuclear ribonucleoprotein F OS	24.19	13	0.537412	-1.86077	-1.86077
154	Q9WTM5	Ruvbl2 PE	RuvB-like 2 OS	11.09	6	0.541028	-1.84833	-1.84833
280	P32067	Ssb PE	Lupus La protein homolog OS	11.09	6	0.541028	-1.84833	-1.84833
397	Q91XV3	Basp1 PE	Brain acid soluble protein 1 OS	11.09	6	0.541028	-1.84833	-1.84833
37	Q61316	Hspa4 PE	Heat shock 70 kDa protein 4 OS	22.17	12	0.541272	-1.8475	-1.8475
133	P14733	Lmnb1 PE	Lamin-B1 OS	9.07	5	0.551268	-1.814	-1.814
293	Q91VC3	Eif4a3 PE	Eukaryotic initiation factor 4A-III OS	9.07	5	0.551268	-1.814	-1.814
271	P62631	Eef1a2 PE	Elongation factor 1-alpha 2 OS	254	141	0.555118	-1.80142	-1.80142
218	P14148	Rpl7 PE	60S ribosomal protein L7 OS	32.25	18	0.55814	-1.79167	-1.79167
78	P35564	Canx PE	Calnexin OS	30.24	17	0.562169	-1.77882	-1.77882
305	P49718	Mcm5 PE	DNA replication licensing factor MCM5 OS	7.06	4	0.566572	-1.765	-1.765
434	Q80TB8	Vat1l PE	Synaptic vesicle membrane protein VAT-1 homolog-like OS	7.06	4	0.566572	-1.765	-1.765
512	P17918	Pcna PE	Proliferating cell nuclear antigen OS	7.06	4	0.566572	-1.765	-1.765
819	Q9JM76	Arpc3 PE	Actin-related protein 2/3 complex subunit 3 OS	7.06	4	0.566572	-1.765	-1.765
239	P27659	Rpl3 PE	60S ribosomal protein L3 OS	14.11	8	0.566974	-1.76375	-1.76375
578	P84104	Sfrs3 PE	Splicing factor, arginine/serine-rich 3 OS	14.11	8	0.566974	-1.76375	-1.76375
20	P58252	Eef2 PE	Elongation factor 2 OS	111.88	65	0.58098	-1.72123	-1.72123
307	P70333	Hnrnph2 PE	Heterogeneous nuclear ribonucleoprotein H2 OS	17.13	10	0.583771	-1.713	-1.713
36	Q01853	Vcp PE	Transitional endoplasmic reticulum ATPase OS	32.25	19	0.589147	-1.69737	-1.69737
182	P99027	Rplp2 PE	60S acidic ribosomal protein P2 OS	32.25	19	0.589147	-1.69737	-1.69737
76	Q922D8	Mthfd1 PE	C-1-tetrahydrofolate synthase, cytoplasmic OS	15.12	9	0.595238	-1.68	-1.68
119	P97807	Fh PE	Fumarate hydratase, mitochondrial OS	15.12	9	0.595238	-1.68	-1.68
210	Q9ERK4	Cse1l PE	Exportin-2 OS	10.08	6	0.595238	-1.68	-1.68
344	Q9QZE5	Copg PE	Coatomer subunit gamma OS	5.04	3	0.595238	-1.68	-1.68
390	Q99JI6	Rap1b PE	Ras-related protein Rap-1b OS	5.04	3	0.595238	-1.68	-1.68
442	Q3UEB3	Puf60 PE	Poly(U)-binding-splicing factor PUF60 OS	5.04	3	0.595238	-1.68	-1.68
484	P60335	Pcbp1 PE	Poly(rC)-binding protein 1 OS	10.08	6	0.595238	-1.68	-1.68
633	Q9CVB6	Arpc2 PE	Actin-related protein 2/3 complex subunit 2 OS	5.04	3	0.595238	-1.68	-1.68
659	P35293	Rab18 PE	Ras-related protein Rab-18 OS	5.04	3	0.595238	-1.68	-1.68
674	Q9Z1D1	Eif3g PE	Eukaryotic translation initiation factor 3 subunit G OS	5.04	3	0.595238	-1.68	-1.68
817	P62889	Rpl30 PE	60S ribosomal protein L30 OS	5.04	3	0.595238	-1.68	-1.68
144	P10126	Eef1a1 PE	Elongation factor 1-alpha 1 OS	281.21	169	0.600974	-1.66396	-1.66396
243	P43275	Hist1h1a PE	Histone H1.1 OS	42.33	26	0.614222	-1.62808	-1.62808
455	Q8R1M2	H2afj PE	Histone H2A.J OS	195.54	121	0.618799	-1.61603	-1.61603
470	P62821	Rab1A PE	Ras-related protein Rab-1A OS	16.13	10	0.619963	-1.613	-1.613
85	P48036	Anxa5 PE	Annexin A5 OS	8.06	5	0.620347	-1.612	-1.612
313	Q6ZWX6	Eif2s1 PE	Eukaryotic translation initiation factor 2 subunit 1 OS	8.06	5	0.620347	-1.612	-1.612
131	O35643	Ap1b1 PE	AP-1 complex subunit beta-1 OS	11.09	7	0.631199	-1.58429	-1.58429
164	Q9CY58	Serbp1 PE	Plasminogen activator inhibitor 1 RNA-binding protein OS	11.09	7	0.631199	-1.58429	-1.58429
173	Q99LC5	Etfa PE	Electron transfer flavoprotein subunit alpha, mitochondrial OS	11.09	7	0.631199	-1.58429	-1.58429
194	Q9DCX2	Atp5h PE	ATP synthase subunit d, mitochondrial OS	11.09	7	0.631199	-1.58429	-1.58429
61	Q8BGQ7	Aars PE	Alanyl-tRNA synthetase, cytoplasmic OS	25.2	16	0.634921	-1.575	-1.575
277	O55234	Psmb5 PE	Proteasome subunit beta type-5 OS	17.13	11	0.642148	-1.55727	-1.55727
60	Q8JZQ9	Eif3b PE	Eukaryotic translation initiation factor 3 subunit B OS	20.16	13	0.644841	-1.55077	-1.55077
223	P47911	Rpl6 PE	60S ribosomal protein L6 OS	26.21	17	0.648607	-1.54176	-1.54176
43	P09405	Ncl PE	Nucleolin OS	59.47	39	0.655793	-1.52487	-1.52487
13	P08113	Hsp90b1 PE	Endoplasmin OS	74.59	49	0.656925	-1.52224	-1.52224
373	Q9WTP6	Ak2 PE	Adenylate kinase 2, mitochondrial OS	6.05	4	0.661157	-1.5125	-1.5125
643	P62245	Rps15a PE	40S ribosomal protein S15a OS	6.05	4	0.661157	-1.5125	-1.5125
960	P14115	Rpl27a PE	60S ribosomal protein L27a OS	6.05	4	0.661157	-1.5125	-1.5125
75	Q9QUR6	Prep PE	Prolyl endopeptidase OS	21.17	14	0.661313	-1.51214	-1.51214
494	Q922Q8	Lrrc59 PE	Leucine-rich repeat-containing protein 59 OS	9.07	6	0.661521	-1.51167	-1.51167
496	P51660	Hsd17b4 PE	Peroxisomal multifunctional enzyme type 2 OS	3.02	2	0.662252	-1.51	-1.51
518	Q9R0N0	Galk1 PE	Galactokinase OS	3.02	2	0.662252	-1.51	-1.51
570	Q8BFR5	Tufm PE	Elongation factor Tu, mitochondrial OS	3.02	2	0.662252	-1.51	-1.51
591	Q99P88	Nup155 PE	Nuclear pore complex protein Nup155 OS	3.02	2	0.662252	-1.51	-1.51
594	O08749	Dld PE	Dihydrolipoyl dehydrogenase, mitochondrial OS	3.02	2	0.662252	-1.51	-1.51
609	P08752	Gnai2 PE	Guanine nucleotide-binding protein G(i), alpha-2 subunit OS	3.02	2	0.662252	-1.51	-1.51
622	Q9JIF7	Copb1 PE	Coatomer subunit beta OS	3.02	2	0.662252	-1.51	-1.51
634	O70311	Nmt2 PE	Glycylpeptide N-tetradecanoyltransferase 2 OS	3.02	2	0.662252	-1.51	-1.51
640	Q9DAR7	Dcps PE	Scavenger mRNA-decapping enzyme DcpS OS	3.02	2	0.662252	-1.51	-1.51
679	Q9D2G2	Dlst PE	Dihydrolipoyllysine-residue succinyltransferase component of 2-oxoglutarate dehydrogenase complex, mitochondrial OS	3.02	2	0.662252	-1.51	-1.51
704	P60824	Cirbp PE	Cold-inducible RNA-binding protein OS	3.02	2	0.662252	-1.51	-1.51
710	Q9QXB9	Drg2 PE	Developmentally-regulated GTP-binding protein 2 OS	3.02	2	0.662252	-1.51	-1.51
717	Q8K019	Bclaf1 PE	Bcl-2-associated transcription factor 1 OS	3.02	2	0.662252	-1.51	-1.51
722	Q9WUA2	Farsb PE	Phenylalanyl-tRNA synthetase beta chain OS	3.02	2	0.662252	-1.51	-1.51
729	Q91YR1	Twf1 PE	Twinfilin-1 OS	3.02	2	0.662252	-1.51	-1.51
748	Q6NVF9	Cpsf6 PE	Cleavage and polyadenylation specificity factor subunit 6 OS	3.02	2	0.662252	-1.51	-1.51
753	P46460	Nsf PE	Vesicle-fusing ATPase OS	3.02	2	0.662252	-1.51	-1.51
760	Q9CS42	Prps2 PE	Ribose-phosphate pyrophosphokinase 2 OS	3.02	2	0.662252	-1.51	-1.51
765	P50431	Shmt1 PE	Serine hydroxymethyltransferase, cytosolic OS	3.02	2	0.662252	-1.51	-1.51
790	Q07646	Mest PE	Mesoderm-specific transcript protein OS	3.02	2	0.662252	-1.51	-1.51
799	Q61425	Hadh PE	Hydroxyacyl-coenzyme A dehydrogenase, mitochondrial OS	3.02	2	0.662252	-1.51	-1.51
825	Q99LG2	Tnpo2 PE	Transportin-2 OS	3.02	2	0.662252	-1.51	-1.51
848	P35279	Rab6a PE	Ras-related protein Rab-6A OS	3.02	2	0.662252	-1.51	-1.51
849	P11031	Sub1 PE	Activated RNA polymerase II transcriptional coactivator p15 OS	3.02	2	0.662252	-1.51	-1.51
883	Q9Z0N1	Eif2s3x PE	Eukaryotic translation initiation factor 2 subunit 3, X-linked OS	3.02	2	0.662252	-1.51	-1.51
888	Q66JS6	Eif3j PE	Eukaryotic translation initiation factor 3 subunit J OS	3.02	2	0.662252	-1.51	-1.51
933	P09671	Sod2 PE	Superoxide dismutase [Mn], mitochondrial OS	3.02	2	0.662252	-1.51	-1.51
949	Q9CY50	Ssr1 PE	Translocon-associated protein subunit alpha OS	3.02	2	0.662252	-1.51	-1.51
950	Q9CQ71	Rpa3 PE	Replication protein A 14 kDa subunit OS	3.02	2	0.662252	-1.51	-1.51
962	P61027	Rab10 PE	Ras-related protein Rab-10 OS	3.02	2	0.662252	-1.51	-1.51
1002	Q61074	Ppm1g PE	Protein phosphatase 1G OS	3.02	2	0.662252	-1.51	-1.51
1008	Q01730	Rsu1 PE	Ras suppressor protein 1 OS	3.02	2	0.662252	-1.51	-1.51
1075	P12815	Pdcd6 PE	Programmed cell death protein 6 OS	3.02	2	0.662252	-1.51	-1.51
1101	P62862	Fau PE	40S ribosomal protein S30 OS	3.02	2	0.662252	-1.51	-1.51
1151	P61211	Arl1 PE	ADP-ribosylation factor-like protein 1 OS	3.02	2	0.662252	-1.51	-1.51
17	P11368	pol PE	Putative Pol polyprotein OS	38.3	26	0.678851	-1.47308	-1.47308
109	P16381	D1Pas1 PE	Putative ATP-dependent RNA helicase Pl10 OS	19.15	13	0.678851	-1.47308	-1.47308
121	Q8BKC5	Ipo5 PE	Importin-5 OS	19.15	13	0.678851	-1.47308	-1.47308
93	Q8K310	Matr3 PE	Matrin-3 OS	16.13	11	0.681959	-1.46636	-1.46636
412	Q921F2	Tardbp PE	TAR DNA-binding protein 43 OS	16.13	11	0.681959	-1.46636	-1.46636
16	P56480	Atp5b PE	ATP synthase subunit beta, mitochondrial OS	64.51	44	0.682065	-1.46614	-1.46614
81	P09103	P4hb PE	Protein disulfide-isomerase OS	26.21	18	0.686761	-1.45611	-1.45611
698	Q8BL97	Sfrs7 PE	Splicing factor, arginine/serine-rich 7 OS	13.1	9	0.687023	-1.45556	-1.45556
109	Q62167	Ddx3x PE	ATP-dependent RNA helicase DDX3X OS	23.18	16	0.69025	-1.44875	-1.44875
41	Q78PY7	Snd1 PE	Staphylococcal nuclease domain-containing protein 1 OS	20.16	14	0.694444	-1.44	-1.44
314	P60229	Eif3e PE	Eukaryotic translation initiation factor 3 subunit E OS	10.08	7	0.694444	-1.44	-1.44
384	P63158	Hmgb1 PE	High mobility group protein B1 OS	10.08	7	0.694444	-1.44	-1.44
443	P47962	Rpl5 PE	60S ribosomal protein L5 OS	10.08	7	0.694444	-1.44	-1.44
92	Q6ZQ38	Cand1 PE	Cullin-associated NEDD8-dissociated protein 1 OS	17.13	12	0.700525	-1.4275	-1.4275
116	Q8VIJ6	Sfpq PE	Splicing factor, proline- and glutamine-rich OS	17.13	12	0.700525	-1.4275	-1.4275
263	Q61768	Kif5b PE	Kinesin-1 heavy chain OS	7.06	5	0.708215	-1.412	-1.412
320	Q3THK7	Gmps PE	GMP synthase [glutamine-hydrolyzing] OS	7.06	5	0.708215	-1.412	-1.412
363	Q60597	Ogdh PE	2-oxoglutarate dehydrogenase E1 component, mitochondrial OS	7.06	5	0.708215	-1.412	-1.412
454	Q8BFY9	Tnpo1 PE	Transportin-1 OS	7.06	5	0.708215	-1.412	-1.412
475	O89086	Rbm3 PE	Putative RNA-binding protein 3 OS	7.06	5	0.708215	-1.412	-1.412
517	Q61029	Tmpo PE	Lamina-associated polypeptide 2, isoforms beta/delta/epsilon/gamma OS	7.06	5	0.708215	-1.412	-1.412
574	Q9R1P3	Psmb2 PE	Proteasome subunit beta type-2 OS	7.06	5	0.708215	-1.412	-1.412
690	P62315	Snrpd1 PE	Small nuclear ribonucleoprotein Sm D1 OS	7.06	5	0.708215	-1.412	-1.412
836	P12787	Cox5a PE	Cytochrome c oxidase subunit 5A, mitochondrial OS	7.06	5	0.708215	-1.412	-1.412
957	P62855	Rps26 PE	40S ribosomal protein S26 OS	7.06	5	0.708215	-1.412	-1.412
151	O35129	Phb2 PE	Prohibitin-2 OS	21.17	15	0.70855	-1.41133	-1.41133
283	P14206	Rpsa PE	40S ribosomal protein SA OS	21.17	15	0.70855	-1.41133	-1.41133
125	Q922R8	Pdia6 PE	Protein disulfide-isomerase A6 OS	18.14	13	0.716648	-1.39538	-1.39538
256	P43276	Hist1h1b PE	Histone H1.5 OS	40.32	29	0.719246	-1.39034	-1.39034
229	Q9DCH4	Eif3f PE	Eukaryotic translation initiation factor 3 subunit F OS	11.09	8	0.721371	-1.38625	-1.38625
431	P61255	Rpl26 PE	60S ribosomal protein L26 OS	11.09	8	0.721371	-1.38625	-1.38625
467	Q3THE2	Myl12b PE	Myosin regulatory light chain 12B OS	11.09	8	0.721371	-1.38625	-1.38625
123	Q61553	Fscn1 PE	Fascin OS	15.12	11	0.727513	-1.37455	-1.37455
130	P80316	Cct5 PE	T-complex protein 1 subunit epsilon OS	27.21	20	0.735024	-1.3605	-1.3605
166	P26043	Rdx PE	Radixin OS	8.06	6	0.744417	-1.34333	-1.34333
260	P14685	Psmd3 PE	26S proteasome non-ATPase regulatory subunit 3 OS	8.06	6	0.744417	-1.34333	-1.34333
294	Q3TXS7	Psmd1 PE	26S proteasome non-ATPase regulatory subunit 1 OS	4.03	3	0.744417	-1.34333	-1.34333
308	P42208	Sept2 PE	Septin-2 OS	4.03	3	0.744417	-1.34333	-1.34333
340	O70194	Eif3d PE	Eukaryotic translation initiation factor 3 subunit D OS	8.06	6	0.744417	-1.34333	-1.34333
362	P46660	Ina PE	Alpha-internexin OS	4.03	3	0.744417	-1.34333	-1.34333
371	Q60737	Csnk2a1 PE	Casein kinase II subunit alpha OS	4.03	3	0.744417	-1.34333	-1.34333
387	P62137	Ppp1ca PE	Serine/threonine-protein phosphatase PP1-alpha catalytic subunit OS	8.06	6	0.744417	-1.34333	-1.34333
465	P62141	Ppp1cb PE	Serine/threonine-protein phosphatase PP1-beta catalytic subunit OS	8.06	6	0.744417	-1.34333	-1.34333
486	P13864	Dnmt1 PE	DNA (cytosine-5)-methyltransferase 1 OS	4.03	3	0.744417	-1.34333	-1.34333
522	Q5SUR0	Pfas PE	Phosphoribosylformylglycinamidine synthase OS	4.03	3	0.744417	-1.34333	-1.34333
532	P26369	U2af2 PE	Splicing factor U2AF 65 kDa subunit OS	4.03	3	0.744417	-1.34333	-1.34333
540	P57716	Ncstn PE	Nicastrin OS	4.03	3	0.744417	-1.34333	-1.34333
541	Q9CRB9	Chchd3 PE	Coiled-coil-helix-coiled-coil-helix domain-containing protein 3, mitochondrial OS	4.03	3	0.744417	-1.34333	-1.34333
548	Q99ME9	Gtpbp4 PE	Nucleolar GTP-binding protein 1 OS	4.03	3	0.744417	-1.34333	-1.34333
606	O35857	Timm44 PE	Mitochondrial import inner membrane translocase subunit TIM44 OS	4.03	3	0.744417	-1.34333	-1.34333
626	Q8R5C5	Actr1b PE	Beta-centractin OS	4.03	3	0.744417	-1.34333	-1.34333
678	P62317	Snrpd2 PE	Small nuclear ribonucleoprotein Sm D2 OS	4.03	3	0.744417	-1.34333	-1.34333
683	Q60972	Rbbp4 PE	Histone-binding protein RBBP4 OS	4.03	3	0.744417	-1.34333	-1.34333
810	Q9JMA1	Usp14 PE	Ubiquitin carboxyl-terminal hydrolase 14 OS	4.03	3	0.744417	-1.34333	-1.34333
7	P11499	Hsp90ab1 PE	Heat shock protein HSP 90-beta OS	249.97	188	0.75209	-1.32963	-1.32963
354	P35980	Rpl18 PE	60S ribosomal protein L18 OS	34.27	26	0.758681	-1.31808	-1.31808
414	P70670	Naca PE	Nascent polypeptide-associated complex subunit alpha, muscle-specific form OS	17.13	13	0.758903	-1.31769	-1.31769
459	P63242	Eif5a PE	Eukaryotic translation initiation factor 5A-1 OS	17.13	13	0.758903	-1.31769	-1.31769
157	Q9DB77	Uqcrc2 PE	Cytochrome b-c1 complex subunit 2, mitochondrial OS	13.1	10	0.763359	-1.31	-1.31
99	P62806	Hist1h4a PE	Histone H4 OS	245.93	188	0.764445	-1.30814	-1.30814
117	P05202	Got2 PE	Aspartate aminotransferase, mitochondrial OS	54.43	42	0.771633	-1.29595	-1.29595
12	P07901	Hsp90aa1 PE	Heat shock protein HSP 90-alpha OS	178.4	138	0.773543	-1.29275	-1.29275
272	Q9Z204	Hnrnpc PE	Heterogeneous nuclear ribonucleoproteins C1/C2 OS	14.11	11	0.779589	-1.28273	-1.28273
424	P53026	Rpl10a PE	60S ribosomal protein L10a OS	14.11	11	0.779589	-1.28273	-1.28273
152	Q60932	Vdac1 PE	Voltage-dependent anion-selective channel protein 1 OS	29.23	23	0.786863	-1.27087	-1.27087
137	P08249	Mdh2 PE	Malate dehydrogenase, mitochondrial OS	44.35	35	0.789177	-1.26714	-1.26714
165	Q9CQN1	Trap1 PE	Heat shock protein 75 kDa, mitochondrial OS	10.08	8	0.793651	-1.26	-1.26
167	Q9DBG3	Ap2b1 PE	AP-2 complex subunit beta-1 OS	10.08	8	0.793651	-1.26	-1.26
190	Q9D6Z1	Nop56 PE	Nucleolar protein 56 OS	10.08	8	0.793651	-1.26	-1.26
193	Q99K48	Nono PE	Non-POU domain-containing octamer-binding protein OS	10.08	8	0.793651	-1.26	-1.26
242	Q9DBE9	Ftsj3 PE	Putative rRNA methyltransferase 3 OS	5.04	4	0.793651	-1.26	-1.26
259	O88685	Psmc3 PE	26S protease regulatory subunit 6A OS	5.04	4	0.793651	-1.26	-1.26
316	P18155	Mthfd2 PE	Bifunctional methylenetetrahydrofolate dehydrogenase/cyclohydrolase, mitochondrial OS	5.04	4	0.793651	-1.26	-1.26
329	Q62465	Vat1 PE	Synaptic vesicle membrane protein VAT-1 homolog OS	5.04	4	0.793651	-1.26	-1.26
352	Q9D0R2	Tars PE	Threonyl-tRNA synthetase, cytoplasmic OS	5.04	4	0.793651	-1.26	-1.26
493	P62814	Atp6v1b2 PE	V-type proton ATPase subunit B, brain isoform OS	5.04	4	0.793651	-1.26	-1.26
498	Q9QZD9	Eif3i PE	Eukaryotic translation initiation factor 3 subunit I OS	5.04	4	0.793651	-1.26	-1.26
533	Q64012	Raly PE	RNA-binding protein Raly OS	5.04	4	0.793651	-1.26	-1.26
538	Q9R1P4	Psma1 PE	Proteasome subunit alpha type-1 OS	5.04	4	0.793651	-1.26	-1.26
560	P61924	Copz1 PE	Coatomer subunit zeta-1 OS	5.04	4	0.793651	-1.26	-1.26
563	P62334	Psmc6 PE	26S protease regulatory subunit S10B OS	5.04	4	0.793651	-1.26	-1.26
593	Q9QYI3	Dnajc7 PE	DnaJ homolog subfamily C member 7 OS	5.04	4	0.793651	-1.26	-1.26
739	Q9JKX6	Nudt5 PE	ADP-sugar pyrophosphatase OS	5.04	4	0.793651	-1.26	-1.26
126	Q9DCN2	Cyb5r3 PE	NADH-cytochrome b5 reductase 3 OS	15.12	12	0.793651	-1.26	-1.26
322	Q60931	Vdac3 PE	Voltage-dependent anion-selective channel protein 3 OS	15.12	12	0.793651	-1.26	-1.26
235	Q9CZX8	Rps19 PE	40S ribosomal protein S19 OS	26.21	21	0.801221	-1.2481	-1.2481
24	Q8CGC7	Eprs PE	Bifunctional aminoacyl-tRNA synthetase OS	32.25	26	0.806202	-1.24038	-1.24038
58	Q8BHN3	Ganab PE	Neutral alpha-glucosidase AB OS	11.09	9	0.811542	-1.23222	-1.23222
102	P08003	Pdia4 PE	Protein disulfide-isomerase A4 OS	11.09	9	0.811542	-1.23222	-1.23222
168	Q922B2	Dars PE	Aspartyl-tRNA synthetase, cytoplasmic OS	11.09	9	0.811542	-1.23222	-1.23222
175	P50516	Atp6v1a PE	V-type proton ATPase catalytic subunit A OS	11.09	9	0.811542	-1.23222	-1.23222
395	P62082	Rps7 PE	40S ribosomal protein S7 OS	11.09	9	0.811542	-1.23222	-1.23222
422	Q9D0I8	Mrto4 PE	mRNA turnover protein 4 homolog OS	11.09	9	0.811542	-1.23222	-1.23222
203	Q9D8N0	Eef1g PE	Elongation factor 1-gamma OS	23.18	19	0.819672	-1.22	-1.22
17	P12894	3 SV	Probable Pol polyprotein OS	70.56	58	0.821995	-1.21655	-1.21655
265	Q8R081	Hnrnpl PE	Heterogeneous nuclear ribonucleoprotein L OS	6.05	5	0.826446	-1.21	-1.21
317	Q6PDM2	Sfrs1 PE	Splicing factor, arginine/serine-rich 1 OS	12.1	10	0.826446	-1.21	-1.21
327	Q9CXW3	Cacybp PE	Calcyclin-binding protein OS	12.1	10	0.826446	-1.21	-1.21
359	P97855	G3bp1 PE	Ras GTPase-activating protein-binding protein 1 OS	6.05	5	0.826446	-1.21	-1.21
399	O54734	Ddost PE	Dolichyl-diphosphooligosaccharide--protein glycosyltransferase 48 kDa subunit OS	6.05	5	0.826446	-1.21	-1.21
408	P57776	Eef1d PE	Elongation factor 1-delta OS	12.1	10	0.826446	-1.21	-1.21
411	P62192	Psmc1 PE	26S protease regulatory subunit 4 OS	6.05	5	0.826446	-1.21	-1.21
558	O35658	C1qbp PE	Complement component 1 Q subcomponent-binding protein, mitochondrial OS	6.05	5	0.826446	-1.21	-1.21
775	P20108	Prdx3 PE	Thioredoxin-dependent peroxide reductase, mitochondrial OS	6.05	5	0.826446	-1.21	-1.21
1019	P61957	Sumo2 PE	Small ubiquitin-related modifier 2 OS	6.05	5	0.826446	-1.21	-1.21
19	Q68FD5	Cltc PE	Clathrin heavy chain 1 OS	31.25	26	0.832	-1.20192	-1.20192
65	P60843	Eif4a1 PE	Eukaryotic initiation factor 4A-I OS	25.2	21	0.833333	-1.2	-1.2
391	P26350	Ptma PE	Prothymosin alpha OS	19.15	16	0.835509	-1.19687	-1.19687
94	Q8BG05	Hnrnpa3 PE	Heterogeneous nuclear ribonucleoprotein A3 OS	26.21	22	0.839374	-1.19136	-1.19136
105	Q61598	Gdi2 PE	Rab GDP dissociation inhibitor beta OS	26.21	22	0.839374	-1.19136	-1.19136
146	Q6DFW4	Nop58 PE	Nucleolar protein 58 OS	13.1	11	0.839695	-1.19091	-1.19091
544	P63325	Rps10 PE	40S ribosomal protein S10 OS	13.1	11	0.839695	-1.19091	-1.19091
191	Q91WK2	Eif3h PE	Eukaryotic translation initiation factor 3 subunit H OS	7.06	6	0.849858	-1.17667	-1.17667
261	Q91WJ8	Fubp1 PE	Far upstream element-binding protein 1 OS	7.06	6	0.849858	-1.17667	-1.17667
269	Q99MN1	Kars PE	Lysyl-tRNA synthetase OS	7.06	6	0.849858	-1.17667	-1.17667
42	Q9JKR6	Hyou1 PE	Hypoxia up-regulated protein 1 OS	21.17	18	0.85026	-1.17611	-1.17611
38	Q02053	Uba1 PE	Ubiquitin-like modifier-activating enzyme 1 OS	28.22	24	0.850461	-1.17583	-1.17583
186	P70372	Elavl1 PE	ELAV-like protein 1 OS	23.18	20	0.862813	-1.159	-1.159
74	O08810	Eftud2 PE	116 kDa U5 small nuclear ribonucleoprotein component OS	16.13	14	0.867948	-1.15214	-1.15214
388	P62301	Rps13 PE	40S ribosomal protein S13 OS	16.13	14	0.867948	-1.15214	-1.15214
403	P67984	Rpl22 PE	60S ribosomal protein L22 OS	16.13	14	0.867948	-1.15214	-1.15214
195	Q99020	Hnrnpab PE	Heterogeneous nuclear ribonucleoprotein A/B OS	24.19	21	0.868127	-1.1519	-1.1519
275	Q61171	Prdx2 PE	Peroxiredoxin-2 OS	24.19	21	0.868127	-1.1519	-1.1519
176	P05064	Aldoa PE	Fructose-bisphosphate aldolase A OS	32.25	28	0.868217	-1.15179	-1.15179
200	Q91ZW3	Smarca5 PE	SWI/SNF-related matrix-associated actin-dependent regulator of chromatin subfamily A member 5 OS	8.06	7	0.868486	-1.15143	-1.15143
318	P62196	Psmc5 PE	26S protease regulatory subunit 8 OS	8.06	7	0.868486	-1.15143	-1.15143
350	Q6IRU2	Tpm4 PE	Tropomyosin alpha-4 chain OS	8.06	7	0.868486	-1.15143	-1.15143
474	Q99L47	St13 PE	Hsc70-interacting protein OS	8.06	7	0.868486	-1.15143	-1.15143
625	Q9DB15	Mrpl12 PE	39S ribosomal protein L12, mitochondrial OS	8.06	7	0.868486	-1.15143	-1.15143
644	P62717	Rpl18a PE	60S ribosomal protein L18a OS	8.06	7	0.868486	-1.15143	-1.15143
1146	Q9D1R9	Rpl34 PE	60S ribosomal protein L34 OS	8.06	7	0.868486	-1.15143	-1.15143
90	P49312	Hnrnpa1 PE	Heterogeneous nuclear ribonucleoprotein A1 OS	57.45	50	0.870322	-1.149	-1.149
232	P28656	Nap1l1 PE	Nucleosome assembly protein 1-like 1 OS	25.2	22	0.873016	-1.14545	-1.14545
32	Q7TPV4	Mybbp1a PE	Myb-binding protein 1A OS	34.27	30	0.875401	-1.14233	-1.14233
404	Q920E5	Fdps PE	Farnesyl pyrophosphate synthetase OS	9.07	8	0.882029	-1.13375	-1.13375
452	Q8BHC4	Dcakd PE	Dephospho-CoA kinase domain-containing protein OS	9.07	8	0.882029	-1.13375	-1.13375
34	P23116	Eif3a PE	Eukaryotic translation initiation factor 3 subunit A OS	19.15	17	0.887728	-1.12647	-1.12647
33	P15331	Prph PE	Peripherin OS	40.32	36	0.892857	-1.12	-1.12
143	Q7TMK9	Syncrip PE	Heterogeneous nuclear ribonucleoprotein Q OS	10.08	9	0.892857	-1.12	-1.12
341	Q9D6R2	Idh3a PE	Isocitrate dehydrogenase [NAD] subunit alpha, mitochondrial OS	10.08	9	0.892857	-1.12	-1.12
347	Q64674	Srm PE	Spermidine synthase OS	10.08	9	0.892857	-1.12	-1.12
576	P63028	Tpt1 PE	Translationally-controlled tumor protein OS	10.08	9	0.892857	-1.12	-1.12
53	P68369	Tuba1a PE	Tubulin alpha-1A chain OS	197.55	177	0.895976	-1.1161	-1.1161
238	P10852	Slc3a2 PE	4F2 cell-surface antigen heavy chain OS	11.09	10	0.901713	-1.109	-1.109
68	O70133	Dhx9 PE	ATP-dependent RNA helicase A OS	23.18	21	0.905953	-1.10381	-1.10381
833	P45591	Cfl2 PE	Cofilin-2 OS	12.1	11	0.909091	-1.1	-1.1
129	Q9WVA4	Tagln2 PE	Transgelin-2 OS	26.21	24	0.915681	-1.09208	-1.09208
159	Q62188	Dpysl3 PE	Dihydropyrimidinase-related protein 3 OS	26.21	24	0.915681	-1.09208	-1.09208
103	Q99PL5	Rrbp1 PE	Ribosome-binding protein 1 OS	13.1	12	0.916031	-1.09167	-1.09167
358	P62751	Rpl23a PE	60S ribosomal protein L23a OS	13.1	12	0.916031	-1.09167	-1.09167
441	Q9CXW4	Rpl11 PE	60S ribosomal protein L11 OS	13.1	12	0.916031	-1.09167	-1.09167
607	P08030	Aprt PE	Adenine phosphoribosyltransferase OS	13.1	12	0.916031	-1.09167	-1.09167
113	Q8R1B4	Eif3c PE	Eukaryotic translation initiation factor 3 subunit C OS	14.11	13	0.921332	-1.08538	-1.08538
368	P51410	Rpl9 PE	60S ribosomal protein L9 OS	14.11	13	0.921332	-1.08538	-1.08538
613	P08228	Sod1 PE	Superoxide dismutase [Cu-Zn] OS	14.11	13	0.921332	-1.08538	-1.08538
5	P20029	Hspa5 PE	78 kDa glucose-regulated protein OS	57.45	53	0.922541	-1.08396	-1.08396
100	O08553	Dpysl2 PE	Dihydropyrimidinase-related protein 2 OS	15.12	14	0.925926	-1.08	-1.08
114	Q62351	Tfrc PE	Transferrin receptor protein 1 OS	15.12	14	0.925926	-1.08	-1.08
205	P43274	Hist1h1e PE	Histone H1.4 OS	60.48	56	0.925926	-1.08	-1.08
550	P14131	Rps16 PE	40S ribosomal protein S16 OS	15.12	14	0.925926	-1.08	-1.08
132	P80313	Cct7 PE	T-complex protein 1 subunit eta OS	31.25	29	0.928	-1.07759	-1.07759
110	Q9CZD3	Gars PE	Glycyl-tRNA synthetase OS	18.14	17	0.937155	-1.06706	-1.06706
18	Q91V92	Acly PE	ATP-citrate synthase OS	40.32	38	0.94246	-1.06105	-1.06105
214	P14869	Rplp0 PE	60S acidic ribosomal protein P0 OS	25.2	24	0.952381	-1.05	-1.05
84	P05213	Tuba1b PE	Tubulin alpha-1B chain OS	175.38	169	0.963622	-1.03775	-1.03775
84	P68373	Tuba1c PE	Tubulin alpha-1C chain OS	175.38	169	0.963622	-1.03775	-1.03775
128	P26039	Tln1 PE	Talin-1 OS	2.02	2	0.990099	-1.01	-1.01
266	P50544	Acadvl PE	Very long-chain specific acyl-CoA dehydrogenase, mitochondrial OS	1.01	1	0.990099	-1.01	-1.01
369	P51174	Acadl PE	Long-chain specific acyl-CoA dehydrogenase, mitochondrial OS	1.01	1	0.990099	-1.01	-1.01
542	P54071	Idh2 PE	Isocitrate dehydrogenase [NADP], mitochondrial OS	2.02	2	0.990099	-1.01	-1.01
709	O09172	Gclm PE	Glutamate--cysteine ligase regulatory subunit OS	1.01	1	0.990099	-1.01	-1.01
732	Q8BJU0	Sgta PE	Small glutamine-rich tetratricopeptide repeat-containing protein alpha OS	2.02	2	0.990099	-1.01	-1.01
750	Q99LD8	Ddah2 PE	N(G),N(G)-dimethylarginine dimethylaminohydrolase 2 OS	1.01	1	0.990099	-1.01	-1.01
764	Q9CSU0	Rprd1b PE	Regulation of nuclear pre-mRNA domain-containing protein 1B OS	2.02	2	0.990099	-1.01	-1.01
800	P62897	Cycs PE	Cytochrome c, somatic OS	1.01	1	0.990099	-1.01	-1.01
815	P17439	Gba PE	Glucosylceramidase OS	1.01	1	0.990099	-1.01	-1.01
828	Q6PD26	Pigs PE	GPI transamidase component PIG-S OS	2.02	2	0.990099	-1.01	-1.01
835	Q9QYR6	Map1a PE	Microtubule-associated protein 1A OS	2.02	2	0.990099	-1.01	-1.01
839	Q9CZW5	Tomm70a PE	Mitochondrial import receptor subunit TOM70 OS	1.01	1	0.990099	-1.01	-1.01
861	Q5XJY5	Arcn1 PE	Coatomer subunit delta OS	1.01	1	0.990099	-1.01	-1.01
882	O08756	Hsd17b10 PE	3-hydroxyacyl-CoA dehydrogenase type-2 OS	2.02	2	0.990099	-1.01	-1.01
898	Q5SW19	Kiaa0664 PE	Protein KIAA0664 OS	2.02	2	0.990099	-1.01	-1.01
902	O35972	Mrpl23 PE	39S ribosomal protein L23, mitochondrial OS	1.01	1	0.990099	-1.01	-1.01
906	P09055	Itgb1 PE	Integrin beta-1 OS	1.01	1	0.990099	-1.01	-1.01
916	P57746	Atp6v1d PE	V-type proton ATPase subunit D OS	2.02	2	0.990099	-1.01	-1.01
917	Q8N9S3	Ahsa2 PE	Activator of 90 kDa heat shock protein ATPase homolog 2 OS	2.02	2	0.990099	-1.01	-1.01
922	O88545	Cops6 PE	COP9 signalosome complex subunit 6 OS	2.02	2	0.990099	-1.01	-1.01
926	Q3UDE2	Ttll12 PE	Tubulin--tyrosine ligase-like protein 12 OS	2.02	2	0.990099	-1.01	-1.01
937	Q8BH95	Echs1 PE	Enoyl-CoA hydratase, mitochondrial OS	2.02	2	0.990099	-1.01	-1.01
971	Q8VBT0	Tmx1 PE	Thioredoxin-related transmembrane protein 1 OS	2.02	2	0.990099	-1.01	-1.01
980	P31230	Scye1 PE	Multisynthetase complex auxiliary component p43 OS	2.02	2	0.990099	-1.01	-1.01
1018	O35143	Atpif1 PE	ATPase inhibitor, mitochondrial OS	1.01	1	0.990099	-1.01	-1.01
1031	Q6ZQ58	Larp1 PE	La-related protein 1 OS	2.02	2	0.990099	-1.01	-1.01
1032	P27601	Gna13 PE	Guanine nucleotide-binding protein subunit alpha-13 OS	2.02	2	0.990099	-1.01	-1.01
1043	P18654	Rps6ka3 PE	Ribosomal protein S6 kinase alpha-3 OS	2.02	2	0.990099	-1.01	-1.01
1056	Q9CR62	Slc25a11 PE	Mitochondrial 2-oxoglutarate/malate carrier protein OS	2.02	2	0.990099	-1.01	-1.01
1058	P97315	Csrp1 PE	Cysteine and glycine-rich protein 1 OS	2.02	2	0.990099	-1.01	-1.01
1079	P59325	Eif5 PE	Eukaryotic translation initiation factor 5 OS	2.02	2	0.990099	-1.01	-1.01
1094	Q9D8B3	Chmp4b PE	Charged multivesicular body protein 4b OS	1.01	1	0.990099	-1.01	-1.01
1107	Q6PAR5	Gapvd1 PE	GTPase-activating protein and VPS9 domain-containing protein 1 OS	2.02	2	0.990099	-1.01	-1.01
1115	Q9Z2N8	Actl6a PE	Actin-like protein 6A OS	1.01	1	0.990099	-1.01	-1.01
234	Q9EPU0	Upf1 PE	Regulator of nonsense transcripts 1 OS	7.06	7	0.991501	-1.00857	-1.00857
326	P26040	Ezr PE	Ezrin OS	7.06	7	0.991501	-1.00857	-1.00857
336	P28738	Kif5c PE	Kinesin heavy chain isoform 5C OS	7.06	7	0.991501	-1.00857	-1.00857
427	Q9D1J3	Hcc1 PE	Nuclear protein Hcc-1 OS	7.06	7	0.991501	-1.00857	-1.00857
603	Q9CPR4	Rpl17 PE	60S ribosomal protein L17 OS	7.06	7	0.991501	-1.00857	-1.00857
986	P62830	Rpl23 PE	60S ribosomal protein L23 OS	7.06	7	0.991501	-1.00857	-1.00857
206	Q9QZM0	Ubqln2 PE	Ubiquilin-2 OS	6.05	6	0.991736	-1.00833	-1.00833
287	P37913	Lig1 PE	DNA ligase 1 OS	6.05	6	0.991736	-1.00833	-1.00833
367	Q9D880	Timm50 PE	Mitochondrial import inner membrane translocase subunit TIM50 OS	6.05	6	0.991736	-1.00833	-1.00833
372	Q99NB9	Sf3b1 PE	Splicing factor 3B subunit 1 OS	6.05	6	0.991736	-1.00833	-1.00833
437	Q8QZT1	Acat1 PE	Acetyl-CoA acetyltransferase, mitochondrial OS	6.05	6	0.991736	-1.00833	-1.00833
507	Q9R1P1	Psmb3 PE	Proteasome subunit beta type-3 OS	6.05	6	0.991736	-1.00833	-1.00833
612	Q9D358	Acp1 PE	Low molecular weight phosphotyrosine protein phosphatase OS	6.05	6	0.991736	-1.00833	-1.00833
696	Q9Z1Q5	Clic1 PE	Chloride intracellular channel protein 1 OS	6.05	6	0.991736	-1.00833	-1.00833
101	P30416	Fkbp4 PE	FK506-binding protein 4 OS	11.09	11	0.991885	-1.00818	-1.00818
158	Q76MZ3	Ppp2r1a PE	Serine/threonine-protein phosphatase 2A 65 kDa regulatory subunit A alpha isoform OS	11.09	11	0.991885	-1.00818	-1.00818
324	Q61753	Phgdh PE	D-3-phosphoglycerate dehydrogenase OS	11.09	11	0.991885	-1.00818	-1.00818
28	Q6P5E4	Ugcgl1 PE	UDP-glucose:glycoprotein glucosyltransferase 1 OS	16.13	16	0.99194	-1.00812	-1.00812
231	P70296	Pebp1 PE	Phosphatidylethanolamine-binding protein 1 OS	16.13	16	0.99194	-1.00812	-1.00812
104	Q61937	Npm1 PE	Nucleophosmin OS	36.29	36	0.992009	-1.00806	-1.00806
177	P46471	Psmc2 PE	26S protease regulatory subunit 7 OS	10.08	10	0.992063	-1.008	-1.008
215	P97427	Crmp1 PE	Dihydropyrimidinase-related protein 1 OS	10.08	10	0.992063	-1.008	-1.008
385	Q8BH59	Slc25a12 PE	Calcium-binding mitochondrial carrier protein Aralar1 OS	5.04	5	0.992063	-1.008	-1.008
438	Q9EQU5	Set PE	Protein SET OS	10.08	10	0.992063	-1.008	-1.008
506	Q9JKB3	Csda PE	DNA-binding protein A OS	5.04	5	0.992063	-1.008	-1.008
549	P21107	Tpm3 PE	Tropomyosin alpha-3 chain OS	5.04	5	0.992063	-1.008	-1.008
573	Q61701	Elavl4 PE	ELAV-like protein 4 OS	5.04	5	0.992063	-1.008	-1.008
641	Q9Z130	Hnrpdl PE	Heterogeneous nuclear ribonucleoprotein D-like OS	5.04	5	0.992063	-1.008	-1.008
668	Q9CQ80	Vps25 PE	Vacuolar protein-sorting-associated protein 25 OS	5.04	5	0.992063	-1.008	-1.008
23	P17182	Eno1 PE	Alpha-enolase OS	123.98	123	0.992095	-1.00797	-1.00797
27	Q03265	Atp5a1 PE	ATP synthase subunit alpha, mitochondrial OS	44.35	44	0.992108	-1.00795	-1.00795
15	P80314	Cct2 PE	T-complex protein 1 subunit beta OS	52.41	52	0.992177	-1.00788	-1.00788
416	P62962	Pfn1 PE	Profilin-1 OS	14.11	14	0.992204	-1.00786	-1.00786
419	P15532	Nme1 PE	Nucleoside diphosphate kinase A OS	14.11	14	0.992204	-1.00786	-1.00786
797	P62852	Rps25 PE	40S ribosomal protein S25 OS	14.11	14	0.992204	-1.00786	-1.00786
25	Q9JKF1	Iqgap1 PE	Ras GTPase-activating-like protein IQGAP1 OS	18.14	18	0.992282	-1.00778	-1.00778
222	Q9CZ30	Ola1 PE	Obg-like ATPase 1 OS	9.07	9	0.992282	-1.00778	-1.00778
244	Q9CZU6	Cs PE	Citrate synthase, mitochondrial OS	9.07	9	0.992282	-1.00778	-1.00778
749	P21550	Eno3 PE	Beta-enolase OS	18.14	18	0.992282	-1.00778	-1.00778
217	P62702	Rps4x PE	40S ribosomal protein S4, X isoform OS	22.17	22	0.992332	-1.00773	-1.00773
278	P51150	Rab7a PE	Ras-related protein Rab-7a OS	13.1	13	0.992366	-1.00769	-1.00769
409	Q91VR2	Atp5c1 PE	ATP synthase subunit gamma, mitochondrial OS	13.1	13	0.992366	-1.00769	-1.00769
601	Q01768	Nme2 PE	Nucleoside diphosphate kinase B OS	13.1	13	0.992366	-1.00769	-1.00769
66	P26041	Msn PE	Moesin OS	8.06	8	0.992556	-1.0075	-1.0075
410	Q60668	Hnrnpd PE	Heterogeneous nuclear ribonucleoprotein D0 OS	8.06	8	0.992556	-1.0075	-1.0075
417	Q9R0Y5	Ak1 PE	Adenylate kinase isoenzyme 1 OS	4.03	4	0.992556	-1.0075	-1.0075
440	O08807	Prdx4 PE	Peroxiredoxin-4 OS	8.06	8	0.992556	-1.0075	-1.0075
451	P06837	Gap43 PE	Neuromodulin OS	4.03	4	0.992556	-1.0075	-1.0075
460	Q80X50	Ubap2l PE	Ubiquitin-associated protein 2-like OS	4.03	4	0.992556	-1.0075	-1.0075
464	Q5SWD9	Tsr1 PE	Pre-rRNA-processing protein TSR1 homolog OS	4.03	4	0.992556	-1.0075	-1.0075
466	Q78ZA7	Nap1l4 PE	Nucleosome assembly protein 1-like 4 OS	8.06	8	0.992556	-1.0075	-1.0075
495	Q9CPU0	Glo1 PE	Lactoylglutathione lyase OS	4.03	4	0.992556	-1.0075	-1.0075
568	P61164	Actr1a PE	Alpha-centractin OS	4.03	4	0.992556	-1.0075	-1.0075
711	P58771	Tpm1 PE	Tropomyosin alpha-1 chain OS	4.03	4	0.992556	-1.0075	-1.0075
754	O09167	Rpl21 PE	60S ribosomal protein L21 OS	8.06	8	0.992556	-1.0075	-1.0075
789	Q505F5	Lrrc47 PE	Leucine-rich repeat-containing protein 47 OS	4.03	4	0.992556	-1.0075	-1.0075
812	Q9DCL9	Paics PE	Multifunctional protein ADE2 OS	4.03	4	0.992556	-1.0075	-1.0075
827	Q6ZWV7	Rpl35 PE	60S ribosomal protein L35 OS	8.06	8	0.992556	-1.0075	-1.0075
874	Q05816	Fabp5 PE	Fatty acid-binding protein, epidermal OS	4.03	4	0.992556	-1.0075	-1.0075
939	Q80Y14	Glrx5 PE	Glutaredoxin-related protein 5 OS	4.03	4	0.992556	-1.0075	-1.0075
1048	Q9CQC9	Sar1b PE	GTP-binding protein SAR1b OS	4.03	4	0.992556	-1.0075	-1.0075
1055	Q9CQX2	Cyb5b PE	Cytochrome b5 type B OS	4.03	4	0.992556	-1.0075	-1.0075
1100	Q9D0T1	Nhp2l1 PE	NHP2-like protein 1 OS	4.03	4	0.992556	-1.0075	-1.0075
169	Q11011	Npepps PE	Puromycin-sensitive aminopeptidase OS	3.02	3	0.993377	-1.00667	-1.00667
356	P26645	Marcks PE	Myristoylated alanine-rich C-kinase substrate OS	3.02	3	0.993377	-1.00667	-1.00667
366	Q3UPL0	Sec31a PE	Protein transport protein Sec31A OS	3.02	3	0.993377	-1.00667	-1.00667
472	Q9CQQ7	Atp5f1 PE	ATP synthase subunit b, mitochondrial OS	3.02	3	0.993377	-1.00667	-1.00667
514	Q8BK64	Ahsa1 PE	Activator of 90 kDa heat shock protein ATPase homolog 1 OS	3.02	3	0.993377	-1.00667	-1.00667
553	Q9CXY6	Ilf2 PE	Interleukin enhancer-binding factor 2 OS	3.02	3	0.993377	-1.00667	-1.00667
713	P32233	Drg1 PE	Developmentally-regulated GTP-binding protein 1 OS	3.02	3	0.993377	-1.00667	-1.00667
752	Q9WUK2	Eif4h PE	Eukaryotic translation initiation factor 4H OS	3.02	3	0.993377	-1.00667	-1.00667
776	Q07813	Bax PE	Apoptosis regulator BAX OS	3.02	3	0.993377	-1.00667	-1.00667
802	P61750	Arf4 PE	ADP-ribosylation factor 4 OS	3.02	3	0.993377	-1.00667	-1.00667
830	Q9D0J4	Arl2 PE	ADP-ribosylation factor-like protein 2 OS	3.02	3	0.993377	-1.00667	-1.00667
894	P57784	Snrpa1 PE	U2 small nuclear ribonucleoprotein A' OS	3.02	3	0.993377	-1.00667	-1.00667
911	P63001	Rac1 PE	Ras-related C3 botulinum toxin substrate 1 OS	3.02	3	0.993377	-1.00667	-1.00667
990	Q9CR67	Tmem33 PE	Transmembrane protein 33 OS	3.02	3	0.993377	-1.00667	-1.00667
1089	P00375	Dhfr PE	Dihydrofolate reductase OS	3.02	3	0.993377	-1.00667	-1.00667
343	P62242	Rps8 PE	40S ribosomal protein S8 OS	31.25	32	1.024	1.024	1.024
50	P11983	Cct1 PE	T-complex protein 1 subunit alpha B OS	30.24	31	1.02513	1.02513	1.02513
59	P80317	Cct6a PE	T-complex protein 1 subunit zeta OS	29.23	30	1.02634	1.02634	1.02634
80	P06151	Ldha PE	L-lactate dehydrogenase A chain OS	58.46	60	1.02634	1.02634	1.02634
221	P68040	Gnb2l1 PE	Guanine nucleotide-binding protein subunit beta-2-like 1 OS	24.19	25	1.03348	1.03348	1.03348
284	Q6ZWN5	Rps9 PE	40S ribosomal protein S9 OS	24.19	25	1.03348	1.03348	1.03348
174	P80318	Cct3 PE	T-complex protein 1 subunit gamma OS	20.16	21	1.04167	1.04167	1.04167
299	P17742	Ppia PE	Peptidyl-prolyl cis-trans isomerase A OS	37.29	39	1.04586	1.04586	1.04586
179	P06745	Gpi PE	Glucose-6-phosphate isomerase OS	15.12	16	1.0582	1.0582	1.0582
296	P18760	Cfl1 PE	Cofilin-1 OS	30.24	32	1.0582	1.0582	1.0582
534	P47963	Rpl13 PE	60S ribosomal protein L13 OS	13.1	14	1.0687	1.0687	1.0687
248	P24369	Ppib PE	Peptidyl-prolyl cis-trans isomerase B OS	12.1	13	1.07438	1.07438	1.07438
375	Q9DB20	Atp5o PE	ATP synthase subunit O, mitochondrial OS	12.1	13	1.07438	1.07438	1.07438
50	P11984	Cct1 PE	T-complex protein 1 subunit alpha A OS	24.19	26	1.07482	1.07482	1.07482
79	P80315	Cct4 PE	T-complex protein 1 subunit delta OS	24.19	26	1.07482	1.07482	1.07482
135	Q9CWJ9	Atic PE	Bifunctional purine biosynthesis protein PURH OS	11.09	12	1.08206	1.08206	1.08206
379	P23198	Cbx3 PE	Chromobox protein homolog 3 OS	11.09	12	1.08206	1.08206	1.08206
140	Q99K85	Psat1 PE	Phosphoserine aminotransferase OS	20.16	22	1.09127	1.09127	1.09127
73	Q8BMJ2	Lars PE	Leucyl-tRNA synthetase, cytoplasmic OS	18.14	20	1.10254	1.10254	1.10254
376	P62204	Calm1 PE	Calmodulin OS	8.06	9	1.11663	1.11663	1.11663
378	Q93092	Taldo1 PE	Transaldolase OS	8.06	9	1.11663	1.11663	1.11663
714	Q61990	Pcbp2 PE	Poly(rC)-binding protein 2 OS	8.06	9	1.11663	1.11663	1.11663
4	Q62261	Sptbn1 PE	Spectrin beta chain, brain 1 OS	31.25	35	1.12	1.12	1.12
44	Q9Z1Q9	Vars PE	Valyl-tRNA synthetase OS	23.18	26	1.12166	1.12166	1.12166
163	P54775	Psmc4 PE	26S protease regulatory subunit 6B OS	7.06	8	1.13314	1.13314	1.13314
212	P52293	Kpna2 PE	Importin subunit alpha-2 OS	7.06	8	1.13314	1.13314	1.13314
237	P62960	Ybx1 PE	Nuclease-sensitive element-binding protein 1 OS	7.06	8	1.13314	1.13314	1.13314
240	Q8QZY1	Eif3l PE	Eukaryotic translation initiation factor 3 subunit L OS	7.06	8	1.13314	1.13314	1.13314
311	P46061	Rangap1 PE	Ran GTPase-activating protein 1 OS	7.06	8	1.13314	1.13314	1.13314
328	Q62446	Fkbp3 PE	FK506-binding protein 3 OS	7.06	8	1.13314	1.13314	1.13314
353	P97822	Anp32e PE	Acidic leucine-rich nuclear phosphoprotein 32 family member E OS	7.06	8	1.13314	1.13314	1.13314
449	Q60930	Vdac2 PE	Voltage-dependent anion-selective channel protein 2 OS	7.06	8	1.13314	1.13314	1.13314
456	Q9WV55	Vapa PE	Vesicle-associated membrane protein-associated protein A OS	7.06	8	1.13314	1.13314	1.13314
855	P61089	Ube2n PE	Ubiquitin-conjugating enzyme E2 N OS	7.06	8	1.13314	1.13314	1.13314
82	Q9D0E1	Hnrnpm PE	Heterogeneous nuclear ribonucleoprotein M OS	14.11	16	1.13395	1.13395	1.13395
98	P61979	Hnrnpk PE	Heterogeneous nuclear ribonucleoprotein K OS	28.22	32	1.13395	1.13395	1.13395
226	Q9DCD0	Pgd PE	6-phosphogluconate dehydrogenase, decarboxylating OS	14.11	16	1.13395	1.13395	1.13395
228	P62270	Rps18 PE	40S ribosomal protein S18 OS	40.32	46	1.14087	1.14087	1.14087
45	P68372	Tubb2c PE	Tubulin beta-2C chain OS	138.09	158	1.14418	1.14418	1.14418
21	P99024	Tubb5 PE	Tubulin beta-5 chain OS	190.5	218	1.14436	1.14436	1.14436
198	P05201	Got1 PE	Aspartate aminotransferase, cytoplasmic OS	13.1	15	1.14504	1.14504	1.14504
635	Q501J6	Ddx17 PE	Probable ATP-dependent RNA helicase DDX17 OS	13.1	15	1.14504	1.14504	1.14504
400	Q91V12	Acot7 PE	Cytosolic acyl coenzyme A thioester hydrolase OS	12.1	14	1.15702	1.15702	1.15702
453	P61290	Psme3 PE	Proteasome activator complex subunit 3 OS	6.05	7	1.15702	1.15702	1.15702
490	P53994	Rab2a PE	Ras-related protein Rab-2A OS	6.05	7	1.15702	1.15702	1.15702
513	P97371	Psme1 PE	Proteasome activator complex subunit 1 OS	6.05	7	1.15702	1.15702	1.15702
579	Q64433	Hspe1 PE	10 kDa heat shock protein, mitochondrial OS	6.05	7	1.15702	1.15702	1.15702
664	Q9QUM9	Psma6 PE	Proteasome subunit alpha type-6 OS	6.05	7	1.15702	1.15702	1.15702
49	P29341	Pabpc1 PE	Polyadenylate-binding protein 1 OS	18.14	21	1.15766	1.15766	1.15766
216	P97351	Rps3a PE	40S ribosomal protein S3a OS	18.14	21	1.15766	1.15766	1.15766
46	Q7TMM9	Tubb2a PE	Tubulin beta-2A chain OS	119.94	140	1.16725	1.16725	1.16725
617	P62264	Rps14 PE	40S ribosomal protein S14 OS	11.09	13	1.17223	1.17223	1.17223
425	O70251	Eef1b PE	Elongation factor 1-beta OS	22.17	26	1.17276	1.17276	1.17276
48	Q9CWF2	Tubb2b PE	Tubulin beta-2B chain OS	118.94	140	1.17706	1.17706	1.17706
236	Q9CQV8	Ywhab PE	14-3-3 protein beta/alpha OS	16.13	19	1.17793	1.17793	1.17793
127	P62908	Rps3 PE	40S ribosomal protein S3 OS	26.21	31	1.18275	1.18275	1.18275
141	Q9D0I9	Rars PE	Arginyl-tRNA synthetase, cytoplasmic OS	10.08	12	1.19048	1.19048	1.19048
392	P26516	Psmd7 PE	26S proteasome non-ATPase regulatory subunit 7 OS	5.04	6	1.19048	1.19048	1.19048
402	Q8BSL7	Arf2 PE	ADP-ribosylation factor 2 OS	5.04	6	1.19048	1.19048	1.19048
525	P61161	Actr2 PE	Actin-related protein 2 OS	5.04	6	1.19048	1.19048	1.19048
728	P84099	Rpl19 PE	60S ribosomal protein L19 OS	5.04	6	1.19048	1.19048	1.19048
909	P62281	Rps11 PE	40S ribosomal protein S11 OS	5.04	6	1.19048	1.19048	1.19048
83	Q99PV0	Prpf8 PE	Pre-mRNA-processing-splicing factor 8 OS	14.11	17	1.20482	1.20482	1.20482
86	P57780	Actn4 PE	Alpha-actinin-4 OS	14.11	17	1.20482	1.20482	1.20482
2	Q8VDD5	Myh9 PE	Myosin-9 OS	63.5	77	1.2126	1.2126	1.2126
685	P62900	Rpl31 PE	60S ribosomal protein L31 OS	9.07	11	1.21279	1.21279	1.21279
115	Q61656	Ddx5 PE	Probable ATP-dependent RNA helicase DDX5 OS	26.21	32	1.22091	1.22091	1.22091
1	P16546	Sptan1 PE	Spectrin alpha chain, brain OS	42.33	52	1.22844	1.22844	1.22844
35	P14824	Anxa6 PE	Annexin A6 OS	12.1	15	1.23967	1.23967	1.23967
279	Q8BG32	Psmd11 PE	26S proteasome non-ATPase regulatory subunit 11 OS	4.03	5	1.24069	1.24069	1.24069
302	O88544	Cops4 PE	COP9 signalosome complex subunit 4 OS	8.06	10	1.24069	1.24069	1.24069
580	P59999	Arpc4 PE	Actin-related protein 2/3 complex subunit 4 OS	8.06	10	1.24069	1.24069	1.24069
619	P84084	Arf5 PE	ADP-ribosylation factor 5 OS	8.06	10	1.24069	1.24069	1.24069
637	P24288	Bcat1 PE	Branched-chain-amino-acid aminotransferase, cytosolic OS	4.03	5	1.24069	1.24069	1.24069
657	Q9CQM9	Glrx3 PE	Glutaredoxin-3 OS	4.03	5	1.24069	1.24069	1.24069
773	P61358	Rpl27 PE	60S ribosomal protein L27 OS	4.03	5	1.24069	1.24069	1.24069
975	Q9D3D9	Atp5d PE	ATP synthase subunit delta, mitochondrial OS	4.03	5	1.24069	1.24069	1.24069
111	Q60864	Stip1 PE	Stress-induced-phosphoprotein 1 OS	19.15	24	1.25326	1.25326	1.25326
30	Q9ERD7	Tubb3 PE	Tubulin beta-3 chain OS	130.02	163	1.25365	1.25365	1.25365
57	P09411	Pgk1 PE	Phosphoglycerate kinase 1 OS	15.12	19	1.25661	1.25661	1.25661
479	P62827	Ran PE	GTP-binding nuclear protein Ran OS	15.12	19	1.25661	1.25661	1.25661
87	O88569	Hnrnpa2b1 PE	Heterogeneous nuclear ribonucleoproteins A2/B1 OS	37.29	47	1.26039	1.26039	1.26039
29	P38647	Hspa9 PE	Stress-70 protein, mitochondrial OS	29.23	37	1.26582	1.26582	1.26582
491	P51881	Slc25a5 PE	ADP/ATP translocase 2 OS	36.29	46	1.26757	1.26757	1.26757
150	P62259	Ywhae PE	14-3-3 protein epsilon OS	18.14	23	1.26792	1.26792	1.26792
72	Q9D6F9	Tubb4 PE	Tubulin beta-4 chain OS	97.77	124	1.26828	1.26828	1.26828
351	Q9Z2U0	Psma7 PE	Proteasome subunit alpha type-7 OS	7.06	9	1.27479	1.27479	1.27479
365	Q9Z2U1	Psma5 PE	Proteasome subunit alpha type-5 OS	7.06	9	1.27479	1.27479	1.27479
585	P45376	Akr1b1 PE	Aldose reductase OS	7.06	9	1.27479	1.27479	1.27479
184	P67778	Phb PE	Prohibitin OS	14.11	18	1.27569	1.27569	1.27569
224	Q9DBJ1	Pgam1 PE	Phosphoglycerate mutase 1 OS	14.11	18	1.27569	1.27569	1.27569
26	P27773	Pdia3 PE	Protein disulfide-isomerase A3 OS	24.19	31	1.28152	1.28152	1.28152
39	Q6PB66	Lrpprc PE	Leucine-rich PPR motif-containing protein, mitochondrial OS	23.18	30	1.29422	1.29422	1.29422
306	P54227	Stmn1 PE	Stathmin OS	13.1	17	1.29771	1.29771	1.29771
77	P60710	Actb PE	Actin, cytoplasmic 1 OS	174.37	227	1.30183	1.30183	1.30183
77	P63260	Actg1 PE	Actin, cytoplasmic 2 OS	174.37	227	1.30183	1.30183	1.30183
575	Q9CR57	Rpl14 PE	60S ribosomal protein L14 OS	19.15	25	1.30548	1.30548	1.30548
233	Q8CG48	Smc2 PE	Structural maintenance of chromosomes protein 2 OS	6.05	8	1.32231	1.32231	1.32231
435	O70435	Psma3 PE	Proteasome subunit alpha type-3 OS	6.05	8	1.32231	1.32231	1.32231
567	Q8VEM8	Slc25a3 PE	Phosphate carrier protein, mitochondrial OS	12.1	16	1.32231	1.32231	1.32231
618	Q6ZWV3	Rpl10 PE	60S ribosomal protein L10 OS	6.05	8	1.32231	1.32231	1.32231
720	P62849	Rps24 PE	40S ribosomal protein S24 OS	6.05	8	1.32231	1.32231	1.32231
11	P63038	Hspd1 PE	60 kDa heat shock protein, mitochondrial OS	45.36	60	1.32275	1.32275	1.32275
3	P19096	Fasn PE	Fatty acid synthase OS	78.62	104	1.32282	1.32282	1.32282
779	P62918	Rpl8 PE	60S ribosomal protein L8 OS	9.07	12	1.32304	1.32304	1.32304
348	Q9JHR7	Ide PE	Insulin-degrading enzyme OS	3.02	4	1.3245	1.3245	1.3245
405	Q9CQE8	2 SV	UPF0568 protein C14orf166 homolog OS	3.02	4	1.3245	1.3245	1.3245
448	P70699	Gaa PE	Lysosomal alpha-glucosidase OS	3.02	4	1.3245	1.3245	1.3245
492	P18872	Gnao1 PE	Guanine nucleotide-binding protein G(o) subunit alpha OS	3.02	4	1.3245	1.3245	1.3245
497	Q9WVJ2	Psmd13 PE	26S proteasome non-ATPase regulatory subunit 13 OS	3.02	4	1.3245	1.3245	1.3245
505	Q8BU30	Iars PE	Isoleucyl-tRNA synthetase, cytoplasmic OS	3.02	4	1.3245	1.3245	1.3245
526	Q9CPY7	Lap3 PE	Cytosol aminopeptidase OS	3.02	4	1.3245	1.3245	1.3245
561	O54984	Asna1 PE	Arsenical pump-driving ATPase OS	3.02	4	1.3245	1.3245	1.3245
592	Q8C854	Myef2 PE	Myelin expression factor 2 OS	3.02	4	1.3245	1.3245	1.3245
656	Q91V41	Rab14 PE	Ras-related protein Rab-14 OS	3.02	4	1.3245	1.3245	1.3245
689	Q99LP6	Grpel1 PE	GrpE protein homolog 1, mitochondrial OS	3.02	4	1.3245	1.3245	1.3245
731	Q9Z0S1	Bpnt1 PE	3'(2'),5'-bisphosphate nucleotidase 1 OS	3.02	4	1.3245	1.3245	1.3245
746	Q9JKB1	Uchl3 PE	Ubiquitin carboxyl-terminal hydrolase isozyme L3 OS	3.02	4	1.3245	1.3245	1.3245
850	P21995	Emb PE	Embigin OS	3.02	4	1.3245	1.3245	1.3245
854	Q6ZWU9	Rps27 PE	40S ribosomal protein S27 OS	3.02	4	1.3245	1.3245	1.3245
899	O35479	Rbmx PE	Heterogeneous nuclear ribonucleoprotein G OS	3.02	4	1.3245	1.3245	1.3245
948	P50518	Atp6v1e1 PE	V-type proton ATPase subunit E 1 OS	3.02	4	1.3245	1.3245	1.3245
1059	Q9CWM4	Pfdn1 PE	Prefoldin subunit 1 OS	3.02	4	1.3245	1.3245	1.3245
415	P48962	Slc25a4 PE	ADP/ATP translocase 1 OS	36.29	49	1.35023	1.35023	1.35023
181	O08709	Prdx6 PE	Peroxiredoxin-6 OS	8.06	11	1.36476	1.36476	1.36476
211	Q6NZJ6	Eif4g1 PE	Eukaryotic translation initiation factor 4 gamma 1 OS	8.06	11	1.36476	1.36476	1.36476
8	P63017	Hspa8 PE	Heat shock cognate 71 kDa protein OS	112.89	156	1.38188	1.38188	1.38188
219	Q3U7R1	Fam62a PE	Extended synaptotagmin-1 OS	5.04	7	1.38889	1.38889	1.38889
309	Q6PDQ2	Chd4 PE	Chromodomain-helicase-DNA-binding protein 4 OS	5.04	7	1.38889	1.38889	1.38889
319	Q9CZ44	Nsfl1c PE	NSFL1 cofactor p47 OS	5.04	7	1.38889	1.38889	1.38889
321	Q6PDG5	Smarcc2 PE	SWI/SNF complex subunit SMARCC2 OS	5.04	7	1.38889	1.38889	1.38889
323	Q05D44	Eif5b PE	Eukaryotic translation initiation factor 5B OS	5.04	7	1.38889	1.38889	1.38889
430	Q9D819	Ppa1 PE	Inorganic pyrophosphatase OS	5.04	7	1.38889	1.38889	1.38889
555	P41105	Rpl28 PE	60S ribosomal protein L28 OS	5.04	7	1.38889	1.38889	1.38889
889	O08583	Thoc4 PE	THO complex subunit 4 OS	5.04	7	1.38889	1.38889	1.38889
52	P40142	Tkt PE	Transketolase OS	15.12	21	1.38889	1.38889	1.38889
276	P12970	Rpl7a PE	60S ribosomal protein L7a OS	19.15	27	1.40992	1.40992	1.40992
251	P61222	Abce1 PE	ATP-binding cassette sub-family E member 1 OS	9.07	13	1.4333	1.4333	1.4333
357	P30681	Hmgb2 PE	High mobility group protein B2 OS	9.07	13	1.4333	1.4333	1.4333
290	P68254	Ywhaq PE	14-3-3 protein theta OS	11.09	16	1.44274	1.44274	1.44274
270	P35700	Prdx1 PE	Peroxiredoxin-1 OS	17.13	25	1.45943	1.45943	1.45943
433	Q8VI75	Ipo4 PE	Importin-4 OS	2.02	3	1.48515	1.48515	1.48515
509	Q9Z1Z0	Uso1 PE	General vesicular transport factor p115 OS	2.02	3	1.48515	1.48515	1.48515
546	Q9CR16	Ppid PE	40 kDa peptidyl-prolyl cis-trans isomerase OS	2.02	3	1.48515	1.48515	1.48515
589	O88844	Idh1 PE	Isocitrate dehydrogenase [NADP] cytoplasmic OS	2.02	3	1.48515	1.48515	1.48515
599	Q80UG5	Sept9 PE	Septin-9 OS	2.02	3	1.48515	1.48515	1.48515
631	Q924C1	Xpo5 PE	Exportin-5 OS	2.02	3	1.48515	1.48515	1.48515
705	Q61239	Fnta PE	Protein farnesyltransferase/geranylgeranyltransferase type-1 subunit alpha OS	2.02	3	1.48515	1.48515	1.48515
751	Q9Z1G3	Atp6v1c1 PE	V-type proton ATPase subunit C 1 OS	2.02	3	1.48515	1.48515	1.48515
767	Q9DAW9	Cnn3 PE	Calponin-3 OS	2.02	3	1.48515	1.48515	1.48515
818	P63280	Ube2i PE	SUMO-conjugating enzyme UBC9 OS	2.02	3	1.48515	1.48515	1.48515
834	Q8K0C4	Cyp51a1 PE	Lanosterol 14-alpha demethylase OS	2.02	3	1.48515	1.48515	1.48515
853	P10630	Eif4a2 PE	Eukaryotic initiation factor 4A-II OS	2.02	3	1.48515	1.48515	1.48515
857	P62774	Mtpn PE	Myotrophin OS	2.02	3	1.48515	1.48515	1.48515
866	Q6NS46	Pdcd11 PE	Protein RRP5 homolog OS	2.02	3	1.48515	1.48515	1.48515
877	Q99KP6	Prpf19 PE	Pre-mRNA-processing factor 19 OS	2.02	3	1.48515	1.48515	1.48515
884	Q9DBD5	Pelp1 PE	Proline-, glutamic acid- and leucine-rich protein 1 OS	2.02	3	1.48515	1.48515	1.48515
932	P23591	Tsta3 PE	GDP-L-fucose synthetase OS	2.02	3	1.48515	1.48515	1.48515
1030	Q9CQF3	Nudt21 PE	Cleavage and polyadenylation specificity factor subunit 5 OS	2.02	3	1.48515	1.48515	1.48515
1050	Q6ZWY3	Rps27l PE	40S ribosomal protein S27-like protein OS	2.02	3	1.48515	1.48515	1.48515
247	Q8BP47	Nars PE	Asparaginyl-tRNA synthetase, cytoplasmic OS	6.05	9	1.4876	1.4876	1.4876
120	P63101	Ywhaz PE	14-3-3 protein zeta/delta OS	34.27	51	1.48818	1.48818	1.48818
142	P14211	Calr PE	Calreticulin OS	8.06	12	1.48883	1.48883	1.48883
160	Q64514	Tpp2 PE	Tripeptidyl-peptidase 2 OS	8.06	12	1.48883	1.48883	1.48883
172	Q80X90	Flnb PE	Filamin-B OS	4.03	6	1.48883	1.48883	1.48883
288	Q91YE6	Ipo9 PE	Importin-9 OS	4.03	6	1.48883	1.48883	1.48883
584	Q61686	Cbx5 PE	Chromobox protein homolog 5 OS	4.03	6	1.48883	1.48883	1.48883
22	P52480	Pkm2 PE	Pyruvate kinase isozymes M1/M2 OS	37.29	56	1.50174	1.50174	1.50174
267	P68510	Ywhah PE	14-3-3 protein eta OS	13.1	20	1.52672	1.52672	1.52672
281	P61982	Ywhag PE	14-3-3 protein gamma OS	13.1	20	1.52672	1.52672	1.52672
209	P17225	Ptbp1 PE	Polypyrimidine tract-binding protein 1 OS	9.07	14	1.54355	1.54355	1.54355
10	P14873	Map1b PE	Microtubule-associated protein 1B OS	52.41	81	1.54551	1.54551	1.54551
502	P34022	Ranbp1 PE	Ran-specific GTPase-activating protein OS	7.06	11	1.55807	1.55807	1.55807
787	P62267	Rps23 PE	40S ribosomal protein S23 OS	7.06	11	1.55807	1.55807	1.55807
134	P50580	Pa2g4 PE	Proliferation-associated protein 2G4 OS	14.11	22	1.55918	1.55918	1.55918
91	P16858	Gapdh PE	Glyceraldehyde-3-phosphate dehydrogenase OS	47.37	74	1.56217	1.56217	1.56217
88	P11365	gag PE	Retrovirus-related Gag polyprotein OS	38.3	60	1.56658	1.56658	1.56658
480	Q9CZM2	Rpl15 PE	60S ribosomal protein L15 OS	5.04	8	1.5873	1.5873	1.5873
531	P50247	Ahcy PE	Adenosylhomocysteinase OS	5.04	8	1.5873	1.5873	1.5873
552	Q6URW6	Myh14 PE	Myosin-14 OS	5.04	8	1.5873	1.5873	1.5873
504	P62991	Rps27a PE	Ubiquitin OS	36.29	58	1.59824	1.59824	1.59824
62	P03975	Iap PE	IgE-binding protein OS	42.33	68	1.60643	1.60643	1.60643
89	Q91YQ5	Rpn1 PE	Dolichyl-diphosphooligosaccharide--protein glycosyltransferase subunit 1 OS	8.06	13	1.6129	1.6129	1.6129
936	P47915	Rpl29 PE	60S ribosomal protein L29 OS	6.05	10	1.65289	1.65289	1.65289
523	Q99JX4	Eif3m PE	Eukaryotic translation initiation factor 3 subunit M OS	3.02	5	1.65563	1.65563	1.65563
566	Q60899	Elavl2 PE	ELAV-like protein 2 OS	3.02	5	1.65563	1.65563	1.65563
658	Q9WUM4	Coro1c PE	Coronin-1C OS	3.02	5	1.65563	1.65563	1.65563
735	Q9WUL7	Arl3 PE	ADP-ribosylation factor-like protein 3 OS	3.02	5	1.65563	1.65563	1.65563
761	P61087	Ube2k PE	Ubiquitin-conjugating enzyme E2 K OS	3.02	5	1.65563	1.65563	1.65563
106	Q9DBG6	Rpn2 PE	Dolichyl-diphosphooligosaccharide--protein glycosyltransferase subunit 2 OS	7.06	12	1.69972	1.69972	1.69972
257	Q99PT1	Arhgdia PE	Rho GDP-dissociation inhibitor 1 OS	7.06	12	1.69972	1.69972	1.69972
67	O35685	Nudc PE	Nuclear migration protein nudC OS	14.11	24	1.70092	1.70092	1.70092
264	P50396	Gdi1 PE	Rab GDP dissociation inhibitor alpha OS	12.1	21	1.73554	1.73554	1.73554
64	Q64727	Vcl PE	Vinculin OS	8.06	14	1.73697	1.73697	1.73697
187	Q64511	Top2b PE	DNA topoisomerase 2-beta OS	4.03	7	1.73697	1.73697	1.73697
303	P97496	Smarcc1 PE	SWI/SNF complex subunit SMARCC1 OS	4.03	7	1.73697	1.73697	1.73697
426	Q9Z1R2	Bat3 PE	Large proline-rich protein BAT3 OS	4.03	7	1.73697	1.73697	1.73697
651	P10639	Txn PE	Thioredoxin OS	8.06	14	1.73697	1.73697	1.73697
655	Q9R0P5	Dstn PE	Destrin OS	4.03	7	1.73697	1.73697	1.73697
740	Q9CZY3	Ube2v1 PE	Ubiquitin-conjugating enzyme E2 variant 1 OS	4.03	7	1.73697	1.73697	1.73697
1007	Q60692	Psmb6 PE	Proteasome subunit beta type-6 OS	4.03	7	1.73697	1.73697	1.73697
70	P42932	Cct8 PE	T-complex protein 1 subunit theta OS	21.17	37	1.74776	1.74776	1.74776
148	Q9CW03	Smc3 PE	Structural maintenance of chromosomes protein 3 OS	5.04	9	1.78571	1.78571	1.78571
349	Q9DCW4	Etfb PE	Electron transfer flavoprotein subunit beta OS	5.04	9	1.78571	1.78571	1.78571
364	P46638	Rab11b PE	Ras-related protein Rab-11B OS	5.04	9	1.78571	1.78571	1.78571
418	Q922U2	Krt5 PE	Keratin, type II cytoskeletal 5 OS	20.16	36	1.78571	1.78571	1.78571
972	Q8BP67	Rpl24 PE	60S ribosomal protein L24 OS	5.04	9	1.78571	1.78571	1.78571
346	P14152	Mdh1 PE	Malate dehydrogenase, cytoplasmic OS	11.09	20	1.80343	1.80343	1.80343
268	Q8CIE6	Copa PE	Coatomer subunit alpha OS	7.06	13	1.84136	1.84136	1.84136
315	P19157	Gstp1 PE	Glutathione S-transferase P 1 OS	8.06	15	1.86104	1.86104	1.86104
999	Q8VED5	Krt79 PE	Keratin, type II cytoskeletal 79 OS	8.06	15	1.86104	1.86104	1.86104
562	Q9CQA3	Sdhb PE	Succinate dehydrogenase [ubiquinone] iron-sulfur subunit, mitochondrial OS	1.01	2	1.9802	1.9802	1.9802
569	Q9CZU3	Skiv2l2 PE	Superkiller viralicidic activity 2-like 2 OS	2.02	4	1.9802	1.9802	1.9802
571	Q9JJI8	Rpl38 PE	60S ribosomal protein L38 OS	2.02	4	1.9802	1.9802	1.9802
572	Q8VHX6	Flnc PE	Filamin-C OS	1.01	2	1.9802	1.9802	1.9802
588	P11103	Parp1 PE	Poly [ADP-ribose] polymerase 1 OS	2.02	4	1.9802	1.9802	1.9802
627	P54728	Rad23b PE	UV excision repair protein RAD23 homolog B OS	1.01	2	1.9802	1.9802	1.9802
638	Q8CAY6	Acat2 PE	Acetyl-CoA acetyltransferase, cytosolic OS	2.02	4	1.9802	1.9802	1.9802
650	Q99KQ4	Nampt PE	Nicotinamide phosphoribosyltransferase OS	2.02	4	1.9802	1.9802	1.9802
673	P62843	Rps15 PE	40S ribosomal protein S15 OS	2.02	4	1.9802	1.9802	1.9802
677	Q62383	Supt6h PE	Transcription elongation factor SPT6 OS	1.01	2	1.9802	1.9802	1.9802
697	O35226	Psmd4 PE	26S proteasome non-ATPase regulatory subunit 4 OS	1.01	2	1.9802	1.9802	1.9802
702	Q62348	Tsn PE	Translin OS	1.01	2	1.9802	1.9802	1.9802
726	Q9CZR8	Tsfm PE	Elongation factor Ts, mitochondrial OS	1.01	2	1.9802	1.9802	1.9802
734	P28352	Apex1 PE	DNA-(apurinic or apyrimidinic site) lyase OS	2.02	4	1.9802	1.9802	1.9802
756	P46664	Adss PE	Adenylosuccinate synthetase isozyme 2 OS	1.01	2	1.9802	1.9802	1.9802
777	Q99KV1	Dnajb11 PE	DnaJ homolog subfamily B member 11 OS	1.01	2	1.9802	1.9802	1.9802
783	P47754	Capza2 PE	F-actin-capping protein subunit alpha-2 OS	2.02	4	1.9802	1.9802	1.9802
784	P24547	Impdh2 PE	Inosine-5'-monophosphate dehydrogenase 2 OS	2.02	4	1.9802	1.9802	1.9802
793	O70591	Pfdn2 PE	Prefoldin subunit 2 OS	2.02	4	1.9802	1.9802	1.9802
805	P54822	Adsl PE	Adenylosuccinate lyase OS	1.01	2	1.9802	1.9802	1.9802
863	Q9QUI0	Rhoa PE	Transforming protein RhoA OS	2.02	4	1.9802	1.9802	1.9802
875	P47753	Capza1 PE	F-actin-capping protein subunit alpha-1 OS	2.02	4	1.9802	1.9802	1.9802
878	O35900	Lsm2 PE	U6 snRNA-associated Sm-like protein LSm2 OS	1.01	2	1.9802	1.9802	1.9802
880	Q3UM45	Ppp1r7 PE	Protein phosphatase 1 regulatory subunit 7 OS	2.02	4	1.9802	1.9802	1.9802
891	Q64520	Guk1 PE	Guanylate kinase OS	1.01	2	1.9802	1.9802	1.9802
904	Q62425	Ndufa4 PE	NADH dehydrogenase [ubiquinone] 1 alpha subcomplex subunit 4 OS	1.01	2	1.9802	1.9802	1.9802
905	Q9D7X3	Dusp3 PE	Dual specificity protein phosphatase 3 OS	1.01	2	1.9802	1.9802	1.9802
921	Q91VK1	Bzw2 PE	Basic leucine zipper and W2 domain-containing protein 2 OS	1.01	2	1.9802	1.9802	1.9802
934	Q60900	Elavl3 PE	ELAV-like protein 3 OS	1.01	2	1.9802	1.9802	1.9802
938	O55029	Copb2 PE	Coatomer subunit beta' OS	1.01	2	1.9802	1.9802	1.9802
940	P01900	H2-D1 PE	H-2 class I histocompatibility antigen, D-D alpha chain OS	1.01	2	1.9802	1.9802	1.9802
944	Q80X82	Sympk PE	Symplekin OS	1.01	2	1.9802	1.9802	1.9802
954	Q9QYJ3	Dnajb1 PE	DnaJ homolog subfamily B member 1 OS	1.01	2	1.9802	1.9802	1.9802
955	Q7TT37	Ikbkap PE	Elongator complex protein 1 OS	1.01	2	1.9802	1.9802	1.9802
963	O35326	Sfrs5 PE	Splicing factor, arginine/serine-rich 5 OS	1.01	2	1.9802	1.9802	1.9802
964	Q91WU5	As3mt PE	Arsenite methyltransferase OS	1.01	2	1.9802	1.9802	1.9802
985	P47802	Mtx1 PE	Metaxin-1 OS	1.01	2	1.9802	1.9802	1.9802
996	Q810A7	Ddx42 PE	ATP-dependent RNA helicase DDX42 OS	1.01	2	1.9802	1.9802	1.9802
1003	Q99M31	Hspa14 PE	Heat shock 70 kDa protein 14 OS	1.01	2	1.9802	1.9802	1.9802
1004	Q8BRF7	Scfd1 PE	Sec1 family domain-containing protein 1 OS	1.01	2	1.9802	1.9802	1.9802
1005	Q9Z1T1	Ap3b1 PE	AP-3 complex subunit beta-1 OS	1.01	2	1.9802	1.9802	1.9802
1011	Q9CPQ3	Tomm22 PE	Mitochondrial import receptor subunit TOM22 homolog OS	1.01	2	1.9802	1.9802	1.9802
1013	Q9ES00	Ube4b PE	Ubiquitin conjugation factor E4 B OS	1.01	2	1.9802	1.9802	1.9802
1035	O35215	Ddt PE	D-dopachrome decarboxylase OS	2.02	4	1.9802	1.9802	1.9802
1036	P28667	Marcksl1 PE	MARCKS-related protein OS	2.02	4	1.9802	1.9802	1.9802
1047	P62858	Rps28 PE	40S ribosomal protein S28 OS	2.02	4	1.9802	1.9802	1.9802
1052	Q9CQ40	Mrpl49 PE	39S ribosomal protein L49, mitochondrial OS	1.01	2	1.9802	1.9802	1.9802
1070	P28063	Psmb8 PE	Proteasome subunit beta type-8 OS	1.01	2	1.9802	1.9802	1.9802
1088	P51863	Atp6v0d1 PE	V-type proton ATPase subunit d 1 OS	1.01	2	1.9802	1.9802	1.9802
1092	Q9CWL8	Ctnnbl1 PE	Beta-catenin-like protein 1 OS	1.01	2	1.9802	1.9802	1.9802
1099	Q9CQI7	Snrpb2 PE	U2 small nuclear ribonucleoprotein B'' OS	1.01	2	1.9802	1.9802	1.9802
1123	Q8BLN5	Lss PE	Lanosterol synthase OS	1.01	2	1.9802	1.9802	1.9802
1124	Q9DCC4	Pycrl PE	Pyrroline-5-carboxylate reductase 3 OS	1.01	2	1.9802	1.9802	1.9802
1140	Q08093	Cnn2 PE	Calponin-2 OS	1.01	2	1.9802	1.9802	1.9802
145	A2AGT5	Ckap5 PE	Cytoskeleton-associated protein 5 OS	7.06	14	1.983	1.983	1.983
185	Q91WQ3	Yars PE	Tyrosyl-tRNA synthetase, cytoplasmic OS	7.06	14	1.983	1.983	1.983
139	Q61024	Asns PE	Asparagine synthetase [glutamine-hydrolyzing] OS	10.08	20	1.98413	1.98413	1.98413
213	P26638	Sars PE	Seryl-tRNA synthetase, cytoplasmic OS	5.04	10	1.98413	1.98413	1.98413
699	P60867	Rps20 PE	40S ribosomal protein S20 OS	5.04	10	1.98413	1.98413	1.98413
297	Q9R0P9	Uchl1 PE	Ubiquitin carboxyl-terminal hydrolase isozyme L1 OS	8.06	16	1.98511	1.98511	1.98511
310	Q99MR6	Srrt PE	Serrate RNA effector molecule homolog OS	4.03	8	1.98511	1.98511	1.98511
342	P35278	Rab5c PE	Ras-related protein Rab-5C OS	4.03	8	1.98511	1.98511	1.98511
529	Q9D0K2	Oxct1 PE	Succinyl-CoA:3-ketoacid-coenzyme A transferase 1, mitochondrial OS	4.03	8	1.98511	1.98511	1.98511
370	Q9CQ65	Mtap PE	S-methyl-5'-thioadenosine phosphorylase OS	3.02	6	1.98675	1.98675	1.98675
381	P99026	Psmb4 PE	Proteasome subunit beta type-4 OS	3.02	6	1.98675	1.98675	1.98675
445	Q8BH04	Pck2 PE	Phosphoenolpyruvate carboxykinase [GTP], mitochondrial OS	3.02	6	1.98675	1.98675	1.98675
862	O09061	Psmb1 PE	Proteasome subunit beta type-1 OS	3.02	6	1.98675	1.98675	1.98675
914	Q9WTX5	Skp1 PE	S-phase kinase-associated protein 1 OS	3.02	6	1.98675	1.98675	1.98675
1023	Q9R1P0	Psma4 PE	Proteasome subunit alpha type-4 OS	3.02	6	1.98675	1.98675	1.98675
758	P04104	Krt1 PE	Keratin, type II cytoskeletal 1 OS	17.13	35	2.0432	2.0432	2.0432
258	Q921M3	Sf3b3 PE	Splicing factor 3B subunit 3 OS	7.06	15	2.12465	2.12465	2.12465
444	Q60605	Myl6 PE	Myosin light polypeptide 6 OS	7.06	15	2.12465	2.12465	2.12465
199	P17751	Tpi1 PE	Triosephosphate isomerase OS	15.12	33	2.18254	2.18254	2.18254
774	P62869	Tceb2 PE	Transcription elongation factor B polypeptide 2 OS	4.03	9	2.23325	2.23325	2.23325
156	Q8VDN2	Atp1a1 PE	Sodium/potassium-transporting ATPase subunit alpha-1 OS	9.07	21	2.31533	2.31533	2.31533
230	Q6PIE5	Atp1a2 PE	Sodium/potassium-transporting ATPase subunit alpha-2 OS	3.02	7	2.31788	2.31788	2.31788
330	Q8CG47	Smc4 PE	Structural maintenance of chromosomes protein 4 OS	3.02	7	2.31788	2.31788	2.31788
461	Q8BMF4	Dlat PE	Dihydrolipoyllysine-residue acetyltransferase component of pyruvate dehydrogenase complex, mitochondrial OS	3.02	7	2.31788	2.31788	2.31788
615	P63276	Rps17 PE	40S ribosomal protein S17 OS	3.02	7	2.31788	2.31788	2.31788
171	O35887	Calu PE	Calumenin OS	2.02	5	2.47525	2.47525	2.47525
274	Q8VDP4	1 SV	Protein KIAA1967 homolog OS	2.02	5	2.47525	2.47525	2.47525
[truncated: 138 more rows]

## Sheet: for IPA
SP ID	Final FC (AI/AD)
[truncated: 1,076 more rows]
